# Supplementary material for: Genomic regions and candidate genes selected during the breeding of rice in Vietnam
Source: Evol Appl. 2022 Jul 9;15(7):1141–61. doi: 10.1111/eva.13433 (PMC9309459; doi:10.1111/eva.13433)
Supplement: Supplementary file 1 — Tables S1‐S13 [file EVA-15-1141-s004.xls]

## Sheet: Table S1
Table S1 Reciprocal difference between comparisons for each subpopulation pair
Population comparison	whole-genome XP-CLR selection score	Population comparison	whole-genome XP-CLR selection score	reciprocal difference om XP-CLR score
J1 vs J2	17.8	J2 vs J1	19.5	-1.7
J1 vs J3	7.6	J3 vs J1	24.4	-16.8
J1 vs J4	6.1	J4 vs J1	46.1	-40
J2 vs J1	19.5	J1 vs J2	17.8	1.7
J2 vs J3	21.6	J3 vs J2	17.9	3.7
J2 vs J4	6.6	J4 vs J2	17.5	-10.9
J3 vs J1	24.4	J1 vs J3	7.6	16.8
J3 vs J2	17.9	J2 vs J3	21.6	-3.7
J3 vs J4	5.9	J4 vs J3	17.9	-12
J4 vs J1	46.1	J1 vs J4	6.1	40
J4 vs J2	17.5	J2 vs J4	6.6	10.9
J4 vs J3	17.9	J3 vs J4	5.9	12
I1 vs I2	8.5	I2 vs I1	28.8	-20.3
I1 vs I3	4	I3 vs I1	40.2	-36.2
I1 vs I4	8.2	I4 vs I1	34.1	-25.9
I1 vs I5	9.8	I5 vs I1	63.6	-53.8
I2 vs I1	28.8	I1 vs I2	8.5	20.3
I2 vs I3	7	I3 vs I2	24.5	-17.5
I2 vs I4	15.7	I4 vs I2	21.5	-5.8
I2 vs I5	17.3	I5 vs I2	44.6	-27.3
I3 vs I1	40.2	I1 vs I3	4	36.2
I3 vs I2	24.5	I2 vs I3	7	17.5
I3 vs I4	23.2	I4 vs I3	7.4	15.8
I3 vs I5	23.7	I5 vs I3	18	5.7
I4 vs I1	34.1	I1 vs I4	8.2	25.9
I4 vs I2	21.5	I2 vs I4	15.7	5.8
I4 vs I3	7.4	I3 vs I4	23.2	-15.8
I4 vs I5	18.6	I5 vs I4	39.2	-20.6
I5 vs I1	63.6	I1 vs I5	9.8	53.8
I5 vs I2	44.6	I2 vs I5	17.3	27.3
I5 vs I3	18	I3 vs I5	23.7	-5.7
I5 vs I4	39.2	I4 vs I5	18.6	20.6

## Sheet: Table S2
Supplementary Table S2. Summary of XP-CLR comparisons for the Indica and Japonica subpopulations. Detailing the XP-CLR mean, cut off and number of regions for each comparison.
xp-clr A (selected)	xp-clr B	mean xp_clr score	cutoff (99 percentile)	cutoff score for selecting regions	number of selected regions	merged regions -d 100000	filtered regions >80000	mean length	total length	% of genome 373,245,519 bp	number of genes
Japonica
J1	J2	17.8	223.459	136	1151	181	179	264874	47412524
J1	J3	7.643	107.8	136	187	28	28	259695	7271469
J1	J4	6.125	75.9035	136	33	16	16	129924	2078792
J1 merge		10.5227	135.721				28	576707	16147785	4.32632	2427
J2	J1	49.5396	486.635	256	2074	230	227	323361	73402859
J2	J3	21.623	200.412	256	137	30	30	237042	7111263
J2	J4	6.652	80.2075	256	0	0	0
J2 merge		25.9382	255.751				23	726689	16713841	4.47797	2439
J3	J1	24.417	365.5	228	887	109	108	292759	31617951
J3	J2	17.916	240.599	228	407	66	64	246651	15785683
J3	J4	5.908	79.0577	228	7	3	2	128660	257321
J3 merge		16.0803	228.385				24	577089	13850139	3.71073	2007
J4	J1	46.12	477.103	297	1502	160	159	331402	52692947
J4	J2	17.448	221.401	297	125	36	34	179487	6102559
J4	J3	17.85	191.587	297	62	15	15	213497	3202452
J4 merge		27.1393	296.697				25	731341	18283522	4.89852	2643
Indica
I1	I2	8.505	178.94	161	453	110	109	199615	21757988
I1	I3	3.9969	84.2337	161	94	35	35	156334	5471709
I1	I4	8.174	169.119	161	397	111	110	182287	20051616
I1	I5	9.794	210.985	161	569	120	119	233178	27748233
I1 merge		7.61747	160.819				44	453570	19957065	5.3469	3077
I2	I1	28.811	410.46	275.365	1104	197	195	250882	48922046
I2	I3	7.028	114.233	275.365	23	11	11	124789	1372675
I2	I4	15.652	285.799	275.365	399	104	104	196457	20431532
I2	I5	17.3	290.969	275.365	425	114	113	180500	20396496
I2 merge		17.1977	275.365				41	550836	22584270	6.05078	3346
I3	I1	40.21	491.666	401	739	147	146	227018	33144691
I3	I2	24.53	361.173	401	269	79	79	165492	13073845
I3	I4	23.151	374.461	401	309	75	75	196812	14760892
I3	I5	23.655	375.171	401	297	70	69	206996	14282693
I3 merge		27.8865	400.617				42	474009	19908387	5.33386	2993
I4	I1	34.0671	462.219	306	1099	183	183	247829	45352723
I4	I2	21.456	342.694	306	492	96	96	217528	20882658
I4	I3	7.437	118.682	306	24	8	8	166618	1332945
I4	I5	18.623	300.189	306	349	85	85	197064	16750419
I4 merge		20.3958	305.946				38	619404	23537343	6.30613	3465
I5	I1	63.638	610.884	439.59	1255	208	207	267024	55274009	14.809
I5	I2	44.5756	462.273	439.59	471	120	120	204496	24539544	6.57464
I5	I3	18.0133	232.604	439.59	58	15	14	162347	2272862	0.608946
I5	I4	39.211	452.596	439.59	423	123	122	184271	22481109	6.02314
I5 merge		41.3595	439.59				52	583706	30352734	8.13211	4576

## Sheet: Table S3
Table S3. List of genes selected in each subpopulation.
Indica subpopulations						Japonica subpopulations
I1	I2	I3	I4	I5		J1	J2	J3	J4
LOC_Os01g08430	LOC_Os01g03820	LOC_Os01g09500	LOC_Os01g07500	LOC_Os01g10504		LOC_Os01g10860	LOC_Os01g02210	LOC_Os01g11110	LOC_Os01g10780
LOC_Os01g08440	LOC_Os01g03830	LOC_Os01g09510	LOC_Os01g07510	LOC_Os01g10520		LOC_Os01g10870	LOC_Os01g02220	LOC_Os01g11120	LOC_Os01g10790
LOC_Os01g08450	LOC_Os01g03840	LOC_Os01g09520	LOC_Os01g07520	LOC_Os01g10530		LOC_Os01g10880	LOC_Os01g02230	LOC_Os01g11130	LOC_Os01g10800
LOC_Os01g08460	LOC_Os01g03860	LOC_Os01g09530	LOC_Os01g07530	LOC_Os01g10550		LOC_Os01g10890	LOC_Os01g02240	LOC_Os01g11140	LOC_Os01g10810
LOC_Os01g08464	LOC_Os01g03870	LOC_Os01g09540	LOC_Os01g07540	LOC_Os01g10560		LOC_Os01g10900	LOC_Os01g02250	LOC_Os01g11150	LOC_Os01g10820
LOC_Os01g08470	LOC_Os01g03880	LOC_Os01g09550	LOC_Os01g07550	LOC_Os01g10580		LOC_Os01g10910	LOC_Os01g02260	LOC_Os01g11160	LOC_Os01g10830
LOC_Os01g08480	LOC_Os01g03890	LOC_Os01g09560	LOC_Os01g07560	LOC_Os01g10590		LOC_Os01g10920	LOC_Os01g02270	LOC_Os01g11170	LOC_Os01g10840
LOC_Os01g08490	LOC_Os01g03900	LOC_Os01g09570	LOC_Os01g07570	LOC_Os01g10600		LOC_Os01g10930	LOC_Os01g02280	LOC_Os01g11190	LOC_Os01g10850
LOC_Os01g08500	LOC_Os01g03914	LOC_Os01g09580	LOC_Os01g07590	LOC_Os01g10610		LOC_Os01g10940	LOC_Os01g02290	LOC_Os01g11200	LOC_Os01g10860
LOC_Os01g08510	LOC_Os01g03930	LOC_Os01g09590	LOC_Os01g07600	LOC_Os01g10630		LOC_Os01g10950	LOC_Os01g02300	LOC_Os01g11210	LOC_Os01g10870
LOC_Os01g08520	LOC_Os01g03940	LOC_Os01g09600	LOC_Os01g07610	LOC_Os01g10640		LOC_Os01g10960	LOC_Os01g02310	LOC_Os01g11220	LOC_Os01g10880
LOC_Os01g08530	LOC_Os01g03950	LOC_Os01g09610	LOC_Os01g07620	LOC_Os01g10650		LOC_Os01g10970	LOC_Os01g02320	LOC_Os01g11230	LOC_Os01g10890
LOC_Os01g08540	LOC_Os01g03960	LOC_Os01g09620	LOC_Os01g07630	LOC_Os01g10660		LOC_Os01g10980	LOC_Os01g02334	LOC_Os01g11240	LOC_Os01g10900
LOC_Os01g08550	LOC_Os01g04250	LOC_Os01g09640	LOC_Os01g07640	LOC_Os01g10670		LOC_Os01g10990	LOC_Os01g02350	LOC_Os01g11250	LOC_Os01g10910
LOC_Os01g08560	LOC_Os01g04260	LOC_Os01g09650	LOC_Os01g07650	LOC_Os01g10680		LOC_Os01g11000	LOC_Os01g02360	LOC_Os01g11260	LOC_Os01g10920
LOC_Os01g08570	LOC_Os01g04270	LOC_Os01g09660	LOC_Os01g07660	LOC_Os01g10690		LOC_Os01g11010	LOC_Os01g02370	LOC_Os01g11270	LOC_Os01g10930
LOC_Os01g08580	LOC_Os01g04280	LOC_Os01g09665	LOC_Os01g07670	LOC_Os01g10700		LOC_Os01g11020	LOC_Os01g02380	LOC_Os01g11280	LOC_Os01g10940
LOC_Os01g08590	LOC_Os01g04290	LOC_Os01g09670	LOC_Os01g07680	LOC_Os01g10710		LOC_Os01g11040	LOC_Os01g02390	LOC_Os01g11300	LOC_Os01g10950
LOC_Os01g08600	LOC_Os01g04300	LOC_Os01g09680	LOC_Os01g07700	LOC_Os01g10720		LOC_Os01g11054	LOC_Os01g02400	LOC_Os01g11310	LOC_Os01g10960
LOC_Os01g08610	LOC_Os01g04310	LOC_Os01g09690	LOC_Os01g07710	LOC_Os01g10740		LOC_Os01g11070	LOC_Os01g02410	LOC_Os01g11320	LOC_Os01g10970
LOC_Os01g08620	LOC_Os01g04320	LOC_Os01g09700	LOC_Os01g07720	LOC_Os01g10750		LOC_Os01g11080	LOC_Os01g02420	LOC_Os01g11330	LOC_Os01g10980
LOC_Os01g08630	LOC_Os01g04324	LOC_Os01g09710	LOC_Os01g07730	LOC_Os01g10760		LOC_Os01g11110	LOC_Os01g02430	LOC_Os01g11340	LOC_Os01g10990
LOC_Os01g08640	LOC_Os01g04330	LOC_Os01g09720	LOC_Os01g07740	LOC_Os01g10770		LOC_Os01g11120	LOC_Os01g02440	LOC_Os01g11350	LOC_Os01g11000
LOC_Os01g08650	LOC_Os01g04340	LOC_Os01g09730	LOC_Os01g07750	LOC_Os01g10780		LOC_Os01g11130	LOC_Os01g02450	LOC_Os01g11360	LOC_Os01g11010
LOC_Os01g08660	LOC_Os01g04350	LOC_Os01g09740	LOC_Os01g07760	LOC_Os01g10790		LOC_Os01g11140	LOC_Os01g02460	LOC_Os01g11370	LOC_Os01g11020
LOC_Os01g08670	LOC_Os01g04360	LOC_Os01g09750	LOC_Os01g07770	LOC_Os01g10800		LOC_Os01g11150	LOC_Os01g02470	LOC_Os01g11390	LOC_Os01g11040
LOC_Os01g08680	LOC_Os01g04370	LOC_Os01g09760	LOC_Os01g07780	LOC_Os01g10810		LOC_Os01g11160	LOC_Os01g02480	LOC_Os01g11400	LOC_Os01g11054
LOC_Os01g08690	LOC_Os01g04380	LOC_Os01g09770	LOC_Os01g07790	LOC_Os01g10820		LOC_Os01g11170	LOC_Os01g02490	LOC_Os01g11414	LOC_Os01g11070
LOC_Os01g08700	LOC_Os01g04390	LOC_Os01g09790	LOC_Os01g07800	LOC_Os01g10830		LOC_Os01g11190	LOC_Os01g02500	LOC_Os01g11430	LOC_Os01g11080
LOC_Os01g08710	LOC_Os01g04409	LOC_Os01g09800	LOC_Os01g07810	LOC_Os01g10840		LOC_Os01g11200	LOC_Os01g02510	LOC_Os01g11450	LOC_Os01g11110
LOC_Os01g08720	LOC_Os01g04430	LOC_Os01g09810	LOC_Os01g07820	LOC_Os01g10850		LOC_Os01g11210	LOC_Os01g02520	LOC_Os01g11460	LOC_Os01g11120
LOC_Os01g08730	LOC_Os01g04440	LOC_Os01g09830	LOC_Os01g07830	LOC_Os01g10860		LOC_Os01g11220	LOC_Os01g02530	LOC_Os01g11470	LOC_Os01g11130
LOC_Os01g08740	LOC_Os01g04450	LOC_Os01g09850	LOC_Os01g07840	LOC_Os01g10870		LOC_Os01g11230	LOC_Os01g02540	LOC_Os01g11480	LOC_Os01g11140
LOC_Os01g08750	LOC_Os01g04460	LOC_Os01g09860	LOC_Os01g07850	LOC_Os01g10880		LOC_Os01g11240	LOC_Os01g02550	LOC_Os01g11490	LOC_Os01g11150
LOC_Os01g08760	LOC_Os01g04470	LOC_Os01g09870	LOC_Os01g07860	LOC_Os01g10890		LOC_Os01g11250	LOC_Os01g02560	LOC_Os01g11500	LOC_Os01g11160
LOC_Os01g08770	LOC_Os01g04480	LOC_Os01g09880	LOC_Os01g07870	LOC_Os01g10900		LOC_Os01g11260	LOC_Os01g02570	LOC_Os01g11510	LOC_Os01g11170
LOC_Os01g08780	LOC_Os01g04490	LOC_Os01g09890	LOC_Os01g07880	LOC_Os01g10910		LOC_Os01g11270	LOC_Os01g02580	LOC_Os01g11520	LOC_Os01g11190
LOC_Os01g08790	LOC_Os01g04500	LOC_Os01g09900	LOC_Os01g07890	LOC_Os01g10920		LOC_Os01g11280	LOC_Os01g02590	LOC_Os01g11550	LOC_Os01g11200
LOC_Os01g08800	LOC_Os01g04510	LOC_Os01g09930	LOC_Os01g07900	LOC_Os01g10930		LOC_Os01g11300	LOC_Os01g02600	LOC_Os01g11570	LOC_Os01g11210
LOC_Os01g08810	LOC_Os01g04520	LOC_Os01g09940	LOC_Os01g07910	LOC_Os01g10940		LOC_Os01g11310	LOC_Os01g02610	LOC_Os01g11580	LOC_Os01g11220
LOC_Os01g08814	LOC_Os01g04530	LOC_Os01g09950	LOC_Os01g07920	LOC_Os01g10950		LOC_Os01g11320	LOC_Os01g02629	LOC_Os01g11590	LOC_Os01g11230
LOC_Os01g08820	LOC_Os01g04540	LOC_Os01g09960	LOC_Os01g07930	LOC_Os01g10960		LOC_Os01g11330	LOC_Os01g02650	LOC_Os01g11600	LOC_Os01g11240
LOC_Os01g08830	LOC_Os01g04550	LOC_Os01g09970	LOC_Os01g07940	LOC_Os01g10970		LOC_Os01g11340	LOC_Os01g02660	LOC_Os01g11620	LOC_Os01g11250
LOC_Os01g08840	LOC_Os01g04560	LOC_Os01g09980	LOC_Os01g07950	LOC_Os01g10980		LOC_Os01g11350	LOC_Os01g02670	LOC_Os01g11640	LOC_Os01g11260
LOC_Os01g08850	LOC_Os01g04570	LOC_Os01g09990	LOC_Os01g07960	LOC_Os01g10990		LOC_Os01g11360	LOC_Os01g02680	LOC_Os01g11650	LOC_Os01g11270
LOC_Os01g08860	LOC_Os01g04580	LOC_Os01g70060	LOC_Os01g07970	LOC_Os01g11000		LOC_Os01g11370	LOC_Os01g02690	LOC_Os01g11660	LOC_Os01g11280
LOC_Os01g08870	LOC_Os01g04590	LOC_Os01g70080	LOC_Os01g07980	LOC_Os01g11010		LOC_Os01g11390	LOC_Os01g02700	LOC_Os01g11670	LOC_Os01g11300
LOC_Os01g08880	LOC_Os01g04600	LOC_Os01g70090	LOC_Os01g07990	LOC_Os01g11020		LOC_Os01g11400	LOC_Os01g02710	LOC_Os01g11680	LOC_Os01g11310
LOC_Os01g08890	LOC_Os01g04610	LOC_Os01g70100	LOC_Os01g08000	LOC_Os01g11040		LOC_Os01g11414	LOC_Os01g02720	LOC_Os01g11690	LOC_Os01g11320
LOC_Os01g08930	LOC_Os01g04620	LOC_Os01g70110	LOC_Os01g08010	LOC_Os01g11054		LOC_Os01g11430	LOC_Os01g02730	LOC_Os01g11700	LOC_Os01g11330
LOC_Os01g08940	LOC_Os01g04630	LOC_Os01g70120	LOC_Os01g08020	LOC_Os01g11070		LOC_Os01g11450	LOC_Os01g02740	LOC_Os01g11704	LOC_Os01g11340
LOC_Os01g08950	LOC_Os01g04640	LOC_Os01g70130	LOC_Os01g08050	LOC_Os01g11080		LOC_Os01g11460	LOC_Os01g02750	LOC_Os01g11710	LOC_Os01g11350
LOC_Os01g08960	LOC_Os01g04650	LOC_Os01g70140	LOC_Os01g08060	LOC_Os01g11110		LOC_Os01g11470	LOC_Os01g02760	LOC_Os01g11720	LOC_Os01g11360
LOC_Os01g08970	LOC_Os01g04660	LOC_Os01g70150	LOC_Os01g08070	LOC_Os01g11120		LOC_Os01g11480	LOC_Os01g02770	LOC_Os01g11730	LOC_Os01g11370
LOC_Os01g38460	LOC_Os01g04670	LOC_Os01g70160	LOC_Os01g08090	LOC_Os01g11130		LOC_Os01g11490	LOC_Os01g02780	LOC_Os01g11740	LOC_Os01g11390
LOC_Os01g38480	LOC_Os01g04680	LOC_Os01g70170	LOC_Os01g09870	LOC_Os01g11140		LOC_Os01g11500	LOC_Os01g02790	LOC_Os01g11750	LOC_Os01g11400
LOC_Os01g38490	LOC_Os01g04690	LOC_Os01g70180	LOC_Os01g09880	LOC_Os01g11150		LOC_Os01g11510	LOC_Os01g02800	LOC_Os01g11760	LOC_Os01g11414
LOC_Os01g38500	LOC_Os01g04699	LOC_Os01g70190	LOC_Os01g09890	LOC_Os01g11160		LOC_Os01g11520	LOC_Os01g02810	LOC_Os01g11770	LOC_Os01g11430
LOC_Os01g38510	LOC_Os01g04710	LOC_Os01g70200	LOC_Os01g09900	LOC_Os01g11170		LOC_Os01g11550	LOC_Os01g02830	LOC_Os01g11780	LOC_Os01g11450
LOC_Os01g38520	LOC_Os01g04720	LOC_Os01g70210	LOC_Os01g09930	LOC_Os01g11190		LOC_Os01g11570	LOC_Os01g02840	LOC_Os01g11790	LOC_Os01g11460
LOC_Os01g38530	LOC_Os01g04730	LOC_Os01g70220	LOC_Os01g09940	LOC_Os01g11200		LOC_Os01g11580	LOC_Os01g02850	LOC_Os01g11800	LOC_Os01g11470
LOC_Os01g38540	LOC_Os01g04740	LOC_Os01g70230	LOC_Os01g09950	LOC_Os01g11210		LOC_Os01g11590	LOC_Os01g02860	LOC_Os01g11810	LOC_Os01g11480
LOC_Os01g38550	LOC_Os01g04750	LOC_Os01g70240	LOC_Os01g09960	LOC_Os01g11220		LOC_Os01g11600	LOC_Os01g02870	LOC_Os01g11820	LOC_Os01g11490
LOC_Os01g38560	LOC_Os01g04760	LOC_Os01g70250	LOC_Os01g09970	LOC_Os01g11230		LOC_Os01g11620	LOC_Os01g02880	LOC_Os01g11830	LOC_Os01g11500
LOC_Os01g38570	LOC_Os01g04770	LOC_Os01g70260	LOC_Os01g09980	LOC_Os01g11240		LOC_Os01g11640	LOC_Os01g02884	LOC_Os01g11840	LOC_Os01g11510
LOC_Os01g38580	LOC_Os01g04780	LOC_Os01g70270	LOC_Os01g09990	LOC_Os01g11250		LOC_Os01g11650	LOC_Os01g02890	LOC_Os01g11850	LOC_Os01g11520
LOC_Os01g38590	LOC_Os01g04790	LOC_Os01g70280	LOC_Os01g10000	LOC_Os01g11260		LOC_Os01g11660	LOC_Os01g02900	LOC_Os01g11860	LOC_Os01g11550
LOC_Os01g38600	LOC_Os01g04800	LOC_Os01g70290	LOC_Os01g10010	LOC_Os01g11270		LOC_Os01g11670	LOC_Os01g02910	LOC_Os01g11870	LOC_Os01g11570
LOC_Os01g38610	LOC_Os01g04814	LOC_Os01g70300	LOC_Os01g10020	LOC_Os01g11280		LOC_Os01g11680	LOC_Os01g02920	LOC_Os01g11880	LOC_Os01g11580
LOC_Os01g38620	LOC_Os01g04830	LOC_Os01g70310	LOC_Os01g10030	LOC_Os01g11300		LOC_Os01g11690	LOC_Os10g26040	LOC_Os01g11900	LOC_Os01g11590
LOC_Os01g38640	LOC_Os01g04840	LOC_Os01g70320	LOC_Os01g10040	LOC_Os01g11310		LOC_Os01g11700	LOC_Os10g26050	LOC_Os01g11910	LOC_Os01g11600
LOC_Os01g38650	LOC_Os01g04850	LOC_Os01g70330	LOC_Os01g10050	LOC_Os01g11320		LOC_Os01g11704	LOC_Os10g26060	LOC_Os01g11920	LOC_Os01g11620
LOC_Os01g38660	LOC_Os01g04860	LOC_Os01g70340	LOC_Os01g10060	LOC_Os01g11330		LOC_Os01g11710	LOC_Os10g26070	LOC_Os01g11940	LOC_Os01g11640
LOC_Os01g38670	LOC_Os01g04870	LOC_Os01g70350	LOC_Os01g10070	LOC_Os01g11340		LOC_Os01g11720	LOC_Os10g26080	LOC_Os01g11946	LOC_Os01g11650
LOC_Os01g38680	LOC_Os01g04880	LOC_Os01g70360	LOC_Os01g10080	LOC_Os01g11350		LOC_Os01g11730	LOC_Os10g26090	LOC_Os01g11952	LOC_Os01g11660
LOC_Os01g38690	LOC_Os01g04900	LOC_Os01g70370	LOC_Os01g10090	LOC_Os01g11360		LOC_Os01g11740	LOC_Os10g26100	LOC_Os01g11960	LOC_Os01g11670
LOC_Os01g38700	LOC_Os01g04910	LOC_Os01g70380	LOC_Os01g10100	LOC_Os01g11370		LOC_Os01g11750	LOC_Os10g26110	LOC_Os01g11970	LOC_Os01g11680
LOC_Os01g38710	LOC_Os01g04920	LOC_Os01g70390	LOC_Os01g10110	LOC_Os01g11390		LOC_Os01g11760	LOC_Os10g26130	LOC_Os01g11980	LOC_Os01g11690
LOC_Os01g38720	LOC_Os01g04930	LOC_Os01g70400	LOC_Os01g10120	LOC_Os01g11400		LOC_Os01g11770	LOC_Os10g26140	LOC_Os01g11990	LOC_Os01g11700
LOC_Os01g38730	LOC_Os01g04950	LOC_Os01g70410	LOC_Os01g10130	LOC_Os01g11414		LOC_Os01g11780	LOC_Os10g26145	LOC_Os01g12000	LOC_Os01g11704
LOC_Os01g38740	LOC_Os01g04960	LOC_Os01g70430	LOC_Os01g10140	LOC_Os01g11430		LOC_Os01g11790	LOC_Os10g26150	LOC_Os01g12010	LOC_Os01g11710
LOC_Os01g38750	LOC_Os01g04970	LOC_Os01g70440	LOC_Os01g10150	LOC_Os01g11450		LOC_Os01g11800	LOC_Os10g26164	LOC_Os01g12020	LOC_Os01g11720
LOC_Os01g38760	LOC_Os01g09830	LOC_Os01g70450	LOC_Os01g10160	LOC_Os01g11460		LOC_Os01g11810	LOC_Os10g26180	LOC_Os01g12030	LOC_Os01g11730
LOC_Os01g38780	LOC_Os01g09850	LOC_Os01g70460	LOC_Os01g10170	LOC_Os01g11470		LOC_Os01g11820	LOC_Os10g26190	LOC_Os01g12040	LOC_Os01g11740
LOC_Os01g38790	LOC_Os01g09860	LOC_Os01g70470	LOC_Os01g10180	LOC_Os01g11480		LOC_Os01g11830	LOC_Os10g26200	LOC_Os01g12060	LOC_Os01g11750
LOC_Os01g38800	LOC_Os01g09870	LOC_Os01g70480	LOC_Os01g10195	LOC_Os01g11490		LOC_Os01g11840	LOC_Os10g26210	LOC_Os01g12070	LOC_Os01g11760
LOC_Os01g38810	LOC_Os01g09880	LOC_Os01g70490	LOC_Os01g10200	LOC_Os01g11500		LOC_Os01g11850	LOC_Os10g26220	LOC_Os01g12080	LOC_Os01g11770
LOC_Os01g38820	LOC_Os01g09890	LOC_Os01g70500	LOC_Os01g10210	LOC_Os01g11510		LOC_Os01g11860	LOC_Os10g26230	LOC_Os01g12090	LOC_Os01g11780
LOC_Os01g38830	LOC_Os01g09900	LOC_Os01g70520	LOC_Os01g10230	LOC_Os01g11520		LOC_Os01g11870	LOC_Os10g26240	LOC_Os01g12100	LOC_Os01g11790
LOC_Os01g38840	LOC_Os01g09930	LOC_Os01g70525	LOC_Os01g10240	LOC_Os01g11550		LOC_Os01g11880	LOC_Os10g26250	LOC_Os01g12110	LOC_Os01g11800
LOC_Os01g38850	LOC_Os01g09940	LOC_Os01g70540	LOC_Os01g10250	LOC_Os01g11570		LOC_Os01g11900	LOC_Os10g26260	LOC_Os01g12120	LOC_Os01g11810
LOC_Os01g38860	LOC_Os01g09950	LOC_Os01g70550	LOC_Os01g10260	LOC_Os01g11580		LOC_Os01g11910	LOC_Os10g26270	LOC_Os01g12130	LOC_Os01g11820
LOC_Os01g38870	LOC_Os01g09960	LOC_Os01g70560	LOC_Os01g10270	LOC_Os01g11590		LOC_Os01g11920	LOC_Os10g26280	LOC_Os01g12140	LOC_Os01g11830
LOC_Os01g38880	LOC_Os01g09970	LOC_Os01g70570	LOC_Os01g10280	LOC_Os01g11600		LOC_Os01g11940	LOC_Os10g26290	LOC_Os01g12150	LOC_Os01g11840
LOC_Os01g38890	LOC_Os01g09980	LOC_Os01g70580	LOC_Os01g10290	LOC_Os01g11620		LOC_Os01g11946	LOC_Os10g26300	LOC_Os01g12160	LOC_Os01g11850
LOC_Os01g38900	LOC_Os01g09990	LOC_Os01g70590	LOC_Os01g10300	LOC_Os01g11640		LOC_Os01g11952	LOC_Os10g26320	LOC_Os01g12170	LOC_Os01g11860
LOC_Os01g38910	LOC_Os01g10000	LOC_Os01g70600	LOC_Os01g10310	LOC_Os01g11650		LOC_Os01g11960	LOC_Os10g26330	LOC_Os01g12180	LOC_Os01g11870
LOC_Os01g38920	LOC_Os01g10010	LOC_Os01g70610	LOC_Os01g10320	LOC_Os01g11660		LOC_Os01g11970	LOC_Os10g26340	LOC_Os01g12190	LOC_Os01g11880
LOC_Os01g38930	LOC_Os01g10020	LOC_Os01g70620	LOC_Os01g10340	LOC_Os01g11670		LOC_Os01g11980	LOC_Os10g26360	LOC_Os01g12200	LOC_Os01g11900
LOC_Os01g38940	LOC_Os01g10030	LOC_Os01g70630	LOC_Os01g10350	LOC_Os01g11680		LOC_Os01g11990	LOC_Os10g26370	LOC_Os01g12210	LOC_Os01g11910
LOC_Os01g38950	LOC_Os01g10040	LOC_Os01g70640	LOC_Os01g10370	LOC_Os01g11690		LOC_Os01g12000	LOC_Os10g26380	LOC_Os01g12220	LOC_Os01g11920
LOC_Os01g38960	LOC_Os01g10050	LOC_Os01g70650	LOC_Os01g10380	LOC_Os01g11700		LOC_Os01g12010	LOC_Os10g26390	LOC_Os01g12230	LOC_Os01g11940
LOC_Os01g38970	LOC_Os01g10060	LOC_Os01g70660	LOC_Os01g10390	LOC_Os01g11704		LOC_Os01g12020	LOC_Os10g26400	LOC_Os01g22510	LOC_Os01g11946
LOC_Os01g38980	LOC_Os01g10070	LOC_Os01g70670	LOC_Os01g10400	LOC_Os01g11710		LOC_Os01g12030	LOC_Os10g26410	LOC_Os01g22520	LOC_Os01g11952
LOC_Os01g38990	LOC_Os01g10080	LOC_Os01g70680	LOC_Os01g10410	LOC_Os01g11720		LOC_Os01g12040	LOC_Os10g26420	LOC_Os01g22530	LOC_Os01g11960
LOC_Os01g39000	LOC_Os01g10090	LOC_Os01g70690	LOC_Os01g10420	LOC_Os01g11730		LOC_Os01g54440	LOC_Os10g26430	LOC_Os01g22540	LOC_Os01g11970
LOC_Os01g39010	LOC_Os01g10100	LOC_Os01g70700	LOC_Os01g10430	LOC_Os01g11740		LOC_Os01g54450	LOC_Os10g26440	LOC_Os01g22550	LOC_Os01g11980
LOC_Os01g39020	LOC_Os01g10110	LOC_Os01g70710	LOC_Os01g10440	LOC_Os01g11750		LOC_Os01g54460	LOC_Os10g26450	LOC_Os01g22560	LOC_Os01g11990
LOC_Os01g39030	LOC_Os01g10120	LOC_Os01g70720	LOC_Os01g10450	LOC_Os01g11760		LOC_Os01g54470	LOC_Os10g26460	LOC_Os01g22570	LOC_Os01g12000
LOC_Os01g39040	LOC_Os01g10130	LOC_Os01g70730	LOC_Os01g10460	LOC_Os01g11770		LOC_Os01g54480	LOC_Os10g26470	LOC_Os01g22590	LOC_Os01g12010
LOC_Os01g39050	LOC_Os01g10140	LOC_Os01g70740	LOC_Os01g10470	LOC_Os01g11780		LOC_Os01g54490	LOC_Os10g26480	LOC_Os01g22600	LOC_Os01g12020
LOC_Os01g39060	LOC_Os01g10150	LOC_Os01g70750	LOC_Os01g10480	LOC_Os01g11790		LOC_Os01g54510	LOC_Os10g26490	LOC_Os01g22620	LOC_Os01g12030
LOC_Os01g39070	LOC_Os01g10160	LOC_Os01g70760	LOC_Os01g10490	LOC_Os01g11800		LOC_Os01g54515	LOC_Os10g26500	LOC_Os01g22630	LOC_Os01g12040
LOC_Os01g39080	LOC_Os01g10170	LOC_Os01g70770	LOC_Os01g10504	LOC_Os01g11810		LOC_Os01g54520	LOC_Os10g26510	LOC_Os01g22640	LOC_Os01g12060
LOC_Os01g39090	LOC_Os01g10180	LOC_Os01g70780	LOC_Os01g10520	LOC_Os01g11820		LOC_Os01g54530	LOC_Os11g28340	LOC_Os01g22650	LOC_Os01g12070
LOC_Os01g39100	LOC_Os01g10195	LOC_Os01g70790	LOC_Os01g10530	LOC_Os01g11830		LOC_Os01g54540	LOC_Os11g28350	LOC_Os01g22660	LOC_Os01g12080
LOC_Os01g54700	LOC_Os01g10200	LOC_Os01g70800	LOC_Os01g10550	LOC_Os01g11840		LOC_Os01g54550	LOC_Os11g28360	LOC_Os01g22670	LOC_Os01g12090
LOC_Os01g54714	LOC_Os01g10210	LOC_Os01g70810	LOC_Os01g10560	LOC_Os01g11850		LOC_Os01g54560	LOC_Os11g28365	LOC_Os01g22680	LOC_Os01g12100
LOC_Os01g54730	LOC_Os01g10230	LOC_Os01g70820	LOC_Os01g10580	LOC_Os01g11860		LOC_Os01g54570	LOC_Os11g28370	LOC_Os01g22700	LOC_Os01g12110
LOC_Os01g54740	LOC_Os01g10240	LOC_Os01g70830	LOC_Os01g10590	LOC_Os01g11870		LOC_Os01g54580	LOC_Os11g28380	LOC_Os01g22710	LOC_Os01g12120
LOC_Os01g54750	LOC_Os01g10250	LOC_Os01g70840	LOC_Os01g10600	LOC_Os01g11880		LOC_Os01g54590	LOC_Os11g28390	LOC_Os01g22720	LOC_Os01g12130
LOC_Os01g54760	LOC_Os01g10260	LOC_Os01g70850	LOC_Os01g10610	LOC_Os01g11900		LOC_Os01g54600	LOC_Os11g28400	LOC_Os01g22730	LOC_Os01g12140
LOC_Os01g54770	LOC_Os01g10270	LOC_Os01g70860	LOC_Os01g10630	LOC_Os01g11910		LOC_Os01g54610	LOC_Os11g28410	LOC_Os01g22740	LOC_Os01g12150
LOC_Os01g54784	LOC_Os01g10280	LOC_Os01g70870	LOC_Os01g10640	LOC_Os01g11920		LOC_Os01g54620	LOC_Os11g28430	LOC_Os01g22750	LOC_Os01g12160
LOC_Os01g54800	LOC_Os01g10290	LOC_Os01g70880	LOC_Os01g10650	LOC_Os01g11940		LOC_Os01g54630	LOC_Os11g28440	LOC_Os01g22760	LOC_Os12g13530
LOC_Os01g54810	LOC_Os01g10300	LOC_Os01g70890	LOC_Os01g10660	LOC_Os01g11946		LOC_Os01g54640	LOC_Os11g28450	LOC_Os01g22770	LOC_Os12g13540
LOC_Os01g54820	LOC_Os01g10310	LOC_Os01g70900	LOC_Os01g10670	LOC_Os01g11952		LOC_Os01g54650	LOC_Os11g28460	LOC_Os01g22780	LOC_Os12g13550
LOC_Os01g54830	LOC_Os01g10320	LOC_Os10g31390	LOC_Os01g10680	LOC_Os01g11960		LOC_Os01g54660	LOC_Os11g28470	LOC_Os01g22794	LOC_Os12g13560
LOC_Os01g54850	LOC_Os01g10340	LOC_Os10g31400	LOC_Os01g10690	LOC_Os01g11970		LOC_Os01g54670	LOC_Os11g28480	LOC_Os01g22810	LOC_Os12g13570
LOC_Os01g54860	LOC_Os01g10350	LOC_Os10g31420	LOC_Os01g10700	LOC_Os01g11980		LOC_Os01g54680	LOC_Os11g28490	LOC_Os01g22820	LOC_Os12g13580
LOC_Os01g54870	LOC_Os01g10370	LOC_Os10g31440	LOC_Os01g10710	LOC_Os01g11990		LOC_Os01g54690	LOC_Os11g28500	LOC_Os01g22830	LOC_Os12g13590
LOC_Os01g54880	LOC_Os01g10380	LOC_Os10g31460	LOC_Os01g10720	LOC_Os01g12000		LOC_Os01g54700	LOC_Os11g28510	LOC_Os01g22840	LOC_Os12g13600
LOC_Os01g54890	LOC_Os01g10390	LOC_Os10g31490	LOC_Os01g10740	LOC_Os01g12010		LOC_Os01g54714	LOC_Os11g28520	LOC_Os01g22850	LOC_Os12g13610
LOC_Os01g54900	LOC_Os01g10400	LOC_Os10g31500	LOC_Os01g10750	LOC_Os01g12020		LOC_Os01g54730	LOC_Os11g28530	LOC_Os01g22860	LOC_Os12g13620
LOC_Os01g54910	LOC_Os01g10410	LOC_Os10g31510	LOC_Os01g10760	LOC_Os01g12030		LOC_Os01g54740	LOC_Os11g28540	LOC_Os01g22870	LOC_Os12g13640
LOC_Os01g54920	LOC_Os01g10420	LOC_Os10g31520	LOC_Os01g10770	LOC_Os01g12040		LOC_Os01g54750	LOC_Os11g28550	LOC_Os01g22880	LOC_Os12g13650
LOC_Os01g54930	LOC_Os01g10430	LOC_Os10g31530	LOC_Os01g10780	LOC_Os01g12060		LOC_Os01g54760	LOC_Os11g28560	LOC_Os01g22890	LOC_Os12g13660
LOC_Os01g54940	LOC_Os01g10440	LOC_Os10g31540	LOC_Os01g10790	LOC_Os01g12070		LOC_Os01g54770	LOC_Os11g28570	LOC_Os01g22900	LOC_Os12g13670
LOC_Os01g54950	LOC_Os01g10450	LOC_Os10g31550	LOC_Os01g10800	LOC_Os01g21880		LOC_Os01g54784	LOC_Os11g28580	LOC_Os01g22910	LOC_Os12g13674
LOC_Os01g54960	LOC_Os01g10460	LOC_Os10g31560	LOC_Os01g10810	LOC_Os01g21900		LOC_Os01g54800	LOC_Os11g28590	LOC_Os01g22920	LOC_Os12g13680
LOC_Os01g54969	LOC_Os01g10470	LOC_Os10g31580	LOC_Os01g10820	LOC_Os01g21920		LOC_Os01g54810	LOC_Os11g28600	LOC_Os01g22930	LOC_Os12g13690
LOC_Os01g54980	LOC_Os01g10480	LOC_Os10g31590	LOC_Os01g10830	LOC_Os01g21930		LOC_Os01g54820	LOC_Os11g28610	LOC_Os01g22954	LOC_Os12g13700
LOC_Os01g54990	LOC_Os01g10490	LOC_Os10g31600	LOC_Os01g10840	LOC_Os01g21940		LOC_Os01g54830	LOC_Os11g28628	LOC_Os01g22980	LOC_Os12g13710
LOC_Os01g55000	LOC_Os01g10504	LOC_Os10g31610	LOC_Os01g10850	LOC_Os01g21950		LOC_Os01g54850	LOC_Os11g28640	LOC_Os01g22990	LOC_Os12g13720
LOC_Os01g55010	LOC_Os01g10520	LOC_Os10g31620	LOC_Os01g10860	LOC_Os01g21960		LOC_Os01g54860	LOC_Os11g28650	LOC_Os01g23000	LOC_Os12g13730
LOC_Os01g55020	LOC_Os01g10530	LOC_Os10g31630	LOC_Os01g10870	LOC_Os01g21970		LOC_Os01g54870	LOC_Os11g28660	LOC_Os01g23010	LOC_Os12g13740
LOC_Os01g55030	LOC_Os01g10550	LOC_Os10g31640	LOC_Os01g10880	LOC_Os01g21980		LOC_Os01g54880	LOC_Os11g28670	LOC_Os01g23020	LOC_Os12g13750
LOC_Os01g55040	LOC_Os01g10560	LOC_Os10g31650	LOC_Os01g10890	LOC_Os01g21990		LOC_Os01g54890	LOC_Os11g28680	LOC_Os01g23040	LOC_Os12g13760
LOC_Os01g55050	LOC_Os01g10580	LOC_Os10g31660	LOC_Os01g10900	LOC_Os01g22000		LOC_Os01g54900	LOC_Os11g28690	LOC_Os01g23050	LOC_Os12g13770
LOC_Os01g55060	LOC_Os01g10590	LOC_Os10g31670	LOC_Os01g10910	LOC_Os01g22010		LOC_Os01g54910	LOC_Os11g28700	LOC_Os01g23060	LOC_Os12g13780
LOC_Os01g55070	LOC_Os01g10600	LOC_Os10g31680	LOC_Os01g10920	LOC_Os01g22030		LOC_Os01g54920	LOC_Os11g28710	LOC_Os01g23070	LOC_Os12g13790
LOC_Os01g55080	LOC_Os01g10610	LOC_Os10g31690	LOC_Os01g10930	LOC_Os01g22039		LOC_Os01g54930	LOC_Os11g28720	LOC_Os01g55390	LOC_Os12g13800
LOC_Os01g55090	LOC_Os01g10630	LOC_Os10g31700	LOC_Os01g10940	LOC_Os01g22050		LOC_Os01g54940	LOC_Os11g28730	LOC_Os01g55400	LOC_Os12g13810
LOC_Os01g55094	LOC_Os01g10640	LOC_Os10g31710	LOC_Os01g10950	LOC_Os01g22070		LOC_Os01g54950	LOC_Os11g28740	LOC_Os01g55410	LOC_Os12g13824
LOC_Os01g55100	LOC_Os01g10650	LOC_Os10g31720	LOC_Os01g10960	LOC_Os01g22080		LOC_Os01g54960	LOC_Os11g28750	LOC_Os01g55420	LOC_Os12g13840
LOC_Os01g55110	LOC_Os01g10660	LOC_Os10g31730	LOC_Os01g10970	LOC_Os01g22090		LOC_Os01g54969	LOC_Os11g28770	LOC_Os01g55430	LOC_Os12g13850
LOC_Os01g55120	LOC_Os01g10670	LOC_Os10g31740	LOC_Os01g10980	LOC_Os01g22100		LOC_Os01g54980	LOC_Os11g28780	LOC_Os01g55440	LOC_Os12g13860
LOC_Os01g55130	LOC_Os01g10680	LOC_Os10g31750	LOC_Os01g10990	LOC_Os01g22110		LOC_Os01g54990	LOC_Os11g28790	LOC_Os01g55450	LOC_Os12g13870
LOC_Os01g55140	LOC_Os01g10690	LOC_Os10g31760	LOC_Os01g11000	LOC_Os01g22120		LOC_Os01g55000	LOC_Os11g28800	LOC_Os01g55470	LOC_Os12g13880
LOC_Os01g55150	LOC_Os01g10700	LOC_Os10g31770	LOC_Os01g11010	LOC_Os01g22140		LOC_Os01g55010	LOC_Os11g28810	LOC_Os01g55480	LOC_Os12g13890
LOC_Os01g55160	LOC_Os01g10710	LOC_Os10g31780	LOC_Os01g11020	LOC_Os01g22150		LOC_Os01g55020	LOC_Os11g28820	LOC_Os01g55490	LOC_Os12g13900
LOC_Os01g55170	LOC_Os01g10720	LOC_Os10g31790	LOC_Os01g11040	LOC_Os01g22170		LOC_Os01g55030	LOC_Os11g28830	LOC_Os01g55500	LOC_Os12g13910
LOC_Os01g55180	LOC_Os01g11680	LOC_Os10g31810	LOC_Os01g11054	LOC_Os01g22180		LOC_Os01g55040	LOC_Os11g28840	LOC_Os01g55510	LOC_Os12g13920
LOC_Os01g55190	LOC_Os01g11690	LOC_Os10g31820	LOC_Os01g11070	LOC_Os01g22190		LOC_Os01g55050	LOC_Os11g28850	LOC_Os01g55520	LOC_Os12g13930
LOC_Os01g55200	LOC_Os01g11700	LOC_Os10g31830	LOC_Os01g11080	LOC_Os01g22200		LOC_Os01g55060	LOC_Os11g28860	LOC_Os01g55530	LOC_Os12g13940
LOC_Os01g55210	LOC_Os01g11704	LOC_Os10g31840	LOC_Os01g11110	LOC_Os01g22209		LOC_Os01g55070	LOC_Os11g28870	LOC_Os01g55540	LOC_Os12g13950
LOC_Os01g55220	LOC_Os01g11710	LOC_Os10g31850	LOC_Os01g11120	LOC_Os01g22220		LOC_Os01g55080	LOC_Os11g28880	LOC_Os01g55549	LOC_Os12g13960
LOC_Os01g55240	LOC_Os01g11720	LOC_Os10g31856	LOC_Os01g11130	LOC_Os01g22230		LOC_Os01g55090	LOC_Os11g28890	LOC_Os01g55560	LOC_Os12g13980
LOC_Os01g55250	LOC_Os01g11730	LOC_Os10g31864	LOC_Os01g11140	LOC_Os01g22249		LOC_Os01g55094	LOC_Os11g28900	LOC_Os01g55570	LOC_Os12g13990
LOC_Os01g55260	LOC_Os01g11740	LOC_Os10g31880	LOC_Os01g11150	LOC_Os01g22270		LOC_Os01g55100	LOC_Os11g28910	LOC_Os01g55580	LOC_Os12g14000
LOC_Os01g55270	LOC_Os01g11750	LOC_Os10g31890	LOC_Os01g11160	LOC_Os01g22280		LOC_Os01g55110	LOC_Os11g28920	LOC_Os01g55590	LOC_Os12g14010
LOC_Os01g55280	LOC_Os01g11760	LOC_Os10g31900	LOC_Os01g11170	LOC_Os01g22300		LOC_Os01g55120	LOC_Os11g28940	LOC_Os01g55600	LOC_Os12g14020
LOC_Os01g55290	LOC_Os01g11770	LOC_Os10g31910	LOC_Os01g11190	LOC_Os01g22309		LOC_Os01g55130	LOC_Os11g28950	LOC_Os01g55610	LOC_Os12g14030
LOC_Os01g55300	LOC_Os01g11780	LOC_Os10g31930	LOC_Os01g11200	LOC_Os01g22320		LOC_Os01g55140	LOC_Os11g28970	LOC_Os01g55620	LOC_Os12g14040
LOC_Os01g55310	LOC_Os01g11790	LOC_Os10g31940	LOC_Os01g11210	LOC_Os01g22336		LOC_Os01g55150	LOC_Os11g28980	LOC_Os01g55630	LOC_Os12g14050
LOC_Os01g55320	LOC_Os01g11800	LOC_Os10g31950	LOC_Os01g11220	LOC_Os01g22352		LOC_Os01g55160	LOC_Os11g28990	LOC_Os01g55640	LOC_Os12g14059
LOC_Os01g55330	LOC_Os01g11810	LOC_Os10g31970	LOC_Os01g11230	LOC_Os01g22370		LOC_Os01g55170	LOC_Os11g29000	LOC_Os01g55650	LOC_Os12g14070
LOC_Os01g55340	LOC_Os01g11820	LOC_Os10g31980	LOC_Os01g11240	LOC_Os01g22380		LOC_Os01g55180	LOC_Os11g29014	LOC_Os01g55660	LOC_Os12g14080
LOC_Os01g55350	LOC_Os01g11830	LOC_Os10g31990	LOC_Os01g11250	LOC_Os01g22390		LOC_Os01g55190	LOC_Os11g29030	LOC_Os01g55670	LOC_Os12g14090
LOC_Os01g55360	LOC_Os01g11840	LOC_Os10g32010	LOC_Os01g11260	LOC_Os01g22410		LOC_Os01g55200	LOC_Os11g29050	LOC_Os01g55690	LOC_Os12g14100
LOC_Os01g55370	LOC_Os01g11850	LOC_Os10g32020	LOC_Os01g11450	LOC_Os01g22420		LOC_Os01g55210	LOC_Os11g29060	LOC_Os01g55700	LOC_Os12g14110
LOC_Os01g55380	LOC_Os01g11860	LOC_Os10g32030	LOC_Os01g11460	LOC_Os01g22430		LOC_Os01g55220	LOC_Os11g29074	LOC_Os01g55710	LOC_Os12g14120
LOC_Os01g55390	LOC_Os01g11870	LOC_Os10g32040	LOC_Os01g11470	LOC_Os01g22440		LOC_Os01g55240	LOC_Os11g29090	LOC_Os01g55720	LOC_Os12g14126
LOC_Os01g55400	LOC_Os01g11880	LOC_Os10g32050	LOC_Os01g11480	LOC_Os01g22450		LOC_Os01g55250	LOC_Os11g29100	LOC_Os01g55730	LOC_Os12g14132
LOC_Os01g55410	LOC_Os01g11900	LOC_Os10g32060	LOC_Os01g11490	LOC_Os01g22480		LOC_Os01g55260	LOC_Os11g29110	LOC_Os01g55740	LOC_Os12g14140
LOC_Os01g55420	LOC_Os01g11910	LOC_Os10g32070	LOC_Os01g11500	LOC_Os01g22490		LOC_Os01g55270	LOC_Os11g29120	LOC_Os01g55750	LOC_Os12g14150
LOC_Os01g55430	LOC_Os01g11920	LOC_Os10g32080	LOC_Os01g11510	LOC_Os01g22500		LOC_Os01g55280	LOC_Os11g29130	LOC_Os01g55770	LOC_Os12g14160
LOC_Os01g55440	LOC_Os01g11940	LOC_Os10g32090	LOC_Os01g11520	LOC_Os01g22510		LOC_Os01g55290	LOC_Os11g29140	LOC_Os01g55780	LOC_Os12g14170
LOC_Os01g55450	LOC_Os01g11946	LOC_Os10g32100	LOC_Os01g11550	LOC_Os01g22520		LOC_Os01g55300	LOC_Os11g29150	LOC_Os01g55790	LOC_Os12g14180
LOC_Os01g55470	LOC_Os01g11952	LOC_Os10g32110	LOC_Os01g11570	LOC_Os01g22530		LOC_Os01g55310	LOC_Os11g29160	LOC_Os01g55795	LOC_Os12g14190
LOC_Os01g55480	LOC_Os01g11960	LOC_Os10g33900	LOC_Os01g11580	LOC_Os01g22540		LOC_Os01g55320	LOC_Os11g29170	LOC_Os01g55799	LOC_Os12g14200
LOC_Os01g55490	LOC_Os01g11970	LOC_Os10g33910	LOC_Os01g11590	LOC_Os01g22550		LOC_Os01g55330	LOC_Os11g29180	LOC_Os01g55820	LOC_Os12g14210
LOC_Os01g55500	LOC_Os01g11980	LOC_Os10g33920	LOC_Os01g11600	LOC_Os01g22560		LOC_Os01g55340	LOC_Os11g29190	LOC_Os01g55830	LOC_Os12g14220
LOC_Os01g55510	LOC_Os01g11990	LOC_Os10g33930	LOC_Os01g11620	LOC_Os01g22570		LOC_Os01g55350	LOC_Os11g29200	LOC_Os01g55840	LOC_Os12g14224
LOC_Os01g55520	LOC_Os01g12000	LOC_Os10g33940	LOC_Os01g11640	LOC_Os01g22590		LOC_Os01g55360	LOC_Os11g29210	LOC_Os01g55850	LOC_Os12g14230
LOC_Os01g55530	LOC_Os01g12010	LOC_Os10g33950	LOC_Os01g11650	LOC_Os01g22600		LOC_Os01g55370	LOC_Os11g29220	LOC_Os01g55860	LOC_Os12g14240
LOC_Os01g55540	LOC_Os01g12020	LOC_Os10g33954	LOC_Os01g11660	LOC_Os01g22620		LOC_Os01g55380	LOC_Os11g29230	LOC_Os01g55870	LOC_Os12g14250
LOC_Os01g55549	LOC_Os01g12030	LOC_Os10g33960	LOC_Os01g11670	LOC_Os01g22630		LOC_Os01g55390	LOC_Os11g29240	LOC_Os01g55880	LOC_Os12g14260
LOC_Os01g55560	LOC_Os01g12040	LOC_Os10g33970	LOC_Os01g11680	LOC_Os01g22640		LOC_Os01g55400	LOC_Os11g29250	LOC_Os01g55890	LOC_Os12g14270
LOC_Os01g55570	LOC_Os01g12060	LOC_Os10g33980	LOC_Os01g11690	LOC_Os01g22650		LOC_Os01g55410	LOC_Os11g29260	LOC_Os01g55900	LOC_Os12g14280
LOC_Os01g55580	LOC_Os01g12070	LOC_Os10g33990	LOC_Os01g11700	LOC_Os01g22660		LOC_Os01g55420	LOC_Os11g29274	LOC_Os01g55910	LOC_Os12g14290
LOC_Os01g55590	LOC_Os01g12080	LOC_Os10g34000	LOC_Os01g11704	LOC_Os01g22670		LOC_Os01g55430	LOC_Os11g29290	LOC_Os01g55920	LOC_Os12g14310
LOC_Os01g55600	LOC_Os01g12090	LOC_Os10g34010	LOC_Os01g11710	LOC_Os01g22680		LOC_Os01g55440	LOC_Os11g29300	LOC_Os01g55930	LOC_Os12g14320
LOC_Os01g55610	LOC_Os01g12100	LOC_Os10g34020	LOC_Os01g11720	LOC_Os01g22700		LOC_Os01g55450	LOC_Os11g29320	LOC_Os01g55940	LOC_Os12g14330
LOC_Os01g55620	LOC_Os01g12110	LOC_Os10g34030	LOC_Os01g11730	LOC_Os01g22710		LOC_Os01g55470	LOC_Os11g29330	LOC_Os01g55950	LOC_Os12g14340
LOC_Os01g55630	LOC_Os01g12120	LOC_Os10g34040	LOC_Os01g11740	LOC_Os01g22720		LOC_Os01g55480	LOC_Os11g29340	LOC_Os01g55960	LOC_Os12g14350
LOC_Os01g55640	LOC_Os01g12130	LOC_Os10g34050	LOC_Os01g11750	LOC_Os01g22730		LOC_Os01g55490	LOC_Os11g29350	LOC_Os01g55974	LOC_Os12g14360
LOC_Os01g55650	LOC_Os01g12140	LOC_Os10g34064	LOC_Os01g11760	LOC_Os01g22740		LOC_Os01g55500	LOC_Os11g29360	LOC_Os01g55990	LOC_Os12g14374
LOC_Os01g55660	LOC_Os01g12150	LOC_Os10g34071	LOC_Os01g11770	LOC_Os01g22750		LOC_Os01g55510	LOC_Os11g29370	LOC_Os01g56000	LOC_Os12g14390
LOC_Os01g55670	LOC_Os01g12160	LOC_Os10g34078	LOC_Os01g11780	LOC_Os01g22760		LOC_Os01g55520	LOC_Os11g29380	LOC_Os01g56010	LOC_Os12g14400
LOC_Os01g55690	LOC_Os01g12170	LOC_Os10g34083	LOC_Os01g11790	LOC_Os01g22770		LOC_Os01g55530	LOC_Os11g29390	LOC_Os01g56020	LOC_Os12g14410
LOC_Os01g55700	LOC_Os01g12180	LOC_Os10g34090	LOC_Os01g11800	LOC_Os01g22780		LOC_Os01g55540	LOC_Os11g29400	LOC_Os01g56030	LOC_Os12g14420
LOC_Os01g55710	LOC_Os01g12190	LOC_Os10g34110	LOC_Os01g11810	LOC_Os01g22794		LOC_Os01g55549	LOC_Os11g29410	LOC_Os01g56040	LOC_Os12g14430
LOC_Os01g55720	LOC_Os01g12200	LOC_Os10g34120	LOC_Os01g11820	LOC_Os01g22810		LOC_Os01g55560	LOC_Os11g29420	LOC_Os01g56050	LOC_Os12g14440
LOC_Os01g55730	LOC_Os01g12210	LOC_Os10g34130	LOC_Os01g11830	LOC_Os01g22820		LOC_Os01g55570	LOC_Os11g29430	LOC_Os01g56060	LOC_Os12g14450
LOC_Os01g55740	LOC_Os01g12220	LOC_Os10g34140	LOC_Os01g11840	LOC_Os01g22830		LOC_Os01g55580	LOC_Os11g29440	LOC_Os01g56070	LOC_Os12g14460
LOC_Os01g55750	LOC_Os01g12230	LOC_Os10g34150	LOC_Os01g11850	LOC_Os01g22840		LOC_Os01g55590	LOC_Os11g29450	LOC_Os01g56080	LOC_Os12g14470
LOC_Os01g55770	LOC_Os01g12240	LOC_Os10g34170	LOC_Os01g11860	LOC_Os01g22850		LOC_Os01g55600	LOC_Os11g29470	LOC_Os01g56090	LOC_Os12g14480
LOC_Os01g55780	LOC_Os01g12250	LOC_Os10g34180	LOC_Os01g11870	LOC_Os01g22860		LOC_Os01g55610	LOC_Os11g29480	LOC_Os01g56100	LOC_Os12g14490
LOC_Os01g55790	LOC_Os01g12260	LOC_Os10g34200	LOC_Os01g11880	LOC_Os01g22870		LOC_Os01g55620	LOC_Os11g29490	LOC_Os01g56110	LOC_Os12g14500
LOC_Os01g55795	LOC_Os01g12270	LOC_Os10g34220	LOC_Os01g11900	LOC_Os01g22880		LOC_Os01g55630	LOC_Os11g29500	LOC_Os01g56120	LOC_Os12g14510
LOC_Os01g55799	LOC_Os01g12280	LOC_Os10g34230	LOC_Os01g11910	LOC_Os01g22890		LOC_Os01g55640	LOC_Os11g29510	LOC_Os01g56130	LOC_Os12g14520
LOC_Os01g55820	LOC_Os01g12290	LOC_Os10g34240	LOC_Os01g11920	LOC_Os01g22900		LOC_Os01g55650	LOC_Os11g29520	LOC_Os01g56140	LOC_Os12g14530
LOC_Os01g55830	LOC_Os01g12304	LOC_Os10g34260	LOC_Os01g11940	LOC_Os01g22910		LOC_Os01g55660	LOC_Os11g29530	LOC_Os01g56150	LOC_Os12g14540
LOC_Os01g55840	LOC_Os01g12310	LOC_Os10g34270	LOC_Os01g11946	LOC_Os01g22920		LOC_Os01g55670	LOC_Os11g29540	LOC_Os01g56160	LOC_Os12g14550
LOC_Os01g55850	LOC_Os01g12320	LOC_Os10g34280	LOC_Os01g11952	LOC_Os01g22930		LOC_Os01g55690	LOC_Os11g29550	LOC_Os01g56170	LOC_Os12g14570
LOC_Os01g55860	LOC_Os01g12330	LOC_Os10g34290	LOC_Os01g11960	LOC_Os01g22954		LOC_Os01g55700	LOC_Os11g29560	LOC_Os01g56180	LOC_Os12g14580
LOC_Os01g55870	LOC_Os01g12340	LOC_Os10g34300	LOC_Os01g11970	LOC_Os01g22980		LOC_Os01g55710	LOC_Os11g29570	LOC_Os01g56190	LOC_Os12g14590
LOC_Os01g55880	LOC_Os01g12350	LOC_Os10g34310	LOC_Os01g11980	LOC_Os01g22990		LOC_Os01g55720	LOC_Os11g29580	LOC_Os01g56200	LOC_Os12g14610
LOC_Os01g55890	LOC_Os01g12360	LOC_Os10g34320	LOC_Os01g11990	LOC_Os01g23000		LOC_Os01g55730	LOC_Os11g29600	LOC_Os01g56210	LOC_Os12g14630
LOC_Os01g55900	LOC_Os01g12374	LOC_Os10g34330	LOC_Os01g12000	LOC_Os01g23010		LOC_Os01g55740	LOC_Os11g29610	LOC_Os01g56220	LOC_Os12g14640
LOC_Os01g55910	LOC_Os01g12381	LOC_Os10g34340	LOC_Os01g12010	LOC_Os01g23020		LOC_Os01g55750	LOC_Os11g29620	LOC_Os01g56230	LOC_Os12g14650
LOC_Os01g55920	LOC_Os01g12390	LOC_Os10g34350	LOC_Os01g12020	LOC_Os01g32670		LOC_Os01g55770	LOC_Os11g29630	LOC_Os01g56235	LOC_Os12g14660
LOC_Os01g55930	LOC_Os01g12400	LOC_Os10g34360	LOC_Os01g12030	LOC_Os01g32680		LOC_Os01g55780	LOC_Os11g29640	LOC_Os01g56240	LOC_Os12g17850
LOC_Os01g55940	LOC_Os01g12410	LOC_Os10g34370	LOC_Os01g12040	LOC_Os01g32700		LOC_Os01g55790	LOC_Os11g29650	LOC_Os01g56250	LOC_Os12g17860
LOC_Os01g55950	LOC_Os01g12420	LOC_Os10g34380	LOC_Os01g12060	LOC_Os01g32710		LOC_Os01g55795	LOC_Os11g29660	LOC_Os01g56260	LOC_Os12g17880
LOC_Os01g55960	LOC_Os01g12430	LOC_Os10g34390	LOC_Os01g12070	LOC_Os01g32720		LOC_Os01g55799	LOC_Os11g29670	LOC_Os01g56270	LOC_Os12g17890
LOC_Os01g55974	LOC_Os01g12440	LOC_Os10g34400	LOC_Os01g12080	LOC_Os01g32730		LOC_Os01g55820	LOC_Os11g29680	LOC_Os01g56280	LOC_Os12g17900
LOC_Os01g60270	LOC_Os01g12460	LOC_Os10g34409	LOC_Os01g12090	LOC_Os01g32740		LOC_Os01g55830	LOC_Os11g29690	LOC_Os01g56290	LOC_Os12g17910
LOC_Os01g60280	LOC_Os01g12464	LOC_Os10g34420	LOC_Os01g12100	LOC_Os01g32750		LOC_Os01g55840	LOC_Os11g29700	LOC_Os01g56300	LOC_Os12g17920
LOC_Os01g60290	LOC_Os01g12470	LOC_Os10g34430	LOC_Os01g12110	LOC_Os01g32760		LOC_Os01g55850	LOC_Os11g29710	LOC_Os01g56310	LOC_Os12g17930
LOC_Os01g60309	LOC_Os01g12480	LOC_Os10g34440	LOC_Os01g12120	LOC_Os01g32770		LOC_Os11g08330	LOC_Os11g29720	LOC_Os01g56320	LOC_Os12g17940
LOC_Os01g60330	LOC_Os01g12490	LOC_Os10g34450	LOC_Os01g12130	LOC_Os01g32780		LOC_Os11g08340	LOC_Os11g29730	LOC_Os01g56330	LOC_Os12g17950
LOC_Os01g60340	LOC_Os01g12500	LOC_Os10g34470	LOC_Os01g12140	LOC_Os01g32790		LOC_Os11g08350	LOC_Os11g29740	LOC_Os01g56340	LOC_Os12g17960
LOC_Os01g60350	LOC_Os01g12510	LOC_Os10g34480	LOC_Os01g12150	LOC_Os01g32800		LOC_Os11g08360	LOC_Os11g29750	LOC_Os01g56350	LOC_Os12g17970
LOC_Os01g60360	LOC_Os01g12520	LOC_Os10g34490	LOC_Os01g12160	LOC_Os01g32810		LOC_Os11g08370	LOC_Os11g29760	LOC_Os01g56360	LOC_Os12g17980
LOC_Os01g60380	LOC_Os01g12530	LOC_Os10g34500	LOC_Os01g12170	LOC_Os01g32830		LOC_Os11g08380	LOC_Os11g29770	LOC_Os01g56370	LOC_Os12g17990
LOC_Os01g60389	LOC_Os01g12540	LOC_Os10g34520	LOC_Os01g12180	LOC_Os01g32840		LOC_Os11g08390	LOC_Os11g29780	LOC_Os01g69890	LOC_Os12g18000
LOC_Os01g60400	LOC_Os01g12550	LOC_Os10g34529	LOC_Os01g12190	LOC_Os01g32849		LOC_Os11g08400	LOC_Os11g29790	LOC_Os01g69900	LOC_Os12g18010
LOC_Os01g60410	LOC_Os01g12560	LOC_Os10g34540	LOC_Os01g12200	LOC_Os01g32860		LOC_Os11g08410	LOC_Os11g29800	LOC_Os01g69904	LOC_Os12g18020
LOC_Os01g60420	LOC_Os01g12570	LOC_Os10g34550	LOC_Os01g12210	LOC_Os01g32864		LOC_Os11g08420	LOC_Os11g29810	LOC_Os01g69910	LOC_Os12g18030
LOC_Os01g60430	LOC_Os01g12580	LOC_Os10g34560	LOC_Os01g12220	LOC_Os01g32870		LOC_Os11g08430	LOC_Os11g29820	LOC_Os01g69920	LOC_Os12g18040
LOC_Os01g60440	LOC_Os01g12590	LOC_Os10g34570	LOC_Os01g12230	LOC_Os01g32880		LOC_Os11g08440	LOC_Os11g29830	LOC_Os01g69930	LOC_Os12g18050
LOC_Os01g60450	LOC_Os01g12600	LOC_Os10g34580	LOC_Os01g12240	LOC_Os01g32890		LOC_Os11g08445	LOC_Os11g29840	LOC_Os01g69940	LOC_Os12g18060
LOC_Os01g60460	LOC_Os01g12610	LOC_Os10g34590	LOC_Os01g12250	LOC_Os01g32900		LOC_Os11g08450	LOC_Os11g29850	LOC_Os01g69950	LOC_Os12g18070
LOC_Os01g60470	LOC_Os01g12630	LOC_Os10g34602	LOC_Os01g12260	LOC_Os01g32910		LOC_Os11g08460	LOC_Os11g29860	LOC_Os01g69960	LOC_Os12g18080
LOC_Os01g60480	LOC_Os01g12640	LOC_Os10g34614	LOC_Os01g12270	LOC_Os01g38950		LOC_Os11g08470	LOC_Os11g29870	LOC_Os01g69970	LOC_Os12g18090
LOC_Os01g60490	LOC_Os01g12650	LOC_Os10g34630	LOC_Os01g12280	LOC_Os01g38960		LOC_Os11g08480	LOC_Os11g29880	LOC_Os01g69980	LOC_Os12g18100
LOC_Os01g60500	LOC_Os01g12660	LOC_Os10g34640	LOC_Os01g12290	LOC_Os01g38970		LOC_Os11g08490	LOC_Os11g29890	LOC_Os01g69990	LOC_Os12g18110
LOC_Os01g60510	LOC_Os01g12670	LOC_Os10g34650	LOC_Os01g12304	LOC_Os01g38980		LOC_Os11g08500	LOC_Os11g29900	LOC_Os10g10770	LOC_Os12g18120
LOC_Os01g60520	LOC_Os01g12680	LOC_Os10g36430	LOC_Os01g12310	LOC_Os01g38990		LOC_Os11g08510	LOC_Os11g29910	LOC_Os10g10780	LOC_Os12g18130
LOC_Os01g60540	LOC_Os01g12690	LOC_Os10g36440	LOC_Os01g12320	LOC_Os01g39000		LOC_Os11g08520	LOC_Os11g29920	LOC_Os10g10794	LOC_Os12g18140
LOC_Os01g60549	LOC_Os01g12700	LOC_Os10g36450	LOC_Os01g12330	LOC_Os01g39010		LOC_Os11g08536	LOC_Os11g29930	LOC_Os10g10798	LOC_Os12g18150
LOC_Os01g60560	LOC_Os01g12710	LOC_Os10g36460	LOC_Os01g12340	LOC_Os01g39020		LOC_Os11g08542	LOC_Os11g29940	LOC_Os10g10810	LOC_Os12g18160
LOC_Os01g60569	LOC_Os01g12720	LOC_Os10g36470	LOC_Os01g12350	LOC_Os01g39030		LOC_Os11g08550	LOC_Os11g29945	LOC_Os10g10820	LOC_Os12g18170
LOC_Os01g60580	LOC_Os01g12730	LOC_Os10g36480	LOC_Os01g12360	LOC_Os01g39040		LOC_Os11g08569	LOC_Os11g29950	LOC_Os10g10830	LOC_Os12g18180
LOC_Os01g60590	LOC_Os01g12740	LOC_Os10g36490	LOC_Os01g12374	LOC_Os01g39050		LOC_Os11g08590	LOC_Os11g29960	LOC_Os10g10840	LOC_Os12g18190
LOC_Os01g60600	LOC_Os01g12750	LOC_Os10g36500	LOC_Os01g12381	LOC_Os01g39060		LOC_Os11g08610	LOC_Os11g29970	LOC_Os10g10860	LOC_Os12g18200
LOC_Os01g60610	LOC_Os01g12760	LOC_Os10g36510	LOC_Os01g12390	LOC_Os01g39070		LOC_Os11g08620	LOC_Os11g29980	LOC_Os10g10870	LOC_Os12g18210
LOC_Os01g60620	LOC_Os01g12770	LOC_Os10g36520	LOC_Os01g12400	LOC_Os01g39080		LOC_Os11g08630	LOC_Os11g29990	LOC_Os10g10880	LOC_Os12g18220
LOC_Os01g60630	LOC_Os01g12780	LOC_Os10g36530	LOC_Os01g12410	LOC_Os01g39090		LOC_Os11g08640	LOC_Os11g30000	LOC_Os10g10890	LOC_Os12g30460
LOC_Os01g60640	LOC_Os01g12790	LOC_Os10g36550	LOC_Os01g12420	LOC_Os01g39100		LOC_Os11g08650	LOC_Os11g30020	LOC_Os10g10904	LOC_Os12g30480
LOC_Os01g60650	LOC_Os01g12800	LOC_Os10g36580	LOC_Os01g12430	LOC_Os01g39110		LOC_Os11g08660	LOC_Os11g30030	LOC_Os10g10920	LOC_Os12g30490
LOC_Os01g60660	LOC_Os01g12810	LOC_Os10g36590	LOC_Os01g12440	LOC_Os01g39120		LOC_Os11g08670	LOC_Os11g30040	LOC_Os10g10929	LOC_Os12g30500
LOC_Os01g60670	LOC_Os01g12820	LOC_Os10g36600	LOC_Os01g12460	LOC_Os01g39134		LOC_Os11g08680	LOC_Os11g30050	LOC_Os10g10938	LOC_Os12g30510
LOC_Os01g60680	LOC_Os01g12830	LOC_Os10g36610	LOC_Os01g12464	LOC_Os01g39136		LOC_Os11g08707	LOC_Os11g30060	LOC_Os10g10950	LOC_Os12g30520
LOC_Os01g60690	LOC_Os01g12840	LOC_Os10g36620	LOC_Os01g12470	LOC_Os01g39150		LOC_Os11g08720	LOC_Os11g30070	LOC_Os10g10960	LOC_Os12g30540
LOC_Os01g60700	LOC_Os01g12850	LOC_Os10g36626	LOC_Os01g12480	LOC_Os01g39160		LOC_Os11g08729	LOC_Os11g30080	LOC_Os10g10970	LOC_Os12g30550
LOC_Os01g60710	LOC_Os01g12860	LOC_Os10g36650	LOC_Os01g12490	LOC_Os01g39170		LOC_Os11g08740	LOC_Os11g30090	LOC_Os10g10980	LOC_Os12g30555
LOC_Os01g60720	LOC_Os01g12870	LOC_Os10g36660	LOC_Os01g12500	LOC_Os01g39180		LOC_Os11g08750	LOC_Os11g30100	LOC_Os10g10990	LOC_Os12g30560
LOC_Os01g60730	LOC_Os01g12880	LOC_Os10g36670	LOC_Os01g12510	LOC_Os01g39190		LOC_Os11g08760	LOC_Os11g30110	LOC_Os10g11012	LOC_Os12g30570
LOC_Os01g60740	LOC_Os01g12890	LOC_Os10g36680	LOC_Os01g12520	LOC_Os01g39200		LOC_Os11g08770	LOC_Os11g30120	LOC_Os10g11022	LOC_Os12g30580
LOC_Os01g60750	LOC_Os01g12900	LOC_Os10g36690	LOC_Os01g12530	LOC_Os01g39210		LOC_Os11g08780	LOC_Os11g30130	LOC_Os10g11034	LOC_Os12g30590
LOC_Os01g60760	LOC_Os01g12910	LOC_Os10g36703	LOC_Os01g12540	LOC_Os01g39220		LOC_Os11g08790	LOC_Os11g30140	LOC_Os10g11060	LOC_Os12g30600
LOC_Os01g60770	LOC_Os01g12920	LOC_Os10g36710	LOC_Os01g12550	LOC_Os01g39230		LOC_Os11g08800	LOC_Os11g30150	LOC_Os10g11070	LOC_Os12g30610
LOC_Os01g60780	LOC_Os01g12930	LOC_Os10g36720	LOC_Os01g12560	LOC_Os01g39250		LOC_Os11g08810	LOC_Os11g30170	LOC_Os10g11080	LOC_Os12g30620
LOC_Os01g60790	LOC_Os01g12940	LOC_Os10g36729	LOC_Os01g12570	LOC_Os01g39260		LOC_Os11g08820	LOC_Os11g30180	LOC_Os10g11090	LOC_Os12g30630
LOC_Os01g60800	LOC_Os01g12950	LOC_Os10g36740	LOC_Os01g12580	LOC_Os01g39270		LOC_Os11g19470	LOC_Os11g30190	LOC_Os10g11100	LOC_Os12g30640
LOC_Os01g60810	LOC_Os01g12990	LOC_Os10g36750	LOC_Os01g12590	LOC_Os01g39280		LOC_Os11g19480	LOC_Os11g30200	LOC_Os10g11110	LOC_Os12g30650
LOC_Os01g60820	LOC_Os01g13000	LOC_Os10g36760	LOC_Os01g12600	LOC_Os01g39290		LOC_Os11g19490	LOC_Os11g30210	LOC_Os10g11120	LOC_Os12g30660
LOC_Os01g60830	LOC_Os01g13010	LOC_Os10g36770	LOC_Os01g12610	LOC_Os01g39310		LOC_Os11g19500	LOC_Os11g30220	LOC_Os10g11130	LOC_Os12g30670
LOC_Os01g60850	LOC_Os01g13020	LOC_Os10g36780	LOC_Os01g12630	LOC_Os01g39320		LOC_Os11g19510	LOC_Os11g30230	LOC_Os10g11140	LOC_Os12g30680
LOC_Os01g60860	LOC_Os01g13024	LOC_Os10g36800	LOC_Os01g12640	LOC_Os01g39330		LOC_Os11g19520	LOC_Os11g30240	LOC_Os10g11150	LOC_Os12g30690
LOC_Os01g60870	LOC_Os01g13030	LOC_Os10g36810	LOC_Os01g12650	LOC_Os01g39340		LOC_Os11g19530	LOC_Os11g30250	LOC_Os10g11160	LOC_Os12g30700
LOC_Os01g65410	LOC_Os01g13040	LOC_Os10g36830	LOC_Os01g12660	LOC_Os01g39350		LOC_Os11g19540	LOC_Os11g30260	LOC_Os10g11170	LOC_Os12g30720
LOC_Os01g65420	LOC_Os01g13050	LOC_Os10g36848	LOC_Os01g12670	LOC_Os01g39360		LOC_Os11g19550	LOC_Os11g30270	LOC_Os10g11180	LOC_Os12g30730
LOC_Os01g65440	LOC_Os01g13060	LOC_Os10g36860	LOC_Os01g12680	LOC_Os01g39370		LOC_Os11g19560	LOC_Os11g30280	LOC_Os10g11190	LOC_Os12g30740
LOC_Os01g65450	LOC_Os01g13070	LOC_Os10g36870	LOC_Os01g12690	LOC_Os01g39380		LOC_Os11g19570	LOC_Os11g30290	LOC_Os10g11200	LOC_Os12g30750
LOC_Os01g65460	LOC_Os01g13080	LOC_Os10g36880	LOC_Os01g12700	LOC_Os01g39385		LOC_Os11g19580	LOC_Os11g30300	LOC_Os10g11210	LOC_Os12g30760
LOC_Os01g65470	LOC_Os01g13090	LOC_Os10g37210	LOC_Os01g12710	LOC_Os01g39399		LOC_Os11g19590	LOC_Os11g30310	LOC_Os10g11220	LOC_Os12g30770
LOC_Os01g65480	LOC_Os01g13100	LOC_Os10g37220	LOC_Os01g12720	LOC_Os01g39420		LOC_Os11g19600	LOC_Os11g30320	LOC_Os10g11230	LOC_Os12g30780
LOC_Os01g65490	LOC_Os01g13120	LOC_Os10g37230	LOC_Os01g12730	LOC_Os01g39430		LOC_Os11g19610	LOC_Os11g30340	LOC_Os10g11240	LOC_Os12g30790
LOC_Os01g65500	LOC_Os01g13130	LOC_Os10g37240	LOC_Os01g12740	LOC_Os01g39440		LOC_Os11g19620	LOC_Os11g30350	LOC_Os10g11250	LOC_Os12g30800
LOC_Os01g65510	LOC_Os01g13140	LOC_Os10g37260	LOC_Os01g12750	LOC_Os01g39450		LOC_Os11g19630	LOC_Os11g30360	LOC_Os10g31180	LOC_Os12g30810
LOC_Os01g65520	LOC_Os01g13150	LOC_Os10g37270	LOC_Os01g12760	LOC_Os01g39464		LOC_Os11g19640	LOC_Os11g30370	LOC_Os10g31189	LOC_Os12g30824
LOC_Os01g65530	LOC_Os01g13160	LOC_Os10g37280	LOC_Os01g12770	LOC_Os01g39480		LOC_Os11g19650	LOC_Os11g30390	LOC_Os10g31200	LOC_Os12g30840
LOC_Os01g65540	LOC_Os01g13170	LOC_Os10g37290	LOC_Os01g12780	LOC_Os01g39490		LOC_Os11g19660	LOC_Os11g30400	LOC_Os10g31220	LOC_Os12g30850
LOC_Os01g65550	LOC_Os01g13180	LOC_Os10g37330	LOC_Os01g12790	LOC_Os01g39500		LOC_Os11g19670	LOC_Os11g30410	LOC_Os10g31240	LOC_Os12g30880
LOC_Os01g65560	LOC_Os01g13190	LOC_Os10g37340	LOC_Os01g12800	LOC_Os01g39510		LOC_Os11g19680	LOC_Os11g30430	LOC_Os10g31250	LOC_Os12g30890
LOC_Os01g65580	LOC_Os01g13200	LOC_Os10g37350	LOC_Os01g12810	LOC_Os01g39520		LOC_Os11g19690	LOC_Os11g30440	LOC_Os10g31280	LOC_Os12g30900
LOC_Os01g65590	LOC_Os01g13210	LOC_Os10g37370	LOC_Os01g12820	LOC_Os01g39530		LOC_Os11g19700	LOC_Os11g30450	LOC_Os10g31290	LOC_Os12g30920
LOC_Os01g65600	LOC_Os01g13229	LOC_Os10g37400	LOC_Os01g12830	LOC_Os01g39540		LOC_Os11g19710	LOC_Os11g30460	LOC_Os10g31300	LOC_Os12g30930
LOC_Os01g65610	LOC_Os01g13250	LOC_Os10g37410	LOC_Os01g12840	LOC_Os01g39550		LOC_Os11g19720	LOC_Os11g30470	LOC_Os10g31310	LOC_Os12g30940
LOC_Os01g65620	LOC_Os01g13260	LOC_Os10g37420	LOC_Os01g12850	LOC_Os01g39560		LOC_Os11g19730	LOC_Os11g30484	LOC_Os10g31320	LOC_Os12g30950
LOC_Os01g65630	LOC_Os01g13270	LOC_Os10g37430	LOC_Os01g12860	LOC_Os01g39570		LOC_Os11g19740	LOC_Os11g30500	LOC_Os10g31330	LOC_Os12g30960
LOC_Os01g65640	LOC_Os01g13280	LOC_Os10g37440	LOC_Os01g12870	LOC_Os01g65220		LOC_Os11g19760	LOC_Os11g30510	LOC_Os10g31340	LOC_Os12g30980
LOC_Os01g65650	LOC_Os01g13285	LOC_Os10g37450	LOC_Os01g12880	LOC_Os01g65230		LOC_Os11g19764	LOC_Os11g30520	LOC_Os10g31350	LOC_Os12g30990
LOC_Os01g65660	LOC_Os01g13300	LOC_Os10g37459	LOC_Os01g12890	LOC_Os01g65240		LOC_Os11g19770	LOC_Os11g30530	LOC_Os10g31360	LOC_Os12g31000
LOC_Os01g65670	LOC_Os01g13310	LOC_Os10g37468	LOC_Os01g12900	LOC_Os01g65260		LOC_Os11g19780	LOC_Os11g30540	LOC_Os10g31370	LOC_Os12g31020
LOC_Os01g65680	LOC_Os01g13320	LOC_Os10g37480	LOC_Os01g12910	LOC_Os01g65270		LOC_Os11g19790	LOC_Os11g30546	LOC_Os10g31380	LOC_Os12g31030
LOC_Os01g65690	LOC_Os01g13330	LOC_Os11g34080	LOC_Os01g12920	LOC_Os01g65290		LOC_Os11g19800	LOC_Os11g30552	LOC_Os10g31390	LOC_Os12g31040
LOC_Os01g65692	LOC_Os01g13340	LOC_Os11g34090	LOC_Os01g12930	LOC_Os01g65300		LOC_Os11g19810	LOC_Os11g30560	LOC_Os10g31400	LOC_Os12g31050
LOC_Os01g65700	LOC_Os01g13350	LOC_Os11g34100	LOC_Os01g12940	LOC_Os01g65310		LOC_Os11g19820	LOC_Os11g30570	LOC_Os10g31420	LOC_Os12g31060
LOC_Os01g65710	LOC_Os01g13360	LOC_Os11g34110	LOC_Os01g12950	LOC_Os01g65320		LOC_Os11g19830	LOC_Os11g30590	LOC_Os10g31440	LOC_Os12g31070
LOC_Os01g65720	LOC_Os01g13370	LOC_Os11g34120	LOC_Os10g35520	LOC_Os01g65330		LOC_Os11g19840	LOC_Os11g30600	LOC_Os10g31460	LOC_Os12g31080
LOC_Os01g65730	LOC_Os01g13380	LOC_Os11g34130	LOC_Os10g35530	LOC_Os01g65340		LOC_Os11g19850	LOC_Os11g30620	LOC_Os10g31490	LOC_Os12g31090
LOC_Os01g65740	LOC_Os01g13390	LOC_Os11g34140	LOC_Os10g35540	LOC_Os01g65350		LOC_Os11g19864	LOC_Os11g30640	LOC_Os11g17880	LOC_Os12g31100
LOC_Os01g65750	LOC_Os01g13404	LOC_Os11g34150	LOC_Os10g35550	LOC_Os01g65360		LOC_Os11g19880	LOC_Os11g30650	LOC_Os11g17890	LOC_Os12g31110
LOC_Os01g65760	LOC_Os01g13420	LOC_Os11g34160	LOC_Os10g35560	LOC_Os01g65370		LOC_Os11g19890	LOC_Os11g30660	LOC_Os11g17900	LOC_Os12g31120
LOC_Os01g65770	LOC_Os01g13430	LOC_Os11g34170	LOC_Os10g35570	LOC_Os01g65380		LOC_Os11g19900	LOC_Os11g30670	LOC_Os11g17910	LOC_Os12g31130
LOC_Os01g65780	LOC_Os01g13440	LOC_Os11g34180	LOC_Os10g35580	LOC_Os01g65400		LOC_Os11g19910	LOC_Os11g30690	LOC_Os11g17920	LOC_Os12g31140
LOC_Os01g65790	LOC_Os01g13450	LOC_Os11g34190	LOC_Os10g35604	LOC_Os01g65410		LOC_Os11g19920	LOC_Os11g30700	LOC_Os11g17930	LOC_Os12g31150
LOC_Os01g65800	LOC_Os01g13460	LOC_Os11g34200	LOC_Os10g35630	LOC_Os01g65420		LOC_Os11g19930	LOC_Os11g30720	LOC_Os11g17940	LOC_Os12g31160
LOC_Os01g65810	LOC_Os01g13470	LOC_Os11g34210	LOC_Os10g35640	LOC_Os01g65440		LOC_Os11g19940	LOC_Os11g30730	LOC_Os11g17954	LOC_Os12g31180
LOC_Os01g65820	LOC_Os01g13480	LOC_Os11g34220	LOC_Os10g35644	LOC_Os01g65450		LOC_Os11g19950	LOC_Os11g30740	LOC_Os11g17970	LOC_Os12g31190
LOC_Os01g65830	LOC_Os01g13490	LOC_Os11g34230	LOC_Os10g35650	LOC_Os01g65460		LOC_Os11g19960	LOC_Os11g30750	LOC_Os11g17980	LOC_Os12g31200
LOC_Os01g65840	LOC_Os01g13500	LOC_Os11g34240	LOC_Os10g35660	LOC_Os01g65470		LOC_Os11g19970	LOC_Os11g30760	LOC_Os11g17990	LOC_Os12g31210
LOC_Os01g65850	LOC_Os01g13510	LOC_Os11g34250	LOC_Os10g35670	LOC_Os01g65480		LOC_Os11g19980	LOC_Os11g30770	LOC_Os11g18000	LOC_Os12g31230
LOC_Os01g65860	LOC_Os01g13520	LOC_Os11g34260	LOC_Os10g35680	LOC_Os01g65490		LOC_Os11g19990	LOC_Os11g30780	LOC_Os11g18010	LOC_Os12g31240
LOC_Os01g65870	LOC_Os01g13530	LOC_Os11g34270	LOC_Os10g35690	LOC_Os01g65500		LOC_Os11g20000	LOC_Os11g30790	LOC_Os11g18020	LOC_Os12g31250
LOC_Os01g65880	LOC_Os01g13540	LOC_Os11g34280	LOC_Os10g35710	LOC_Os01g65510		LOC_Os11g20010	LOC_Os11g30810	LOC_Os11g18044	LOC_Os12g31260
LOC_Os01g65890	LOC_Os01g13550	LOC_Os11g34290	LOC_Os10g35720	LOC_Os01g65520		LOC_Os11g20020	LOC_Os11g30820	LOC_Os11g18070	LOC_Os12g31270
LOC_Os01g65900	LOC_Os01g13560	LOC_Os11g34300	LOC_Os10g35730	LOC_Os01g65530		LOC_Os11g20030	LOC_Os11g30830	LOC_Os11g18080	LOC_Os12g31280
LOC_Os01g65902	LOC_Os01g13570	LOC_Os11g34305	LOC_Os10g35740	LOC_Os01g65540		LOC_Os11g20040	LOC_Os11g30840	LOC_Os11g18100	LOC_Os12g31290
LOC_Os01g65904	LOC_Os01g13590	LOC_Os11g34310	LOC_Os10g35750	LOC_Os01g65550		LOC_Os11g20050	LOC_Os11g30850	LOC_Os11g18110	LOC_Os12g31300
LOC_Os01g65920	LOC_Os01g13600	LOC_Os11g34320	LOC_Os10g35760	LOC_Os01g65560		LOC_Os11g20060	LOC_Os11g30860	LOC_Os11g18120	LOC_Os12g31310
LOC_Os01g65940	LOC_Os01g13610	LOC_Os11g34330	LOC_Os10g35770	LOC_Os01g65580		LOC_Os11g20070	LOC_Os11g30880	LOC_Os11g18130	LOC_Os12g31320
LOC_Os01g65950	LOC_Os01g13620	LOC_Os11g34340	LOC_Os10g35780	LOC_Os01g65590		LOC_Os11g20080	LOC_Os11g30910	LOC_Os11g18140	LOC_Os12g31330
LOC_Os01g65970	LOC_Os01g13630	LOC_Os11g34350	LOC_Os10g35790	LOC_Os01g65600		LOC_Os11g20090	LOC_Os11g30920	LOC_Os11g18160	LOC_Os12g31340
LOC_Os01g65980	LOC_Os01g13640	LOC_Os11g34360	LOC_Os10g35800	LOC_Os01g65610		LOC_Os11g20100	LOC_Os11g30930	LOC_Os11g18170	LOC_Os12g31350
LOC_Os01g65986	LOC_Os01g13650	LOC_Os11g34364	LOC_Os10g35810	LOC_Os01g65620		LOC_Os11g20110	LOC_Os11g30940	LOC_Os11g18194	LOC_Os12g31370
LOC_Os01g65992	LOC_Os01g13660	LOC_Os11g34370	LOC_Os10g35820	LOC_Os01g65630		LOC_Os11g20130	LOC_Os11g30950	LOC_Os11g18220	LOC_Os12g31380
LOC_Os01g66000	LOC_Os01g13670	LOC_Os11g34380	LOC_Os10g35830	LOC_Os01g65640		LOC_Os11g20140	LOC_Os11g30960	LOC_Os11g18230	LOC_Os12g31390
LOC_Os01g66010	LOC_Os01g13680	LOC_Os11g34390	LOC_Os10g35840	LOC_Os01g65650		LOC_Os11g20150	LOC_Os11g30970	LOC_Os11g18240	LOC_Os12g31400
LOC_Os01g66020	LOC_Os01g13690	LOC_Os11g34400	LOC_Os10g35850	LOC_Os01g65660		LOC_Os11g20160	LOC_Os11g30980	LOC_Os11g18250	LOC_Os12g31410
LOC_Os01g66030	LOC_Os01g13700	LOC_Os11g34410	LOC_Os10g35870	LOC_Os01g65670		LOC_Os11g20170	LOC_Os11g30990	LOC_Os11g18260	LOC_Os12g31420
LOC_Os01g66040	LOC_Os01g13710	LOC_Os11g34420	LOC_Os10g35880	LOC_Os01g65680		LOC_Os11g20179	LOC_Os11g31000	LOC_Os11g18270	LOC_Os12g31430
LOC_Os01g66050	LOC_Os01g13720	LOC_Os11g34430	LOC_Os10g35890	LOC_Os01g65690		LOC_Os11g20190	LOC_Os11g31010	LOC_Os11g18280	LOC_Os12g31440
LOC_Os01g66060	LOC_Os01g13730	LOC_Os11g34440	LOC_Os10g35920	LOC_Os01g65692		LOC_Os11g20200	LOC_Os11g31020	LOC_Os11g18290	LOC_Os12g31450
LOC_Os01g66070	LOC_Os01g13740	LOC_Os11g34450	LOC_Os10g35930	LOC_Os01g65700		LOC_Os11g20210	LOC_Os11g31030	LOC_Os11g18300	LOC_Os12g31460
LOC_Os01g66080	LOC_Os01g13760	LOC_Os11g34460	LOC_Os10g35940	LOC_Os01g65710		LOC_Os11g20220	LOC_Os11g31040	LOC_Os11g18310	LOC_Os12g31470
LOC_Os01g66090	LOC_Os01g13770	LOC_Os11g34470	LOC_Os10g35950	LOC_Os01g65720		LOC_Os11g20239	LOC_Os11g31050	LOC_Os11g18320	LOC_Os12g31480
LOC_Os01g66100	LOC_Os01g13780	LOC_Os11g34480	LOC_Os10g35960	LOC_Os01g65730		LOC_Os11g20260	LOC_Os11g31060	LOC_Os11g18340	LOC_Os12g31485
LOC_Os01g66110	LOC_Os01g13800	LOC_Os11g34490	LOC_Os10g35980	LOC_Os01g65740		LOC_Os11g20270	LOC_Os11g31070	LOC_Os11g18366	LOC_Os12g31490
LOC_Os01g66120	LOC_Os01g13810	LOC_Os11g34500	LOC_Os10g35990	LOC_Os01g65750		LOC_Os11g20280	LOC_Os11g31080	LOC_Os11g18382	LOC_Os12g31510
LOC_Os01g66130	LOC_Os01g13820	LOC_Os11g34510	LOC_Os10g36000	LOC_Os01g65760		LOC_Os11g20290	LOC_Os11g31090	LOC_Os11g18400	LOC_Os12g31520
LOC_Os01g66140	LOC_Os01g13830	LOC_Os11g34520	LOC_Os10g36010	LOC_Os01g65770		LOC_Os11g20300	LOC_Os11g31100	LOC_Os11g18410	LOC_Os12g31530
LOC_Os01g66150	LOC_Os01g13840	LOC_Os11g34540	LOC_Os10g36020	LOC_Os01g65780		LOC_Os11g20310	LOC_Os11g31110	LOC_Os11g18420	LOC_Os12g31540
LOC_Os01g66160	LOC_Os01g13850	LOC_Os11g34550	LOC_Os10g36030	LOC_Os01g65790		LOC_Os11g20320	LOC_Os11g31120	LOC_Os11g18430	LOC_Os12g31550
LOC_Os01g66170	LOC_Os01g13860	LOC_Os11g34560	LOC_Os10g36050	LOC_Os01g65800		LOC_Os11g20330	LOC_Os11g31140	LOC_Os11g18440	LOC_Os12g31560
LOC_Os01g66180	LOC_Os01g13870	LOC_Os11g34570	LOC_Os10g36060	LOC_Os01g65810		LOC_Os11g20350	LOC_Os11g31150	LOC_Os11g18450	LOC_Os12g31570
LOC_Os01g66190	LOC_Os01g13880	LOC_Os11g34580	LOC_Os10g36070	LOC_Os01g65820		LOC_Os11g20360	LOC_Os11g31160	LOC_Os11g18470	LOC_Os12g31580
LOC_Os01g66200	LOC_Os01g13890	LOC_Os11g34590	LOC_Os10g36090	LOC_Os01g65830		LOC_Os11g20370	LOC_Os11g31180	LOC_Os11g18480	LOC_Os12g31590
LOC_Os01g66210	LOC_Os01g13900	LOC_Os11g34600	LOC_Os10g36100	LOC_Os01g65840		LOC_Os11g20384	LOC_Os11g31190	LOC_Os11g18490	LOC_Os12g31600
LOC_Os01g66230	LOC_Os01g13910	LOC_Os11g34610	LOC_Os10g36110	LOC_Os01g65850		LOC_Os11g20400	LOC_Os11g31200	LOC_Os11g18500	LOC_Os12g31610
LOC_Os01g66240	LOC_Os01g13920	LOC_Os11g34624	LOC_Os10g36130	LOC_Os01g65860		LOC_Os11g20410	LOC_Os11g31210	LOC_Os11g18510	LOC_Os12g31620
LOC_Os01g66250	LOC_Os01g13930	LOC_Os11g34640	LOC_Os10g36134	LOC_Os01g65870		LOC_Os11g20420	LOC_Os11g31220	LOC_Os11g18520	LOC_Os12g31630
LOC_Os01g66260	LOC_Os01g13940	LOC_Os11g34650	LOC_Os10g36140	LOC_Os01g65880		LOC_Os11g20430	LOC_Os11g31230	LOC_Os11g18530	LOC_Os12g31640
LOC_Os01g66270	LOC_Os01g13950	LOC_Os11g34660	LOC_Os10g36150	LOC_Os01g65890		LOC_Os11g20440	LOC_Os11g31240	LOC_Os11g18540	LOC_Os12g31650
LOC_Os01g66280	LOC_Os01g13960	LOC_Os11g34680	LOC_Os10g36160	LOC_Os01g65900		LOC_Os11g20450	LOC_Os12g19730	LOC_Os11g18550	LOC_Os12g31660
LOC_Os01g66290	LOC_Os01g13970	LOC_Os11g34690	LOC_Os10g36170	LOC_Os01g65902		LOC_Os11g20460	LOC_Os12g19740	LOC_Os11g18560	LOC_Os12g31670
LOC_Os01g66300	LOC_Os01g13980	LOC_Os11g34700	LOC_Os11g04630	LOC_Os01g65904		LOC_Os11g20470	LOC_Os12g19750	LOC_Os11g18570	LOC_Os12g31680
LOC_Os01g66310	LOC_Os01g13990	LOC_Os11g34710	LOC_Os11g04640	LOC_Os01g65920		LOC_Os11g20480	LOC_Os12g19760	LOC_Os11g18580	LOC_Os12g31690
LOC_Os01g66320	LOC_Os01g14000	LOC_Os11g34720	LOC_Os11g04650	LOC_Os01g65940		LOC_Os11g20490	LOC_Os12g19770	LOC_Os11g18590	LOC_Os12g31700
LOC_Os01g66330	LOC_Os01g14010	LOC_Os11g34730	LOC_Os11g04660	LOC_Os01g65950		LOC_Os11g20500	LOC_Os12g19780	LOC_Os11g18600	LOC_Os12g31710
LOC_Os01g66340	LOC_Os01g14020	LOC_Os11g34740	LOC_Os11g04670	LOC_Os01g65970		LOC_Os11g20510	LOC_Os12g19790	LOC_Os11g18610	LOC_Os12g31729
LOC_Os01g66350	LOC_Os01g14030	LOC_Os11g34750	LOC_Os11g04680	LOC_Os01g65980		LOC_Os11g20520	LOC_Os12g19800	LOC_Os11g18620	LOC_Os12g31748
LOC_Os01g66360	LOC_Os01g14040	LOC_Os11g34760	LOC_Os11g04690	LOC_Os01g65986		LOC_Os11g20530	LOC_Os12g19810	LOC_Os11g18630	LOC_Os12g31770
LOC_Os01g66379	LOC_Os01g14050	LOC_Os11g34770	LOC_Os11g04700	LOC_Os01g65992		LOC_Os11g20554	LOC_Os12g19820	LOC_Os11g18640	LOC_Os12g31780
LOC_Os01g66400	LOC_Os01g14060	LOC_Os11g34780	LOC_Os11g04710	LOC_Os01g66000		LOC_Os11g20570	LOC_Os12g19830	LOC_Os11g18660	LOC_Os12g31790
LOC_Os01g66410	LOC_Os01g14070	LOC_Os11g34790	LOC_Os11g04720	LOC_Os01g66010		LOC_Os11g20580	LOC_Os12g19840	LOC_Os11g18670	LOC_Os12g31800
LOC_Os01g66420	LOC_Os01g14080	LOC_Os11g34810	LOC_Os11g04730	LOC_Os01g66020		LOC_Os11g20590	LOC_Os12g19850	LOC_Os11g18680	LOC_Os12g31810
LOC_Os01g66440	LOC_Os01g14090	LOC_Os11g34820	LOC_Os11g04740	LOC_Os01g66030		LOC_Os11g20600	LOC_Os12g19860	LOC_Os11g18690	LOC_Os12g31820
LOC_Os01g66450	LOC_Os01g14100	LOC_Os11g34824	LOC_Os11g04750	LOC_Os01g66040		LOC_Os11g20610	LOC_Os12g19870	LOC_Os11g18700	LOC_Os12g31830
LOC_Os01g66460	LOC_Os01g14110	LOC_Os11g34830	LOC_Os11g04760	LOC_Os01g66050		LOC_Os11g20620	LOC_Os12g19880	LOC_Os11g18710	LOC_Os12g31840
LOC_Os01g66470	LOC_Os01g14120	LOC_Os11g34840	LOC_Os11g04770	LOC_Os01g66060		LOC_Os11g20640	LOC_Os12g19890	LOC_Os11g18720	LOC_Os12g31850
LOC_Os01g66480	LOC_Os01g14130	LOC_Os11g34850	LOC_Os11g04780	LOC_Os01g66070		LOC_Os11g20650	LOC_Os12g19900	LOC_Os11g18730	LOC_Os12g35790
LOC_Os01g66490	LOC_Os01g14140	LOC_Os11g34860	LOC_Os11g04790	LOC_Os01g66080		LOC_Os11g20660	LOC_Os12g19910	LOC_Os11g18740	LOC_Os12g35810
LOC_Os01g66500	LOC_Os01g14160	LOC_Os11g34870	LOC_Os11g04800	LOC_Os01g66090		LOC_Os11g20670	LOC_Os12g19920	LOC_Os11g18750	LOC_Os12g35820
LOC_Os01g66510	LOC_Os01g14170	LOC_Os11g34880	LOC_Os11g04810	LOC_Os01g70060		LOC_Os11g20689	LOC_Os12g19930	LOC_Os11g18760	LOC_Os12g35830
LOC_Os01g66520	LOC_Os01g14180	LOC_Os11g34890	LOC_Os11g04820	LOC_Os01g70080		LOC_Os11g20710	LOC_Os12g19940	LOC_Os11g18770	LOC_Os12g35840
LOC_Os01g66530	LOC_Os01g14190	LOC_Os11g34900	LOC_Os11g04830	LOC_Os01g70090		LOC_Os11g20720	LOC_Os12g19950	LOC_Os11g18780	LOC_Os12g35850
LOC_Os01g66544	LOC_Os01g14200	LOC_Os11g34910	LOC_Os11g04840	LOC_Os01g70100		LOC_Os11g20730	LOC_Os12g19960	LOC_Os11g18790	LOC_Os12g35860
LOC_Os01g66560	LOC_Os01g14210	LOC_Os11g34920	LOC_Os11g04850	LOC_Os01g70110		LOC_Os11g20740	LOC_Os12g19970	LOC_Os11g22200	LOC_Os12g35870
LOC_Os01g66570	LOC_Os01g14220	LOC_Os11g34930	LOC_Os11g04860	LOC_Os01g70120		LOC_Os11g20750	LOC_Os12g19980	LOC_Os11g22210	LOC_Os12g35880
LOC_Os01g66580	LOC_Os01g48210	LOC_Os11g34940	LOC_Os11g04870	LOC_Os01g70130		LOC_Os11g20760	LOC_Os12g19990	LOC_Os11g22220	LOC_Os12g35890
LOC_Os01g66590	LOC_Os01g48220	LOC_Os11g34950	LOC_Os11g04880	LOC_Os01g70140		LOC_Os11g20770	LOC_Os12g20000	LOC_Os11g22230	LOC_Os12g35895
LOC_Os01g66600	LOC_Os01g48230	LOC_Os11g34960	LOC_Os11g04890	LOC_Os01g70150		LOC_Os11g20780	LOC_Os12g20010	LOC_Os11g22240	LOC_Os12g35900
LOC_Os01g66610	LOC_Os01g48250	LOC_Os11g34970	LOC_Os11g04894	LOC_Os01g70160		LOC_Os11g20790	LOC_Os12g20020	LOC_Os11g22250	LOC_Os12g35910
LOC_Os01g66620	LOC_Os01g48260	LOC_Os11g34980	LOC_Os11g04900	LOC_Os01g70170		LOC_Os11g24150	LOC_Os12g20030	LOC_Os11g22260	LOC_Os12g35920
LOC_Os01g66630	LOC_Os01g48270	LOC_Os11g34990	LOC_Os11g04910	LOC_Os01g70180		LOC_Os11g24170	LOC_Os12g20040	LOC_Os11g22270	LOC_Os02g27720
LOC_Os01g66640	LOC_Os01g48280	LOC_Os11g35000	LOC_Os11g04920	LOC_Os01g70190		LOC_Os11g24180	LOC_Os12g20050	LOC_Os11g22280	LOC_Os02g27730
LOC_Os01g66650	LOC_Os01g48290	LOC_Os11g35020	LOC_Os11g04930	LOC_Os01g70200		LOC_Os11g24210	LOC_Os12g20060	LOC_Os11g22290	LOC_Os02g27740
LOC_Os01g66660	LOC_Os01g48300	LOC_Os11g35030	LOC_Os11g04935	LOC_Os01g70210		LOC_Os11g24220	LOC_Os12g20070	LOC_Os11g22300	LOC_Os02g27750
LOC_Os01g66670	LOC_Os01g48310	LOC_Os11g35040	LOC_Os11g04940	LOC_Os01g70220		LOC_Os11g24230	LOC_Os12g20080	LOC_Os11g22310	LOC_Os02g27760
LOC_Os01g66680	LOC_Os01g48320	LOC_Os11g35050	LOC_Os11g04950	LOC_Os01g70230		LOC_Os11g24240	LOC_Os12g20090	LOC_Os11g22320	LOC_Os02g27769
LOC_Os01g66690	LOC_Os01g48330	LOC_Os11g35060	LOC_Os11g04954	LOC_Os01g70240		LOC_Os11g24250	LOC_Os12g20100	LOC_Os11g22330	LOC_Os02g27780
LOC_Os01g66700	LOC_Os01g48339	LOC_Os11g35070	LOC_Os11g04960	LOC_Os01g70250		LOC_Os11g24260	LOC_Os12g20110	LOC_Os11g22336	LOC_Os02g27790
LOC_Os01g66710	LOC_Os01g48360	LOC_Os11g35080	LOC_Os11g04970	LOC_Os01g71330		LOC_Os11g24270	LOC_Os12g20120	LOC_Os11g22342	LOC_Os02g27800
LOC_Os01g66720	LOC_Os01g48370	LOC_Os11g35090	LOC_Os11g04980	LOC_Os01g71340		LOC_Os11g24280	LOC_Os12g20130	LOC_Os11g22350	LOC_Os02g27810
LOC_Os01g66730	LOC_Os01g48380	LOC_Os11g35100	LOC_Os11g04990	LOC_Os01g71350		LOC_Os11g24290	LOC_Os12g20140	LOC_Os11g22360	LOC_Os02g27820
LOC_Os01g66740	LOC_Os01g48390	LOC_Os11g35110	LOC_Os11g05000	LOC_Os01g71360		LOC_Os11g24300	LOC_Os12g20144	LOC_Os11g22370	LOC_Os02g27830
LOC_Os01g66750	LOC_Os01g48400	LOC_Os11g35120	LOC_Os11g05010	LOC_Os01g71370		LOC_Os11g24310	LOC_Os12g20150	LOC_Os11g22380	LOC_Os02g27840
LOC_Os01g66760	LOC_Os01g48410	LOC_Os11g35130	LOC_Os11g05020	LOC_Os01g71380		LOC_Os11g24320	LOC_Os12g20169	LOC_Os11g22390	LOC_Os02g27850
LOC_Os01g66780	LOC_Os01g48420	LOC_Os11g35140	LOC_Os11g05030	LOC_Os01g71390		LOC_Os11g24330	LOC_Os12g20190	LOC_Os11g22396	LOC_Os02g27870
LOC_Os01g66790	LOC_Os01g48430	LOC_Os11g35160	LOC_Os11g05040	LOC_Os01g71400		LOC_Os11g24340	LOC_Os12g20200	LOC_Os11g22404	LOC_Os02g27880
LOC_Os01g66800	LOC_Os01g48440	LOC_Os11g35170	LOC_Os11g05050	LOC_Os01g71410		LOC_Os11g24360	LOC_Os12g20210	LOC_Os11g22420	LOC_Os02g27890
LOC_Os01g67280	LOC_Os01g48444	LOC_Os11g35180	LOC_Os11g05060	LOC_Os01g71420		LOC_Os11g24374	LOC_Os12g20220	LOC_Os11g22430	LOC_Os02g27900
LOC_Os01g67290	LOC_Os01g48446	LOC_Os11g35200	LOC_Os11g05070	LOC_Os01g71430		LOC_Os11g24420	LOC_Os12g20230	LOC_Os11g22440	LOC_Os02g27910
LOC_Os01g67300	LOC_Os01g48470	LOC_Os11g35210	LOC_Os11g05080	LOC_Os01g71440		LOC_Os11g24430	LOC_Os12g20240	LOC_Os11g22449	LOC_Os02g27920
LOC_Os01g67310	LOC_Os01g48480	LOC_Os11g35220	LOC_Os11g05090	LOC_Os01g71450		LOC_Os11g24440	LOC_Os12g20250	LOC_Os11g22460	LOC_Os02g27930
LOC_Os01g67314	LOC_Os01g48490	LOC_Os11g35230	LOC_Os11g05100	LOC_Os01g71460		LOC_Os11g24450	LOC_Os12g20260	LOC_Os11g22470	LOC_Os02g27940
LOC_Os01g67320	LOC_Os01g48500	LOC_Os11g35240	LOC_Os11g05110	LOC_Os01g71474		LOC_Os11g24460	LOC_Os12g20270	LOC_Os11g22480	LOC_Os02g27950
LOC_Os01g67330	LOC_Os01g48520	LOC_Os11g35250	LOC_Os11g05120	LOC_Os01g71490		LOC_Os11g24470	LOC_Os12g20280	LOC_Os11g22490	LOC_Os02g27960
LOC_Os01g67340	LOC_Os01g48525	LOC_Os11g35260	LOC_Os11g05130	LOC_Os01g71510		LOC_Os11g24484	LOC_Os12g20290	LOC_Os11g22500	LOC_Os02g27970
LOC_Os01g67350	LOC_Os01g48530	LOC_Os11g35274	LOC_Os11g05140	LOC_Os01g71520		LOC_Os11g24500	LOC_Os12g20300	LOC_Os11g22510	LOC_Os02g27980
LOC_Os01g67360	LOC_Os01g48540	LOC_Os11g35290	LOC_Os11g05150	LOC_Os01g71530		LOC_Os11g24510	LOC_Os02g04900	LOC_Os11g22530	LOC_Os02g27990
LOC_Os01g67364	LOC_Os01g48550	LOC_Os11g35300	LOC_Os11g05160	LOC_Os01g71540		LOC_Os11g24520	LOC_Os02g04910	LOC_Os11g22540	LOC_Os02g28010
LOC_Os01g67370	LOC_Os01g48560	LOC_Os11g35310	LOC_Os11g05170	LOC_Os01g71558		LOC_Os11g24530	LOC_Os02g04915	LOC_Os11g22550	LOC_Os02g28020
LOC_Os01g67380	LOC_Os01g48570	LOC_Os11g35320	LOC_Os11g05180	LOC_Os01g71570		LOC_Os11g24540	LOC_Os02g04924	LOC_Os11g23020	LOC_Os02g28030
LOC_Os01g67390	LOC_Os01g48580	LOC_Os11g35330	LOC_Os11g05190	LOC_Os01g71590		LOC_Os11g24550	LOC_Os02g04940	LOC_Os11g23030	LOC_Os02g28040
LOC_Os01g67400	LOC_Os01g48590	LOC_Os11g35340	LOC_Os11g05200	LOC_Os01g71599		LOC_Os11g24560	LOC_Os02g04945	LOC_Os11g23040	LOC_Os02g28050
LOC_Os01g67410	LOC_Os01g48600	LOC_Os11g35350	LOC_Os11g05210	LOC_Os01g71620		LOC_Os11g24570	LOC_Os02g04950	LOC_Os11g23050	LOC_Os02g28074
LOC_Os01g67420	LOC_Os01g48610	LOC_Os11g35360	LOC_Os11g05220	LOC_Os01g71624		LOC_Os11g24580	LOC_Os02g04960	LOC_Os11g23060	LOC_Os02g28100
LOC_Os01g67430	LOC_Os01g48620	LOC_Os11g35370	LOC_Os11g05230	LOC_Os01g71630		LOC_Os11g24590	LOC_Os02g04970	LOC_Os11g23070	LOC_Os02g28110
LOC_Os01g67440	LOC_Os01g48640	LOC_Os11g35380	LOC_Os11g05240	LOC_Os01g71640		LOC_Os11g24600	LOC_Os02g04980	LOC_Os11g23080	LOC_Os02g28120
LOC_Os01g67450	LOC_Os01g48650	LOC_Os11g35390	LOC_Os11g05250	LOC_Os01g71650		LOC_Os11g24610	LOC_Os02g04990	LOC_Os11g23090	LOC_Os02g28130
LOC_Os01g67480	LOC_Os01g48660	LOC_Os11g35400	LOC_Os11g05260	LOC_Os01g71660		LOC_Os11g24620	LOC_Os02g05000	LOC_Os11g23100	LOC_Os02g28140
LOC_Os01g67490	LOC_Os01g48670	LOC_Os11g35410	LOC_Os11g05270	LOC_Os01g71670		LOC_Os11g24630	LOC_Os02g05020	LOC_Os11g23110	LOC_Os02g28150
LOC_Os01g67500	LOC_Os01g48680	LOC_Os11g35420	LOC_Os11g05280	LOC_Os01g71680		LOC_Os11g24640	LOC_Os02g05030	LOC_Os11g23120	LOC_Os02g28160
LOC_Os01g67510	LOC_Os01g48690	LOC_Os11g35425	LOC_Os11g05290	LOC_Os01g71690		LOC_Os11g24650	LOC_Os02g05040	LOC_Os11g23130	LOC_Os02g28170
LOC_Os01g67520	LOC_Os01g48700	LOC_Os11g35430	LOC_Os11g05300	LOC_Os01g71700		LOC_Os11g24660	LOC_Os02g05050	LOC_Os11g23140	LOC_Os02g28180
LOC_Os01g67530	LOC_Os01g48710	LOC_Os11g35440	LOC_Os11g05310	LOC_Os01g71710		LOC_Os11g24670	LOC_Os02g05060	LOC_Os11g23150	LOC_Os02g28200
LOC_Os01g67540	LOC_Os01g48720	LOC_Os11g35450	LOC_Os11g05320	LOC_Os01g71720		LOC_Os11g24680	LOC_Os02g05070	LOC_Os11g23160	LOC_Os02g28210
LOC_Os01g67550	LOC_Os01g48740	LOC_Os11g35460	LOC_Os11g05340	LOC_Os01g71740		LOC_Os11g24690	LOC_Os02g05080	LOC_Os11g23170	LOC_Os02g28220
LOC_Os01g67560	LOC_Os01g48750	LOC_Os11g35470	LOC_Os11g05350	LOC_Os01g71750		LOC_Os11g24730	LOC_Os02g05090	LOC_Os11g23180	LOC_Os02g28230
LOC_Os01g67570	LOC_Os01g48760	LOC_Os11g35480	LOC_Os11g05360	LOC_Os01g71760		LOC_Os11g24740	LOC_Os02g05100	LOC_Os11g23200	LOC_Os02g28240
LOC_Os01g67580	LOC_Os01g48770	LOC_Os11g35490	LOC_Os11g05370	LOC_Os01g71770		LOC_Os11g24750	LOC_Os02g05110	LOC_Os11g23210	LOC_Os02g28250
LOC_Os01g67590	LOC_Os01g48780	LOC_Os11g35500	LOC_Os11g05380	LOC_Os01g71780		LOC_Os11g24760	LOC_Os02g05120	LOC_Os11g23220	LOC_Os02g28260
LOC_Os01g68410	LOC_Os01g48790	LOC_Os11g35510	LOC_Os11g05390	LOC_Os01g71790		LOC_Os11g24770	LOC_Os02g05130	LOC_Os11g23230	LOC_Os02g28270
LOC_Os01g68420	LOC_Os01g48800	LOC_Os12g42200	LOC_Os11g05394	LOC_Os01g71800		LOC_Os11g24780	LOC_Os02g05140	LOC_Os11g23232	LOC_Os02g28280
LOC_Os01g68430	LOC_Os01g48810	LOC_Os12g42210	LOC_Os11g05400	LOC_Os01g71810		LOC_Os11g24790	LOC_Os02g05150	LOC_Os11g23234	LOC_Os02g28290
LOC_Os01g68440	LOC_Os01g48820	LOC_Os12g42220	LOC_Os11g05410	LOC_Os01g71820		LOC_Os11g24800	LOC_Os02g05160	LOC_Os11g23236	LOC_Os02g28300
LOC_Os01g68450	LOC_Os01g48830	LOC_Os12g42230	LOC_Os11g05420	LOC_Os01g71830		LOC_Os11g24810	LOC_Os02g05170	LOC_Os11g23238	LOC_Os02g28310
LOC_Os01g68460	LOC_Os01g48840	LOC_Os12g42240	LOC_Os11g05430	LOC_Os01g71840		LOC_Os11g24824	LOC_Os02g05180	LOC_Os11g23242	LOC_Os02g28320
LOC_Os01g68470	LOC_Os01g48850	LOC_Os12g42250	LOC_Os11g05440	LOC_Os01g71850		LOC_Os11g24840	LOC_Os02g27580	LOC_Os11g23244	LOC_Os02g28330
LOC_Os01g68480	LOC_Os01g48874	LOC_Os12g42260	LOC_Os11g05450	LOC_Os01g71860		LOC_Os11g24850	LOC_Os02g27590	LOC_Os11g23246	LOC_Os02g28334
LOC_Os01g68490	LOC_Os01g48900	LOC_Os12g42270	LOC_Os11g05460	LOC_Os01g71870		LOC_Os11g24860	LOC_Os02g27592	LOC_Os11g23736	LOC_Os02g28340
LOC_Os01g68500	LOC_Os01g48910	LOC_Os12g42280	LOC_Os11g05470	LOC_Os01g71880		LOC_Os11g24870	LOC_Os02g27594	LOC_Os11g23740	LOC_Os02g28350
LOC_Os01g68510	LOC_Os01g48920	LOC_Os12g42284	LOC_Os11g05480	LOC_Os01g71890		LOC_Os11g24880	LOC_Os02g27600	LOC_Os11g23750	LOC_Os02g28360
LOC_Os01g68524	LOC_Os01g48930	LOC_Os12g42290	LOC_Os11g05490	LOC_Os01g71900		LOC_Os11g24890	LOC_Os02g27610	LOC_Os11g23760	LOC_Os02g28370
LOC_Os01g68540	LOC_Os01g48940	LOC_Os12g42300	LOC_Os11g05494	LOC_Os01g71910		LOC_Os11g24900	LOC_Os02g27620	LOC_Os11g23770	LOC_Os02g28380
LOC_Os01g68545	LOC_Os01g48950	LOC_Os12g42310	LOC_Os11g05500	LOC_Os01g71930		LOC_Os11g24910	LOC_Os02g27630	LOC_Os11g23780	LOC_Os02g28400
LOC_Os01g68560	LOC_Os01g48960	LOC_Os12g42330	LOC_Os11g05510	LOC_Os01g71940		LOC_Os11g24920	LOC_Os02g27640	LOC_Os11g23790	LOC_Os02g28410
LOC_Os01g68570	LOC_Os01g48970	LOC_Os12g42340	LOC_Os11g05520	LOC_Os01g71950		LOC_Os11g24930	LOC_Os02g27650	LOC_Os11g23800	LOC_Os02g28420
LOC_Os01g68580	LOC_Os01g48980	LOC_Os12g42360	LOC_Os11g05530	LOC_Os01g71960		LOC_Os11g24940	LOC_Os02g27660	LOC_Os11g23810	LOC_Os02g28430
LOC_Os01g68589	LOC_Os01g48990	LOC_Os12g42370	LOC_Os11g05540	LOC_Os01g71970		LOC_Os11g24950	LOC_Os02g27674	LOC_Os11g23820	LOC_Os02g28450
LOC_Os01g68598	LOC_Os01g49000	LOC_Os12g42380	LOC_Os11g05550	LOC_Os01g71980		LOC_Os11g24964	LOC_Os02g27680	LOC_Os11g23830	LOC_Os02g28460
LOC_Os01g68610	LOC_Os01g49010	LOC_Os12g42390	LOC_Os11g05552	LOC_Os01g71990		LOC_Os11g24980	LOC_Os02g27690	LOC_Os11g23840	LOC_Os02g28465
LOC_Os01g68620	LOC_Os01g49020	LOC_Os12g42400	LOC_Os11g05556	LOC_Os01g72000		LOC_Os11g24990	LOC_Os02g27700	LOC_Os11g23850	LOC_Os02g28470
LOC_Os01g68630	LOC_Os01g49024	LOC_Os12g42410	LOC_Os11g05562	LOC_Os01g72009		LOC_Os11g25000	LOC_Os02g27710	LOC_Os11g23860	LOC_Os02g28490
LOC_Os01g68640	LOC_Os01g49026	LOC_Os12g42420	LOC_Os11g05570	LOC_Os01g72020		LOC_Os11g25010	LOC_Os02g27720	LOC_Os11g23870	LOC_Os02g28500
LOC_Os01g68650	LOC_Os01g49030	LOC_Os12g42430	LOC_Os11g05580	LOC_Os01g72030		LOC_Os11g25020	LOC_Os02g27730	LOC_Os11g23880	LOC_Os02g28510
LOC_Os01g68660	LOC_Os01g49050	LOC_Os12g42440	LOC_Os11g05590	LOC_Os10g09940		LOC_Os11g25030	LOC_Os02g27740	LOC_Os11g23890	LOC_Os02g28520
LOC_Os01g68670	LOC_Os01g49060	LOC_Os12g42450	LOC_Os11g05600	LOC_Os10g09950		LOC_Os11g25040	LOC_Os02g27750	LOC_Os11g23900	LOC_Os02g28530
LOC_Os01g68680	LOC_Os01g49065	LOC_Os12g42460	LOC_Os11g05614	LOC_Os10g09960		LOC_Os11g25050	LOC_Os02g27760	LOC_Os11g23910	LOC_Os02g28550
LOC_Os01g68690	LOC_Os01g49070	LOC_Os12g42470	LOC_Os11g05630	LOC_Os10g09970		LOC_Os11g25060	LOC_Os02g27769	LOC_Os11g23920	LOC_Os02g28560
LOC_Os01g68700	LOC_Os01g49080	LOC_Os12g42480	LOC_Os11g05640	LOC_Os10g09990		LOC_Os11g25070	LOC_Os02g27780	LOC_Os11g23930	LOC_Os02g28570
LOC_Os01g68710	LOC_Os01g49090	LOC_Os12g42500	LOC_Os11g05650	LOC_Os10g10000		LOC_Os11g25080	LOC_Os02g27790	LOC_Os11g23940	LOC_Os02g28580
LOC_Os01g68720	LOC_Os01g49110	LOC_Os12g42510	LOC_Os11g05660	LOC_Os10g10010		LOC_Os11g25090	LOC_Os02g27800	LOC_Os11g23950	LOC_Os02g28590
LOC_Os01g68730	LOC_Os01g49120	LOC_Os12g42520	LOC_Os11g05680	LOC_Os10g10020		LOC_Os11g25100	LOC_Os02g27810	LOC_Os11g23970	LOC_Os02g28600
LOC_Os01g68740	LOC_Os01g49130	LOC_Os12g42530	LOC_Os11g05690	LOC_Os10g10030		LOC_Os11g25110	LOC_Os02g27820	LOC_Os11g23980	LOC_Os02g28610
LOC_Os01g68750	LOC_Os01g49150	LOC_Os12g42540	LOC_Os11g05700	LOC_Os10g10040		LOC_Os11g25120	LOC_Os02g27830	LOC_Os11g23990	LOC_Os02g28620
LOC_Os01g68760	LOC_Os01g49154	LOC_Os12g42550	LOC_Os11g05710	LOC_Os10g10050		LOC_Os11g25130	LOC_Os02g27840	LOC_Os11g24000	LOC_Os02g28630
LOC_Os01g68770	LOC_Os01g49160	LOC_Os12g42560	LOC_Os11g05720	LOC_Os10g10060		LOC_Os11g25140	LOC_Os02g27850	LOC_Os11g24006	LOC_Os02g28640
LOC_Os01g68780	LOC_Os01g49180	LOC_Os12g42570	LOC_Os11g05730	LOC_Os10g10080		LOC_Os11g25160	LOC_Os02g27870	LOC_Os11g24012	LOC_Os02g28650
LOC_Os01g68790	LOC_Os01g49190	LOC_Os12g42580	LOC_Os11g05740	LOC_Os10g10090		LOC_Os11g28320	LOC_Os02g27880	LOC_Os11g24020	LOC_Os02g28660
LOC_Os01g68800	LOC_Os01g49200	LOC_Os12g42590	LOC_Os11g05750	LOC_Os10g10100		LOC_Os11g28330	LOC_Os02g27890	LOC_Os11g24030	LOC_Os02g28670
LOC_Os01g68810	LOC_Os01g49210	LOC_Os12g42600	LOC_Os11g05760	LOC_Os10g10110		LOC_Os11g28340	LOC_Os02g27900	LOC_Os11g24040	LOC_Os02g28680
LOC_Os01g68820	LOC_Os01g49219	LOC_Os02g30990	LOC_Os11g05770	LOC_Os10g10130		LOC_Os11g28350	LOC_Os02g27910	LOC_Os11g24050	LOC_Os02g28690
LOC_Os01g68830	LOC_Os01g49230	LOC_Os02g31000	LOC_Os11g05780	LOC_Os10g10140		LOC_Os11g28360	LOC_Os02g27920	LOC_Os11g24060	LOC_Os02g28700
LOC_Os01g68840	LOC_Os01g49240	LOC_Os02g31010	LOC_Os11g05790	LOC_Os10g10149		LOC_Os11g28365	LOC_Os02g27930	LOC_Os11g24070	LOC_Os02g28720
LOC_Os01g68860	LOC_Os01g49250	LOC_Os02g31020	LOC_Os11g05800	LOC_Os10g10160		LOC_Os11g28370	LOC_Os02g27940	LOC_Os11g24080	LOC_Os02g28730
LOC_Os01g68870	LOC_Os01g49260	LOC_Os02g31030	LOC_Os11g05810	LOC_Os10g10170		LOC_Os11g28380	LOC_Os02g27950	LOC_Os11g24090	LOC_Os02g28750
LOC_Os01g68880	LOC_Os01g49270	LOC_Os02g31040	LOC_Os11g05820	LOC_Os10g10175		LOC_Os11g28390	LOC_Os02g27960	LOC_Os11g24100	LOC_Os02g28760
LOC_Os01g68890	LOC_Os01g49280	LOC_Os02g31050	LOC_Os11g05830	LOC_Os10g10180		LOC_Os11g28400	LOC_Os02g27970	LOC_Os11g24110	LOC_Os02g28770
LOC_Os01g68900	LOC_Os01g49290	LOC_Os02g31060	LOC_Os11g05840	LOC_Os10g10190		LOC_Os11g28410	LOC_Os02g27980	LOC_Os11g24120	LOC_Os02g28780
LOC_Os01g68920	LOC_Os01g49300	LOC_Os02g31070	LOC_Os11g05850	LOC_Os10g10200		LOC_Os11g28430	LOC_Os02g27990	LOC_Os11g24130	LOC_Os02g28790
LOC_Os01g68930	LOC_Os01g49310	LOC_Os02g31074	LOC_Os11g05860	LOC_Os10g10214		LOC_Os11g28440	LOC_Os02g28010	LOC_Os11g24140	LOC_Os02g28800
LOC_Os01g68940	LOC_Os01g49320	LOC_Os02g31080	LOC_Os11g05870	LOC_Os10g10230		LOC_Os11g28450	LOC_Os02g28020	LOC_Os11g24150	LOC_Os02g28810
LOC_Os01g68950	LOC_Os01g49330	LOC_Os02g31090	LOC_Os11g05880	LOC_Os10g10244		LOC_Os11g28460	LOC_Os02g28030	LOC_Os11g24170	LOC_Os02g28820
LOC_Os01g68960	LOC_Os01g49340	LOC_Os02g31100	LOC_Os11g05890	LOC_Os10g10260		LOC_Os11g28470	LOC_Os02g28040	LOC_Os11g24180	LOC_Os02g28830
LOC_Os01g68970	LOC_Os01g49350	LOC_Os02g31110	LOC_Os11g05900	LOC_Os10g10270		LOC_Os11g28480	LOC_Os02g28050	LOC_Os11g24210	LOC_Os02g28840
LOC_Os01g68990	LOC_Os01g49360	LOC_Os02g31120	LOC_Os11g05910	LOC_Os10g10280		LOC_Os11g28490	LOC_Os02g28074	LOC_Os11g24220	LOC_Os02g28850
LOC_Os01g69000	LOC_Os01g49370	LOC_Os02g31140	LOC_Os11g05920	LOC_Os10g10290		LOC_Os11g28500	LOC_Os02g28100	LOC_Os11g24230	LOC_Os02g28860
LOC_Os01g69010	LOC_Os01g49380	LOC_Os02g31150	LOC_Os11g05930	LOC_Os10g10300		LOC_Os11g28510	LOC_Os02g28110	LOC_Os11g24240	LOC_Os02g28870
LOC_Os01g69020	LOC_Os01g49390	LOC_Os02g31160	LOC_Os11g05935	LOC_Os10g10310		LOC_Os11g28520	LOC_Os02g28120	LOC_Os11g24250	LOC_Os02g28880
LOC_Os01g69030	LOC_Os01g49400	LOC_Os02g31170	LOC_Os11g05940	LOC_Os10g10320		LOC_Os11g28530	LOC_Os02g28130	LOC_Os11g24260	LOC_Os02g28890
LOC_Os01g69040	LOC_Os01g49410	LOC_Os02g31180	LOC_Os11g05950	LOC_Os10g10334		LOC_Os11g28540	LOC_Os02g28140	LOC_Os11g24270	LOC_Os02g28900
LOC_Os01g69050	LOC_Os01g49420	LOC_Os02g31190	LOC_Os11g05960	LOC_Os10g10350		LOC_Os11g28550	LOC_Os02g28150	LOC_Os11g24280	LOC_Os02g28910
LOC_Os01g69060	LOC_Os01g49430	LOC_Os02g31200	LOC_Os11g05970	LOC_Os10g10360		LOC_Os11g28560	LOC_Os02g28160	LOC_Os11g24290	LOC_Os02g28920
LOC_Os01g69070	LOC_Os01g49440	LOC_Os02g31210	LOC_Os11g05980	LOC_Os10g10370		LOC_Os11g28570	LOC_Os02g28170	LOC_Os11g24300	LOC_Os02g28930
LOC_Os01g69080	LOC_Os01g49450	LOC_Os02g31220	LOC_Os11g05990	LOC_Os10g10380		LOC_Os11g28580	LOC_Os02g28180	LOC_Os11g24310	LOC_Os02g28940
LOC_Os01g69090	LOC_Os01g49460	LOC_Os02g31230	LOC_Os11g06000	LOC_Os10g10390		LOC_Os11g28590	LOC_Os02g28200	LOC_Os11g24320	LOC_Os02g28950
LOC_Os01g69100	LOC_Os01g49470	LOC_Os02g31240	LOC_Os11g06010	LOC_Os10g10400		LOC_Os11g28600	LOC_Os02g28210	LOC_Os11g24330	LOC_Os02g28960
LOC_Os01g69110	LOC_Os01g49480	LOC_Os02g31270	LOC_Os11g06020	LOC_Os10g10410		LOC_Os11g28610	LOC_Os02g28220	LOC_Os11g24340	LOC_Os02g28970
LOC_Os01g69120	LOC_Os01g49490	LOC_Os02g31280	LOC_Os11g06030	LOC_Os10g10420		LOC_Os11g28628	LOC_Os02g28230	LOC_Os11g24360	LOC_Os02g28980
LOC_Os01g69130	LOC_Os01g49500	LOC_Os02g31290	LOC_Os11g06040	LOC_Os10g10434		LOC_Os11g28640	LOC_Os02g28240	LOC_Os11g24374	LOC_Os02g28990
LOC_Os01g69140	LOC_Os01g49510	LOC_Os02g31300	LOC_Os11g06050	LOC_Os10g10450		LOC_Os11g28650	LOC_Os02g28250	LOC_Os11g24420	LOC_Os02g29000
LOC_Os01g69150	LOC_Os01g49529	LOC_Os02g31310	LOC_Os11g06070	LOC_Os10g10460		LOC_Os11g28660	LOC_Os02g28260	LOC_Os11g24430	LOC_Os02g29010
LOC_Os01g69160	LOC_Os01g49550	LOC_Os02g31320	LOC_Os11g06080	LOC_Os10g10480		LOC_Os11g28670	LOC_Os02g28270	LOC_Os11g24440	LOC_Os02g29020
LOC_Os01g69174	LOC_Os01g49560	LOC_Os02g31330	LOC_Os11g06090	LOC_Os10g10490		LOC_Os11g28680	LOC_Os02g28280	LOC_Os11g24450	LOC_Os02g29030
LOC_Os01g69190	LOC_Os01g49570	LOC_Os02g31830	LOC_Os11g06100	LOC_Os10g10500		LOC_Os11g28690	LOC_Os02g28290	LOC_Os11g24460	LOC_Os02g29040
LOC_Os01g69200	LOC_Os01g49580	LOC_Os02g31840	LOC_Os11g06110	LOC_Os10g10510		LOC_Os11g28700	LOC_Os02g28300	LOC_Os11g24470	LOC_Os02g29050
LOC_Os01g69210	LOC_Os01g49600	LOC_Os02g31845	LOC_Os11g06130	LOC_Os10g10520		LOC_Os11g28710	LOC_Os02g28310	LOC_Os11g24484	LOC_Os02g29060
LOC_Os01g69220	LOC_Os01g49614	LOC_Os02g31850	LOC_Os11g06140	LOC_Os10g10530		LOC_Os11g28720	LOC_Os02g28320	LOC_Os11g24500	LOC_Os02g29070
LOC_Os01g69230	LOC_Os01g49630	LOC_Os02g31860	LOC_Os11g06150	LOC_Os10g10540		LOC_Os11g28730	LOC_Os02g28330	LOC_Os11g24510	LOC_Os02g29080
LOC_Os01g69240	LOC_Os01g49640	LOC_Os02g31867	LOC_Os11g06170	LOC_Os10g10550		LOC_Os11g28740	LOC_Os02g28334	LOC_Os11g24520	LOC_Os02g29090
LOC_Os01g69250	LOC_Os01g49650	LOC_Os02g31874	LOC_Os11g06180	LOC_Os10g10560		LOC_Os11g28750	LOC_Os02g28340	LOC_Os11g24530	LOC_Os02g29110
LOC_Os10g40559	LOC_Os01g49660	LOC_Os02g31890	LOC_Os11g06190	LOC_Os10g10570		LOC_Os11g28770	LOC_Os02g28350	LOC_Os11g24540	LOC_Os02g29120
LOC_Os10g40570	LOC_Os01g49670	LOC_Os02g31910	LOC_Os11g06200	LOC_Os10g10580		LOC_Os11g28780	LOC_Os02g28360	LOC_Os11g24550	LOC_Os02g29130
LOC_Os10g40580	LOC_Os01g49680	LOC_Os02g31920	LOC_Os11g06210	LOC_Os10g10590		LOC_Os11g28790	LOC_Os02g28370	LOC_Os11g24560	LOC_Os02g29140
LOC_Os10g40584	LOC_Os01g49690	LOC_Os02g31922	LOC_Os11g06220	LOC_Os10g10600		LOC_Os11g28800	LOC_Os02g28380	LOC_Os11g24570	LOC_Os02g29150
LOC_Os10g40590	LOC_Os01g49710	LOC_Os02g31924	LOC_Os11g06230	LOC_Os10g10610		LOC_Os11g28810	LOC_Os02g28400	LOC_Os11g24580	LOC_Os02g29160
LOC_Os10g40600	LOC_Os01g49720	LOC_Os02g31926	LOC_Os11g06234	LOC_Os10g10620		LOC_Os11g28820	LOC_Os02g28410	LOC_Os11g24590	LOC_Os02g29170
LOC_Os10g40610	LOC_Os01g49730	LOC_Os02g31940	LOC_Os11g06240	LOC_Os10g20770		LOC_Os11g28830	LOC_Os02g28420	LOC_Os11g24600	LOC_Os02g29180
LOC_Os10g40612	LOC_Os01g49740	LOC_Os02g31950	LOC_Os11g06250	LOC_Os10g20780		LOC_Os11g28840	LOC_Os02g28430	LOC_Os11g24610	LOC_Os02g29190
LOC_Os10g40614	LOC_Os01g49750	LOC_Os02g31960	LOC_Os11g06259	LOC_Os10g20794		LOC_Os11g28850	LOC_Os02g28450	LOC_Os11g24620	LOC_Os02g29200
LOC_Os10g40620	LOC_Os01g49760	LOC_Os02g31970	LOC_Os11g06268	LOC_Os10g20810		LOC_Os11g28860	LOC_Os02g28460	LOC_Os11g24630	LOC_Os02g29210
LOC_Os10g40640	LOC_Os01g49770	LOC_Os02g31980	LOC_Os11g06280	LOC_Os10g20820		LOC_Os11g28870	LOC_Os02g28465	LOC_Os11g24640	LOC_Os02g29220
LOC_Os10g40650	LOC_Os01g49780	LOC_Os02g31990	LOC_Os11g06290	LOC_Os10g20830		LOC_Os11g28880	LOC_Os02g28470	LOC_Os11g24650	LOC_Os02g29230
LOC_Os10g40660	LOC_Os01g49790	LOC_Os02g32000	LOC_Os11g06300	LOC_Os10g20840		LOC_Os11g28890	LOC_Os02g28490	LOC_Os11g24660	LOC_Os02g29240
LOC_Os10g40680	LOC_Os01g49800	LOC_Os02g32009	LOC_Os11g06310	LOC_Os10g20860		LOC_Os11g28900	LOC_Os02g28500	LOC_Os11g24670	LOC_Os02g29250
LOC_Os10g40700	LOC_Os01g49810	LOC_Os02g32020	LOC_Os11g06320	LOC_Os10g20870		LOC_Os11g28910	LOC_Os02g28510	LOC_Os11g24680	LOC_Os02g29260
LOC_Os10g40710	LOC_Os01g49820	LOC_Os02g32030	LOC_Os11g06330	LOC_Os10g20880		LOC_Os11g28920	LOC_Os02g28520	LOC_Os11g24690	LOC_Os02g29270
LOC_Os10g40720	LOC_Os01g49830	LOC_Os02g32040	LOC_Os11g06340	LOC_Os10g20890		LOC_Os11g28940	LOC_Os02g28530	LOC_Os11g24730	LOC_Os02g29280
LOC_Os10g40730	LOC_Os01g49840	LOC_Os02g32050	LOC_Os11g06350	LOC_Os10g20900		LOC_Os11g28950	LOC_Os02g28550	LOC_Os11g24740	LOC_Os02g29290
LOC_Os10g40740	LOC_Os01g49860	LOC_Os02g32060	LOC_Os11g06360	LOC_Os10g20910		LOC_Os11g28970	LOC_Os02g28560	LOC_Os11g24750	LOC_Os02g29300
LOC_Os10g40770	LOC_Os01g49870	LOC_Os02g37620	LOC_Os11g06370	LOC_Os10g20920		LOC_Os11g28980	LOC_Os02g28570	LOC_Os11g24760	LOC_Os02g29310
LOC_Os10g40780	LOC_Os01g49880	LOC_Os02g37630	LOC_Os11g06380	LOC_Os10g20930		LOC_Os11g28990	LOC_Os02g28580	LOC_Os11g24770	LOC_Os02g29320
LOC_Os10g40790	LOC_Os01g49890	LOC_Os02g37654	LOC_Os11g06390	LOC_Os10g20940		LOC_Os11g29000	LOC_Os02g28590	LOC_Os11g24780	LOC_Os02g29330
LOC_Os10g40800	LOC_Os01g49900	LOC_Os02g37680	LOC_Os11g06400	LOC_Os10g20950		LOC_Os11g29014	LOC_Os02g28600	LOC_Os11g24790	LOC_Os02g29340
LOC_Os10g40804	LOC_Os01g49910	LOC_Os02g37690	LOC_Os11g06410	LOC_Os10g20960		LOC_Os11g29030	LOC_Os02g28610	LOC_Os11g24800	LOC_Os02g29350
LOC_Os10g40806	LOC_Os01g49920	LOC_Os02g37694	LOC_Os11g06420	LOC_Os10g20970		LOC_Os11g29050	LOC_Os02g28620	LOC_Os11g24810	LOC_Os02g29370
LOC_Os10g40810	LOC_Os01g49930	LOC_Os02g37700	LOC_Os11g06430	LOC_Os10g20980		LOC_Os11g29060	LOC_Os02g28630	LOC_Os11g24824	LOC_Os02g29380
LOC_Os10g40820	LOC_Os01g49940	LOC_Os02g37710	LOC_Os11g06440	LOC_Os10g20990		LOC_Os11g29074	LOC_Os02g28640	LOC_Os11g24840	LOC_Os02g29390
LOC_Os10g40824	LOC_Os01g49950	LOC_Os02g37720	LOC_Os11g06450	LOC_Os10g21000		LOC_Os11g29090	LOC_Os02g28650	LOC_Os11g24850	LOC_Os02g29400
LOC_Os10g40830	LOC_Os01g49960	LOC_Os02g37730	LOC_Os11g06460	LOC_Os10g21020		LOC_Os11g29100	LOC_Os02g28660	LOC_Os11g24860	LOC_Os02g29410
LOC_Os10g40840	LOC_Os01g49970	LOC_Os02g37740	LOC_Os11g06470	LOC_Os10g21040		LOC_Os11g29110	LOC_Os02g28670	LOC_Os11g24870	LOC_Os02g29430
LOC_Os10g40859	LOC_Os01g49980	LOC_Os02g37750	LOC_Os11g06480	LOC_Os10g21050		LOC_Os11g29120	LOC_Os02g28680	LOC_Os11g24880	LOC_Os02g29440
LOC_Os10g40880	LOC_Os01g49990	LOC_Os02g37760	LOC_Os11g06490	LOC_Os10g21060		LOC_Os11g29130	LOC_Os02g28690	LOC_Os11g24890	LOC_Os02g29450
LOC_Os10g40890	LOC_Os01g50000	LOC_Os02g37770	LOC_Os11g06500	LOC_Os10g21070		LOC_Os11g29140	LOC_Os02g28700	LOC_Os11g24900	LOC_Os02g29464
LOC_Os10g40900	LOC_Os01g50010	LOC_Os02g37780	LOC_Os11g34090	LOC_Os10g21080		LOC_Os11g29150	LOC_Os02g28720	LOC_Os11g24910	LOC_Os02g29480
LOC_Os10g40920	LOC_Os01g50020	LOC_Os02g37790	LOC_Os11g34100	LOC_Os10g21090		LOC_Os11g29160	LOC_Os02g28730	LOC_Os11g24920	LOC_Os02g29490
LOC_Os10g40934	LOC_Os01g50030	LOC_Os02g37800	LOC_Os11g34110	LOC_Os10g21100		LOC_Os11g29170	LOC_Os02g28750	LOC_Os11g24930	LOC_Os02g29500
LOC_Os10g40950	LOC_Os01g50032	LOC_Os02g37810	LOC_Os11g34120	LOC_Os10g21110		LOC_Os11g29180	LOC_Os02g28760	LOC_Os11g24940	LOC_Os02g29510
LOC_Os10g40960	LOC_Os01g50040	LOC_Os02g37820	LOC_Os11g34130	LOC_Os10g21130		LOC_Os11g29190	LOC_Os02g28770	LOC_Os11g24950	LOC_Os02g29520
LOC_Os10g40990	LOC_Os01g50050	LOC_Os02g37830	LOC_Os11g34140	LOC_Os10g21140		LOC_Os11g29420	LOC_Os02g28780	LOC_Os11g24964	LOC_Os02g29530
LOC_Os10g41000	LOC_Os01g50060	LOC_Os02g37834	LOC_Os11g34150	LOC_Os10g21150		LOC_Os11g29430	LOC_Os02g28790	LOC_Os11g24980	LOC_Os02g29540
LOC_Os10g41020	LOC_Os01g50070	LOC_Os02g37840	LOC_Os11g34160	LOC_Os10g21160		LOC_Os11g29440	LOC_Os02g28800	LOC_Os11g24990	LOC_Os03g11840
LOC_Os10g41030	LOC_Os01g50080	LOC_Os02g37850	LOC_Os11g34170	LOC_Os10g21170		LOC_Os11g29450	LOC_Os02g28810	LOC_Os11g25000	LOC_Os03g11850
LOC_Os10g41040	LOC_Os01g50090	LOC_Os02g37856	LOC_Os11g34180	LOC_Os10g21180		LOC_Os11g29470	LOC_Os02g28820	LOC_Os11g25010	LOC_Os03g11860
LOC_Os10g41050	LOC_Os01g50100	LOC_Os02g37862	LOC_Os11g34190	LOC_Os10g21190		LOC_Os11g29480	LOC_Os02g28830	LOC_Os11g25020	LOC_Os03g11874
LOC_Os10g41060	LOC_Os01g50110	LOC_Os02g37870	LOC_Os11g34200	LOC_Os10g21192		LOC_Os11g29490	LOC_Os02g28840	LOC_Os11g25030	LOC_Os03g11890
LOC_Os10g41070	LOC_Os01g50120	LOC_Os02g37880	LOC_Os11g34210	LOC_Os10g21194		LOC_Os11g29500	LOC_Os02g28850	LOC_Os11g25040	LOC_Os03g11900
LOC_Os10g41083	LOC_Os01g50140	LOC_Os02g37890	LOC_Os11g34220	LOC_Os10g21196		LOC_Os11g29510	LOC_Os02g28860	LOC_Os11g25050	LOC_Os03g11910
LOC_Os10g41090	LOC_Os01g50160	LOC_Os02g37900	LOC_Os11g34230	LOC_Os10g21198		LOC_Os11g29520	LOC_Os02g28870	LOC_Os11g25060	LOC_Os03g11930
LOC_Os10g41100	LOC_Os01g50170	LOC_Os02g37910	LOC_Os11g34240	LOC_Os10g21212		LOC_Os11g29530	LOC_Os02g28880	LOC_Os11g25070	LOC_Os03g11950
LOC_Os10g41110	LOC_Os01g50180	LOC_Os02g37920	LOC_Os11g34250	LOC_Os10g21214		LOC_Os11g29540	LOC_Os02g28890	LOC_Os11g25080	LOC_Os03g11960
LOC_Os10g41120	LOC_Os01g50190	LOC_Os02g37930	LOC_Os11g34260	LOC_Os10g21216		LOC_Os11g29550	LOC_Os02g28900	LOC_Os11g25090	LOC_Os03g11970
LOC_Os10g41130	LOC_Os01g50200	LOC_Os02g37940	LOC_Os11g34270	LOC_Os10g21218		LOC_Os11g29560	LOC_Os02g28910	LOC_Os11g25100	LOC_Os03g11980
LOC_Os10g41150	LOC_Os01g50220	LOC_Os02g37950	LOC_Os11g34280	LOC_Os10g21230		LOC_Os11g29570	LOC_Os02g28920	LOC_Os11g25110	LOC_Os03g11990
LOC_Os10g41160	LOC_Os01g50230	LOC_Os02g37960	LOC_Os11g34290	LOC_Os10g21234		LOC_Os11g29580	LOC_Os02g28930	LOC_Os11g25120	LOC_Os03g12000
LOC_Os10g41170	LOC_Os01g50240	LOC_Os02g37970	LOC_Os11g34300	LOC_Os10g21236		LOC_Os11g29600	LOC_Os02g28940	LOC_Os11g25130	LOC_Os03g12010
LOC_Os11g05430	LOC_Os01g50259	LOC_Os02g37990	LOC_Os11g34305	LOC_Os10g21238		LOC_Os11g29610	LOC_Os02g28950	LOC_Os11g25140	LOC_Os03g12020
LOC_Os11g05440	LOC_Os01g50280	LOC_Os02g46990	LOC_Os11g34310	LOC_Os10g21240		LOC_Os11g29620	LOC_Os02g28960	LOC_Os11g25160	LOC_Os03g12030
LOC_Os11g05450	LOC_Os01g50290	LOC_Os02g47000	LOC_Os11g34320	LOC_Os10g21244		LOC_Os11g29630	LOC_Os02g28970	LOC_Os11g25180	LOC_Os03g12040
LOC_Os11g05460	LOC_Os01g50300	LOC_Os02g47010	LOC_Os11g34330	LOC_Os10g21248		LOC_Os11g29640	LOC_Os02g28980	LOC_Os11g25190	LOC_Os03g12050
LOC_Os11g05470	LOC_Os01g50310	LOC_Os02g47020	LOC_Os11g34340	LOC_Os10g21250		LOC_Os11g29650	LOC_Os02g28990	LOC_Os11g25200	LOC_Os03g12064
LOC_Os11g05480	LOC_Os01g50320	LOC_Os02g47030	LOC_Os11g34350	LOC_Os10g21254		LOC_Os11g29660	LOC_Os02g29000	LOC_Os11g25210	LOC_Os03g12080
LOC_Os11g05490	LOC_Os01g50330	LOC_Os02g47040	LOC_Os11g34360	LOC_Os10g21258		LOC_Os11g29670	LOC_Os02g29010	LOC_Os11g25220	LOC_Os03g12100
LOC_Os11g05494	LOC_Os01g50340	LOC_Os02g47060	LOC_Os11g34364	LOC_Os10g21264		LOC_Os11g29680	LOC_Os02g29020	LOC_Os11g25230	LOC_Os03g12110
LOC_Os11g05500	LOC_Os01g50350	LOC_Os02g47070	LOC_Os11g34370	LOC_Os10g21266		LOC_Os11g29690	LOC_Os02g29030	LOC_Os11g25240	LOC_Os03g12120
LOC_Os11g05510	LOC_Os01g50360	LOC_Os02g47080	LOC_Os11g34380	LOC_Os10g21268		LOC_Os11g29700	LOC_Os02g29040	LOC_Os11g25260	LOC_Os03g12130
LOC_Os11g05520	LOC_Os01g50370	LOC_Os02g47090	LOC_Os11g34390	LOC_Os10g21272		LOC_Os11g29710	LOC_Os02g29050	LOC_Os11g25270	LOC_Os03g12140
LOC_Os11g05530	LOC_Os01g50380	LOC_Os02g47100	LOC_Os11g34400	LOC_Os10g21274		LOC_Os11g29720	LOC_Os02g29060	LOC_Os11g25280	LOC_Os03g12150
LOC_Os11g05540	LOC_Os01g50400	LOC_Os02g47110	LOC_Os11g34410	LOC_Os10g21290		LOC_Os11g29730	LOC_Os02g29070	LOC_Os11g25290	LOC_Os03g12160
LOC_Os11g05550	LOC_Os01g50410	LOC_Os02g47120	LOC_Os11g34420	LOC_Os10g21298		LOC_Os11g29740	LOC_Os02g29080	LOC_Os11g25310	LOC_Os03g12170
LOC_Os11g05552	LOC_Os01g50420	LOC_Os02g47130	LOC_Os11g34430	LOC_Os10g21300		LOC_Os11g29750	LOC_Os02g29090	LOC_Os11g25330	LOC_Os03g12180
LOC_Os11g05556	LOC_Os01g50430	LOC_Os02g47140	LOC_Os11g34440	LOC_Os10g21308		LOC_Os11g29760	LOC_Os02g29110	LOC_Os11g25340	LOC_Os03g12190
LOC_Os11g05562	LOC_Os01g50440	LOC_Os02g47150	LOC_Os11g34450	LOC_Os10g21310		LOC_Os11g29770	LOC_Os02g29120	LOC_Os11g25350	LOC_Os03g12200
LOC_Os11g05570	LOC_Os01g50450	LOC_Os02g47160	LOC_Os11g34460	LOC_Os10g21312		LOC_Os11g29780	LOC_Os02g29130	LOC_Os11g25360	LOC_Os03g12210
LOC_Os11g05580	LOC_Os01g50460	LOC_Os02g47170	LOC_Os11g34470	LOC_Os10g21314		LOC_Os11g29790	LOC_Os02g29140	LOC_Os11g25370	LOC_Os03g12220
LOC_Os11g05590	LOC_Os01g50470	LOC_Os02g47180	LOC_Os11g34480	LOC_Os10g21322		LOC_Os11g29800	LOC_Os02g29150	LOC_Os11g25380	LOC_Os03g12230
LOC_Os11g05600	LOC_Os01g50480	LOC_Os02g47190	LOC_Os11g34490	LOC_Os10g21324		LOC_Os11g29810	LOC_Os02g29160	LOC_Os11g25390	LOC_Os03g12236
LOC_Os11g05614	LOC_Os01g50490	LOC_Os02g47200	LOC_Os11g34500	LOC_Os10g21326		LOC_Os11g29820	LOC_Os02g29170	LOC_Os11g25400	LOC_Os03g12238
LOC_Os11g05630	LOC_Os01g50500	LOC_Os02g47210	LOC_Os11g34510	LOC_Os10g21328		LOC_Os11g29830	LOC_Os02g29180	LOC_Os11g25410	LOC_Os03g12250
LOC_Os11g05640	LOC_Os01g50510	LOC_Os02g47220	LOC_Os11g34520	LOC_Os10g21332		LOC_Os11g29840	LOC_Os02g29190	LOC_Os11g25420	LOC_Os03g12260
LOC_Os11g05650	LOC_Os01g50520	LOC_Os02g47230	LOC_Os11g34540	LOC_Os10g21342		LOC_Os11g29850	LOC_Os02g29200	LOC_Os11g25430	LOC_Os03g12270
LOC_Os11g05660	LOC_Os01g50530	LOC_Os02g47240	LOC_Os11g34550	LOC_Os10g21344		LOC_Os11g29860	LOC_Os02g29210	LOC_Os11g25440	LOC_Os03g12280
LOC_Os11g05680	LOC_Os01g50550	LOC_Os02g47250	LOC_Os11g34560	LOC_Os10g21346		LOC_Os11g29870	LOC_Os02g29220	LOC_Os11g25454	LOC_Os03g12290
LOC_Os11g05690	LOC_Os01g50560	LOC_Os02g47260	LOC_Os11g34570	LOC_Os10g21350		LOC_Os11g29880	LOC_Os02g29230	LOC_Os11g25470	LOC_Os03g12300
LOC_Os11g05700	LOC_Os01g50570	LOC_Os02g47270	LOC_Os11g34580	LOC_Os10g21352		LOC_Os11g29890	LOC_Os02g29240	LOC_Os11g25480	LOC_Os03g12310
LOC_Os11g05710	LOC_Os01g50580	LOC_Os02g47280	LOC_Os11g34590	LOC_Os10g21356		LOC_Os11g29900	LOC_Os02g29250	LOC_Os11g25490	LOC_Os03g12320
LOC_Os11g05720	LOC_Os01g50590	LOC_Os02g47290	LOC_Os11g34600	LOC_Os10g21358		LOC_Os11g29910	LOC_Os02g29260	LOC_Os11g25500	LOC_Os03g12330
LOC_Os11g05730	LOC_Os01g50600	LOC_Os02g47300	LOC_Os11g34610	LOC_Os10g21360		LOC_Os11g29920	LOC_Os02g29270	LOC_Os11g25510	LOC_Os03g12340
LOC_Os11g05740	LOC_Os01g50610	LOC_Os02g47310	LOC_Os11g34624	LOC_Os10g21366		LOC_Os11g29930	LOC_Os02g29280	LOC_Os11g25520	LOC_Os03g12350
LOC_Os11g05750	LOC_Os01g50616	LOC_Os02g47320	LOC_Os11g34640	LOC_Os10g21372		LOC_Os11g29940	LOC_Os02g29290	LOC_Os11g25530	LOC_Os03g12360
LOC_Os11g05760	LOC_Os01g50622	LOC_Os02g47330	LOC_Os11g34650	LOC_Os10g21380		LOC_Os11g29945	LOC_Os02g29300	LOC_Os11g25540	LOC_Os03g12370
LOC_Os11g05770	LOC_Os01g50630	LOC_Os02g47340	LOC_Os11g34660	LOC_Os10g21388		LOC_Os11g29950	LOC_Os02g29310	LOC_Os11g25550	LOC_Os03g12380
LOC_Os11g05780	LOC_Os01g50640	LOC_Os02g47350	LOC_Os11g34680	LOC_Os10g21390		LOC_Os11g29960	LOC_Os02g29320	LOC_Os11g25560	LOC_Os03g12390
LOC_Os11g05790	LOC_Os01g50650	LOC_Os02g47360	LOC_Os11g34690	LOC_Os10g21394		LOC_Os11g29970	LOC_Os02g29330	LOC_Os11g25570	LOC_Os03g12400
LOC_Os11g05800	LOC_Os01g50660	LOC_Os02g47370	LOC_Os11g34700	LOC_Os10g21396		LOC_Os11g29980	LOC_Os02g29340	LOC_Os11g25590	LOC_Os03g12414
LOC_Os11g05810	LOC_Os01g50670	LOC_Os02g47380	LOC_Os11g34710	LOC_Os10g21398		LOC_Os12g32760	LOC_Os02g29350	LOC_Os11g25600	LOC_Os03g12430
LOC_Os11g05820	LOC_Os01g50680	LOC_Os02g47390	LOC_Os11g34720	LOC_Os10g21400		LOC_Os12g32770	LOC_Os02g29370	LOC_Os11g25610	LOC_Os03g12440
LOC_Os11g05830	LOC_Os01g50690	LOC_Os02g47400	LOC_Os11g34730	LOC_Os10g21402		LOC_Os12g32790	LOC_Os02g29380	LOC_Os11g25620	LOC_Os03g12450
LOC_Os11g05840	LOC_Os01g50700	LOC_Os02g47410	LOC_Os11g34740	LOC_Os10g21404		LOC_Os12g32800	LOC_Os02g29390	LOC_Os11g25630	LOC_Os03g12460
LOC_Os11g05850	LOC_Os01g50710	LOC_Os02g54020	LOC_Os11g34750	LOC_Os10g21406		LOC_Os12g32810	LOC_Os02g29400	LOC_Os11g25640	LOC_Os03g12470
LOC_Os11g05860	LOC_Os01g50720	LOC_Os02g54030	LOC_Os11g34760	LOC_Os10g21410		LOC_Os12g32814	LOC_Os02g29410	LOC_Os11g25650	LOC_Os03g12480
LOC_Os11g05870	LOC_Os01g50730	LOC_Os02g54040	LOC_Os11g34770	LOC_Os10g21418		LOC_Os12g32820	LOC_Os02g29430	LOC_Os11g25660	LOC_Os03g12490
LOC_Os11g05880	LOC_Os01g50740	LOC_Os02g54050	LOC_Os11g34780	LOC_Os10g21420		LOC_Os12g32840	LOC_Os02g29440	LOC_Os11g25670	LOC_Os03g12500
LOC_Os11g05890	LOC_Os01g50750	LOC_Os02g54060	LOC_Os11g34790	LOC_Os10g21430		LOC_Os12g32850	LOC_Os02g29450	LOC_Os11g25680	LOC_Os03g12510
LOC_Os11g05900	LOC_Os01g50760	LOC_Os02g54080	LOC_Os11g34810	LOC_Os10g21440		LOC_Os12g32870	LOC_Os02g29464	LOC_Os11g25690	LOC_Os03g12520
LOC_Os11g05910	LOC_Os01g50770	LOC_Os02g54090	LOC_Os11g34820	LOC_Os10g21450		LOC_Os12g32880	LOC_Os02g29480	LOC_Os11g25700	LOC_Os03g12530
LOC_Os11g05920	LOC_Os01g50780	LOC_Os02g54100	LOC_Os11g34824	LOC_Os10g21460		LOC_Os12g32900	LOC_Os02g29490	LOC_Os11g25720	LOC_Os03g12540
LOC_Os11g05930	LOC_Os01g50790	LOC_Os02g54110	LOC_Os11g34830	LOC_Os10g21470		LOC_Os12g32910	LOC_Os02g29500	LOC_Os11g25740	LOC_Os03g12550
LOC_Os11g05935	LOC_Os01g50800	LOC_Os02g54120	LOC_Os11g34840	LOC_Os10g21479		LOC_Os12g32920	LOC_Os02g29510	LOC_Os11g25750	LOC_Os03g12560
LOC_Os11g05940	LOC_Os01g50810	LOC_Os02g54130	LOC_Os11g34850	LOC_Os10g21490		LOC_Os12g32930	LOC_Os02g29520	LOC_Os11g25760	LOC_Os03g12570
LOC_Os11g05950	LOC_Os01g50820	LOC_Os02g54140	LOC_Os11g34860	LOC_Os10g21500		LOC_Os12g32940	LOC_Os02g29530	LOC_Os11g25770	LOC_Os03g12580
LOC_Os11g12390	LOC_Os01g50830	LOC_Os02g54150	LOC_Os11g34870	LOC_Os10g21510		LOC_Os12g32950	LOC_Os02g29540	LOC_Os11g25780	LOC_Os03g12590
LOC_Os11g12400	LOC_Os01g50840	LOC_Os02g54160	LOC_Os11g34880	LOC_Os10g21540		LOC_Os12g32960	LOC_Os02g29890	LOC_Os11g25810	LOC_Os03g12600
LOC_Os11g12410	LOC_Os01g50849	LOC_Os02g54180	LOC_Os11g34890	LOC_Os10g21550		LOC_Os12g32970	LOC_Os02g29900	LOC_Os11g25820	LOC_Os03g12610
LOC_Os11g12420	LOC_Os01g50860	LOC_Os02g54190	LOC_Os11g34900	LOC_Os10g21560		LOC_Os12g32980	LOC_Os02g29910	LOC_Os11g25830	LOC_Os03g12620
LOC_Os11g12430	LOC_Os01g50870	LOC_Os02g54200	LOC_Os11g34910	LOC_Os10g21574		LOC_Os12g32986	LOC_Os02g29920	LOC_Os11g25840	LOC_Os03g12630
LOC_Os11g12440	LOC_Os01g50880	LOC_Os02g57740	LOC_Os11g34920	LOC_Os10g21590		LOC_Os12g32992	LOC_Os02g29930	LOC_Os11g25850	LOC_Os03g12640
LOC_Os11g12450	LOC_Os01g50890	LOC_Os02g57750	LOC_Os11g34930	LOC_Os10g21600		LOC_Os12g33000	LOC_Os02g29940	LOC_Os11g25860	LOC_Os03g12650
LOC_Os11g12460	LOC_Os01g50900	LOC_Os02g57760	LOC_Os11g34940	LOC_Os10g21620		LOC_Os12g33010	LOC_Os02g29950	LOC_Os11g25870	LOC_Os03g12660
LOC_Os11g12470	LOC_Os01g50910	LOC_Os02g57770	LOC_Os11g34950	LOC_Os10g21630		LOC_Os12g33020	LOC_Os02g29960	LOC_Os11g25874	LOC_Os03g12670
LOC_Os11g12480	LOC_Os01g50930	LOC_Os02g57780	LOC_Os11g34960	LOC_Os10g21640		LOC_Os12g33030	LOC_Os02g29970	LOC_Os11g25880	LOC_Os03g12680
LOC_Os11g12490	LOC_Os01g50934	LOC_Os02g57790	LOC_Os11g34970	LOC_Os10g21660		LOC_Os12g33040	LOC_Os02g29980	LOC_Os11g25890	LOC_Os03g12690
LOC_Os11g12500	LOC_Os01g50940	LOC_Os02g57800	LOC_Os11g34980	LOC_Os10g21670		LOC_Os12g33050	LOC_Os02g29990	LOC_Os11g25900	LOC_Os03g12700
LOC_Os11g12510	LOC_Os01g50950	LOC_Os02g57810	LOC_Os11g34990	LOC_Os10g21690		LOC_Os12g33060	LOC_Os02g30000	LOC_Os11g25910	LOC_Os03g12710
LOC_Os11g12520	LOC_Os01g50960	LOC_Os02g57820	LOC_Os11g35000	LOC_Os10g21700		LOC_Os12g33070	LOC_Os02g30010	LOC_Os11g25920	LOC_Os03g12720
LOC_Os11g12530	LOC_Os01g50970	LOC_Os02g57830	LOC_Os11g35020	LOC_Os10g23004		LOC_Os12g33080	LOC_Os02g30020	LOC_Os11g25930	LOC_Os03g12730
LOC_Os11g12540	LOC_Os01g50980	LOC_Os02g57840	LOC_Os11g35030	LOC_Os10g23020		LOC_Os12g33090	LOC_Os02g30030	LOC_Os11g25940	LOC_Os03g12750
LOC_Os11g12550	LOC_Os01g50990	LOC_Os02g57850	LOC_Os11g35040	LOC_Os10g23030		LOC_Os12g33100	LOC_Os02g30040	LOC_Os11g25950	LOC_Os03g12760
LOC_Os11g12560	LOC_Os01g51000	LOC_Os02g57854	LOC_Os11g35050	LOC_Os10g23050		LOC_Os12g33110	LOC_Os02g30050	LOC_Os11g25970	LOC_Os03g12780
LOC_Os11g12570	LOC_Os01g51010	LOC_Os02g57860	LOC_Os11g35060	LOC_Os10g23060		LOC_Os12g33120	LOC_Os02g30060	LOC_Os11g25980	LOC_Os03g12790
LOC_Os11g12580	LOC_Os01g51020	LOC_Os02g57870	LOC_Os02g04690	LOC_Os10g23080		LOC_Os12g33130	LOC_Os02g30070	LOC_Os11g25990	LOC_Os03g12810
LOC_Os11g12590	LOC_Os01g51030	LOC_Os02g57880	LOC_Os02g04700	LOC_Os10g23090		LOC_Os12g33140	LOC_Os02g30080	LOC_Os11g26000	LOC_Os03g12815
LOC_Os11g12600	LOC_Os01g51040	LOC_Os02g57890	LOC_Os02g04710	LOC_Os10g23100		LOC_Os12g33150	LOC_Os02g30090	LOC_Os11g26010	LOC_Os03g12820
LOC_Os11g12610	LOC_Os01g51050	LOC_Os02g57900	LOC_Os02g04720	LOC_Os10g23110		LOC_Os12g33160	LOC_Os02g30100	LOC_Os11g26020	LOC_Os03g12830
LOC_Os11g12620	LOC_Os01g51060	LOC_Os02g57910	LOC_Os02g04725	LOC_Os10g23120		LOC_Os12g33165	LOC_Os02g30110	LOC_Os11g26030	LOC_Os03g12840
LOC_Os11g12630	LOC_Os01g51080	LOC_Os02g57924	LOC_Os02g04730	LOC_Os10g23130		LOC_Os12g33170	LOC_Os02g30114	LOC_Os11g26040	LOC_Os03g12850
LOC_Os11g12640	LOC_Os01g51090	LOC_Os02g57930	LOC_Os02g04740	LOC_Os10g23140		LOC_Os12g33180	LOC_Os02g30120	LOC_Os11g26050	LOC_Os03g12860
LOC_Os11g12650	LOC_Os01g51100	LOC_Os02g57940	LOC_Os02g04750	LOC_Os10g23150		LOC_Os12g33194	LOC_Os02g30130	LOC_Os11g26060	LOC_Os03g12870
LOC_Os11g12660	LOC_Os01g51110	LOC_Os02g57950	LOC_Os02g04755	LOC_Os10g23160		LOC_Os12g33210	LOC_Os02g30140	LOC_Os11g26070	LOC_Os03g12879
LOC_Os11g12670	LOC_Os01g51120	LOC_Os02g57960	LOC_Os02g04760	LOC_Os10g23180		LOC_Os12g39930	LOC_Os02g30150	LOC_Os11g26080	LOC_Os03g12890
LOC_Os11g12680	LOC_Os01g51130	LOC_Os02g57965	LOC_Os02g04770	LOC_Os10g23190		LOC_Os12g39940	LOC_Os02g30160	LOC_Os11g26090	LOC_Os03g12900
LOC_Os11g12690	LOC_Os01g51140	LOC_Os02g57980	LOC_Os02g04780	LOC_Os10g23204		LOC_Os12g39950	LOC_Os02g30170	LOC_Os11g26100	LOC_Os03g12910
LOC_Os11g12700	LOC_Os01g51154	LOC_Os02g57990	LOC_Os02g04790	LOC_Os10g23220		LOC_Os12g39960	LOC_Os02g30180	LOC_Os11g26110	LOC_Os03g12920
LOC_Os11g12710	LOC_Os01g51170	LOC_Os02g58000	LOC_Os02g04800	LOC_Os10g23230		LOC_Os12g39970	LOC_Os02g30190	LOC_Os11g26120	LOC_Os03g12930
LOC_Os11g12720	LOC_Os01g51180	LOC_Os02g58010	LOC_Os02g04810	LOC_Os10g23240		LOC_Os12g39980	LOC_Os02g30200	LOC_Os11g26130	LOC_Os03g12940
LOC_Os11g12730	LOC_Os01g51190	LOC_Os02g58020	LOC_Os02g04820	LOC_Os10g23250		LOC_Os12g39990	LOC_Os02g30210	LOC_Os11g26140	LOC_Os03g12945
LOC_Os11g12740	LOC_Os01g51200	LOC_Os02g58030	LOC_Os02g04830	LOC_Os10g23260		LOC_Os12g40000	LOC_Os02g30219	LOC_Os11g26150	LOC_Os03g12950
LOC_Os11g12760	LOC_Os01g51210	LOC_Os02g58040	LOC_Os02g04840	LOC_Os10g23270		LOC_Os12g40010	LOC_Os02g30230	LOC_Os11g26160	LOC_Os03g12960
LOC_Os11g12770	LOC_Os01g51220	LOC_Os02g58050	LOC_Os02g04850	LOC_Os10g23280		LOC_Os12g40020	LOC_Os02g30240	LOC_Os11g26170	LOC_Os03g12970
LOC_Os11g12780	LOC_Os01g51230	LOC_Os02g58060	LOC_Os02g04860	LOC_Os10g23290		LOC_Os12g40030	LOC_Os02g30250	LOC_Os11g26180	LOC_Os03g12980
LOC_Os11g12790	LOC_Os01g51240	LOC_Os02g58070	LOC_Os02g04870	LOC_Os10g23300		LOC_Os12g40040	LOC_Os02g30270	LOC_Os11g26190	LOC_Os03g12990
LOC_Os11g12800	LOC_Os01g51250	LOC_Os02g58080	LOC_Os02g04880	LOC_Os10g23310		LOC_Os12g40050	LOC_Os02g30280	LOC_Os11g26200	LOC_Os03g13000
LOC_Os11g12810	LOC_Os01g51260	LOC_Os02g58090	LOC_Os02g04890	LOC_Os10g23320		LOC_Os12g40060	LOC_Os02g30290	LOC_Os11g26210	LOC_Os03g13010
LOC_Os11g12830	LOC_Os01g51270	LOC_Os02g58100	LOC_Os02g04900	LOC_Os10g23820		LOC_Os12g40070	LOC_Os02g30300	LOC_Os11g26220	LOC_Os03g13020
LOC_Os11g12840	LOC_Os01g51280	LOC_Os02g58110	LOC_Os02g04910	LOC_Os10g23830		LOC_Os12g40080	LOC_Os02g30310	LOC_Os11g26400	LOC_Os03g13030
LOC_Os11g12850	LOC_Os01g51290	LOC_Os02g58120	LOC_Os02g04915	LOC_Os10g23840		LOC_Os12g40090	LOC_Os02g30320	LOC_Os11g26410	LOC_Os03g13040
LOC_Os11g38920	LOC_Os01g51300	LOC_Os02g58139	LOC_Os02g04924	LOC_Os10g23860		LOC_Os12g40100	LOC_Os02g30330	LOC_Os11g26420	LOC_Os03g13050
LOC_Os11g38930	LOC_Os01g51310	LOC_Os02g58150	LOC_Os02g04940	LOC_Os10g23870		LOC_Os12g40115	LOC_Os02g30340	LOC_Os11g26430	LOC_Os03g13060
LOC_Os11g38959	LOC_Os01g51320	LOC_Os02g58160	LOC_Os02g04945	LOC_Os10g23880		LOC_Os12g40120	LOC_Os02g30350	LOC_Os11g26440	LOC_Os03g13070
LOC_Os11g38970	LOC_Os01g51330	LOC_Os02g58170	LOC_Os02g04950	LOC_Os10g23884		LOC_Os12g40130	LOC_Os02g30360	LOC_Os11g26450	LOC_Os03g13080
LOC_Os11g38980	LOC_Os01g51340	LOC_Os02g58180	LOC_Os02g04960	LOC_Os10g23890		LOC_Os12g40140	LOC_Os02g30370	LOC_Os11g26460	LOC_Os03g13100
LOC_Os11g38990	LOC_Os01g51360	LOC_Os02g58200	LOC_Os02g04970	LOC_Os10g23900		LOC_Os12g40150	LOC_Os02g30380	LOC_Os11g26470	LOC_Os03g13110
LOC_Os11g39000	LOC_Os01g51370	LOC_Os02g58210	LOC_Os02g04980	LOC_Os10g23910		LOC_Os12g40160	LOC_Os02g30390	LOC_Os11g26480	LOC_Os03g13120
LOC_Os11g39010	LOC_Os01g51380	LOC_Os02g58214	LOC_Os02g04990	LOC_Os10g23920		LOC_Os12g40170	LOC_Os02g30400	LOC_Os11g26490	LOC_Os03g13130
LOC_Os11g39020	LOC_Os01g51390	LOC_Os02g58220	LOC_Os02g05000	LOC_Os10g23940		LOC_Os12g40180	LOC_Os02g30410	LOC_Os11g26500	LOC_Os03g13140
LOC_Os11g39030	LOC_Os01g51400	LOC_Os02g58230	LOC_Os02g05020	LOC_Os10g23950		LOC_Os12g40190	LOC_Os02g30420	LOC_Os11g26520	LOC_Os03g13150
LOC_Os11g39040	LOC_Os01g55860	LOC_Os02g58240	LOC_Os02g05030	LOC_Os10g23960		LOC_Os12g40200	LOC_Os02g30430	LOC_Os11g26530	LOC_Os03g13160
LOC_Os11g39050	LOC_Os01g55870	LOC_Os02g58250	LOC_Os02g05040	LOC_Os10g23970		LOC_Os12g40210	LOC_Os02g30440	LOC_Os11g26540	LOC_Os03g13170
LOC_Os11g39060	LOC_Os01g55880	LOC_Os02g58260	LOC_Os02g05050	LOC_Os10g23980		LOC_Os12g40220	LOC_Os02g30450	LOC_Os11g26560	LOC_Os03g13180
LOC_Os11g39070	LOC_Os01g55890	LOC_Os02g58270	LOC_Os02g05060	LOC_Os10g23990		LOC_Os12g40230	LOC_Os02g30460	LOC_Os11g26570	LOC_Os03g13190
LOC_Os11g39079	LOC_Os01g55900	LOC_Os02g58280	LOC_Os02g05070	LOC_Os10g24000		LOC_Os12g40240	LOC_Os02g30470	LOC_Os11g26580	LOC_Os03g13200
LOC_Os11g39090	LOC_Os01g55910	LOC_Os02g58290	LOC_Os02g05080	LOC_Os10g24004		LOC_Os12g40250	LOC_Os02g30480	LOC_Os11g26590	LOC_Os03g13210
LOC_Os11g39100	LOC_Os01g55920	LOC_Os02g58300	LOC_Os02g05090	LOC_Os10g24010		LOC_Os12g40260	LOC_Os02g30490	LOC_Os11g26594	LOC_Os03g13220
LOC_Os11g39110	LOC_Os01g55930	LOC_Os02g58310	LOC_Os02g05100	LOC_Os10g24020		LOC_Os12g40270	LOC_Os02g30500	LOC_Os11g28270	LOC_Os03g13230
LOC_Os11g39120	LOC_Os01g55940	LOC_Os02g58330	LOC_Os02g05110	LOC_Os10g24030		LOC_Os12g40279	LOC_Os02g30510	LOC_Os11g28280	LOC_Os03g13240
LOC_Os11g39130	LOC_Os01g55950	LOC_Os02g58340	LOC_Os02g05120	LOC_Os10g24040		LOC_Os12g40290	LOC_Os02g30520	LOC_Os11g28290	LOC_Os03g13250
LOC_Os11g39140	LOC_Os01g55960	LOC_Os02g58350	LOC_Os02g05130	LOC_Os10g24050		LOC_Os12g40300	LOC_Os02g30530	LOC_Os11g28300	LOC_Os03g13260
LOC_Os11g39150	LOC_Os01g55974	LOC_Os02g58360	LOC_Os02g05140	LOC_Os10g24060		LOC_Os12g40310	LOC_Os02g30540	LOC_Os11g28310	LOC_Os03g13274
LOC_Os11g39160	LOC_Os01g55990	LOC_Os02g58370	LOC_Os02g05150	LOC_Os10g24070		LOC_Os12g40320	LOC_Os02g30550	LOC_Os11g28320	LOC_Os03g13290
LOC_Os11g39170	LOC_Os01g56000	LOC_Os02g58380	LOC_Os02g05160	LOC_Os10g24080		LOC_Os12g40330	LOC_Os02g30560	LOC_Os11g28330	LOC_Os03g13300
LOC_Os11g39190	LOC_Os01g56010	LOC_Os02g58390	LOC_Os02g05170	LOC_Os10g24090		LOC_Os12g40340	LOC_Os02g30570	LOC_Os11g28340	LOC_Os03g13310
LOC_Os11g39200	LOC_Os01g56020	LOC_Os02g58400	LOC_Os02g05180	LOC_Os10g24094		LOC_Os12g40350	LOC_Os02g30580	LOC_Os11g28350	LOC_Os03g13320
LOC_Os11g39209	LOC_Os01g56030	LOC_Os02g58410	LOC_Os02g05190	LOC_Os10g24100		LOC_Os12g40360	LOC_Os02g30590	LOC_Os11g28360	LOC_Os03g13325
LOC_Os11g39220	LOC_Os01g56040	LOC_Os02g58420	LOC_Os02g05199	LOC_Os10g24110		LOC_Os12g40370	LOC_Os02g30600	LOC_Os11g28365	LOC_Os03g13340
LOC_Os11g39230	LOC_Os01g56050	LOC_Os02g58430	LOC_Os02g05210	LOC_Os10g24120		LOC_Os12g40380	LOC_Os02g30610	LOC_Os11g28370	LOC_Os03g13350
LOC_Os11g39240	LOC_Os01g56060	LOC_Os02g58440	LOC_Os02g05220	LOC_Os10g24140		LOC_Os12g40390	LOC_Os02g30620	LOC_Os11g28380	LOC_Os03g13360
LOC_Os11g39250	LOC_Os01g56070	LOC_Os02g58450	LOC_Os02g05230	LOC_Os10g24150		LOC_Os12g40400	LOC_Os02g30624	LOC_Os11g28390	LOC_Os03g13370
LOC_Os11g39254	LOC_Os01g56080	LOC_Os02g58460	LOC_Os02g05240	LOC_Os10g24160		LOC_Os12g40419	LOC_Os02g30630	LOC_Os11g28400	LOC_Os03g13380
LOC_Os11g39260	LOC_Os01g56090	LOC_Os02g58470	LOC_Os02g05244	LOC_Os10g24170		LOC_Os12g40440	LOC_Os02g30640	LOC_Os11g28410	LOC_Os03g13390
LOC_Os11g39270	LOC_Os01g56100	LOC_Os02g58480	LOC_Os02g05250	LOC_Os10g24180		LOC_Os12g40450	LOC_Os02g30650	LOC_Os11g28430	LOC_Os03g13400
LOC_Os11g39280	LOC_Os01g56110	LOC_Os02g58490	LOC_Os02g05260	LOC_Os10g24190		LOC_Os12g40460	LOC_Os02g30660	LOC_Os11g28440	LOC_Os03g13430
LOC_Os11g39290	LOC_Os01g56120	LOC_Os02g58500	LOC_Os02g05270	LOC_Os10g24200		LOC_Os12g40470	LOC_Os02g30670	LOC_Os11g28450	LOC_Os03g19920
LOC_Os11g39300	LOC_Os01g56130	LOC_Os02g58510	LOC_Os02g05280	LOC_Os10g24210		LOC_Os12g40480	LOC_Os02g30680	LOC_Os11g28460	LOC_Os03g19930
LOC_Os11g39310	LOC_Os01g56140	LOC_Os02g58520	LOC_Os02g05290	LOC_Os10g24220		LOC_Os12g40490	LOC_Os02g30690	LOC_Os11g28470	LOC_Os03g19940
LOC_Os11g39320	LOC_Os01g56150	LOC_Os02g58530	LOC_Os02g05300	LOC_Os10g35110		LOC_Os12g40500	LOC_Os02g30700	LOC_Os11g28480	LOC_Os03g19950
LOC_Os11g39330	LOC_Os01g56160	LOC_Os02g58540	LOC_Os02g05310	LOC_Os10g35120		LOC_Os12g40510	LOC_Os02g30714	LOC_Os11g28490	LOC_Os03g19960
LOC_Os11g39350	LOC_Os01g56170	LOC_Os02g58550	LOC_Os02g05320	LOC_Os10g35130		LOC_Os02g21300	LOC_Os02g30730	LOC_Os11g28500	LOC_Os03g19970
LOC_Os11g39360	LOC_Os01g56180	LOC_Os02g58554	LOC_Os02g05330	LOC_Os10g35140		LOC_Os02g21310	LOC_Os02g30740	LOC_Os11g28510	LOC_Os03g19980
LOC_Os11g39370	LOC_Os01g70220	LOC_Os02g58560	LOC_Os02g05340	LOC_Os10g35150		LOC_Os02g21320	LOC_Os02g30750	LOC_Os11g28520	LOC_Os03g19990
LOC_Os11g39380	LOC_Os01g70230	LOC_Os02g58570	LOC_Os02g05350	LOC_Os10g35160		LOC_Os02g21330	LOC_Os02g30760	LOC_Os11g28530	LOC_Os03g20000
LOC_Os11g39390	LOC_Os01g70240	LOC_Os02g58580	LOC_Os02g05360	LOC_Os10g35170		LOC_Os02g21340	LOC_Os02g30770	LOC_Os11g28540	LOC_Os03g20010
LOC_Os11g39400	LOC_Os01g70250	LOC_Os02g58590	LOC_Os02g05365	LOC_Os10g35180		LOC_Os02g21350	LOC_Os02g30780	LOC_Os11g28550	LOC_Os03g20020
LOC_Os11g39410	LOC_Os01g70260	LOC_Os02g58600	LOC_Os02g05370	LOC_Os10g35190		LOC_Os02g21370	LOC_Os02g30790	LOC_Os11g28560	LOC_Os03g20040
LOC_Os11g39420	LOC_Os01g70270	LOC_Os02g58610	LOC_Os02g05390	LOC_Os10g35200		LOC_Os02g21390	LOC_Os02g30800	LOC_Os11g28570	LOC_Os03g20050
LOC_Os11g39430	LOC_Os01g70280	LOC_Os02g58620	LOC_Os02g05400	LOC_Os10g35210		LOC_Os02g21400	LOC_Os02g30810	LOC_Os11g28580	LOC_Os03g20060
LOC_Os11g39440	LOC_Os01g70290	LOC_Os02g58630	LOC_Os02g05410	LOC_Os10g35220		LOC_Os02g21410	LOC_Os02g30820	LOC_Os11g28590	LOC_Os03g20070
LOC_Os11g39450	LOC_Os01g70300	LOC_Os02g58640	LOC_Os02g05420	LOC_Os10g35230		LOC_Os02g21430	LOC_Os02g30830	LOC_Os11g28600	LOC_Os03g20080
LOC_Os11g39460	LOC_Os01g70310	LOC_Os02g58650	LOC_Os02g05430	LOC_Os10g35240		LOC_Os02g21450	LOC_Os02g30840	LOC_Os11g28610	LOC_Os03g20090
LOC_Os11g39470	LOC_Os01g70320	LOC_Os02g58660	LOC_Os02g05440	LOC_Os10g35250		LOC_Os02g21460	LOC_Os03g35480	LOC_Os11g28628	LOC_Os03g20100
LOC_Os11g39480	LOC_Os01g70330	LOC_Os02g58670	LOC_Os02g05450	LOC_Os10g35260		LOC_Os02g21470	LOC_Os03g35490	LOC_Os11g28640	LOC_Os03g20110
LOC_Os11g45240	LOC_Os01g70340	LOC_Os02g58680	LOC_Os02g05460	LOC_Os10g35270		LOC_Os02g21480	LOC_Os03g35500	LOC_Os11g28650	LOC_Os03g20120
LOC_Os11g45250	LOC_Os01g70350	LOC_Os02g58690	LOC_Os02g05470	LOC_Os10g35280		LOC_Os02g21490	LOC_Os03g35510	LOC_Os11g28660	LOC_Os03g20140
LOC_Os11g45260	LOC_Os01g70360	LOC_Os02g58700	LOC_Os02g05480	LOC_Os10g35290		LOC_Os02g21500	LOC_Os03g35520	LOC_Os11g28670	LOC_Os03g20150
LOC_Os11g45270	LOC_Os01g70370	LOC_Os02g58710	LOC_Os02g05490	LOC_Os10g35294		LOC_Os02g21510	LOC_Os03g35540	LOC_Os11g28680	LOC_Os03g20170
LOC_Os11g45280	LOC_Os01g70380	LOC_Os02g58720	LOC_Os02g05500	LOC_Os10g35300		LOC_Os02g21520	LOC_Os03g35560	LOC_Os11g28690	LOC_Os03g20180
LOC_Os11g45290	LOC_Os01g72760	LOC_Os02g58730	LOC_Os02g05510	LOC_Os10g35310		LOC_Os02g21530	LOC_Os03g35570	LOC_Os11g28700	LOC_Os03g20190
LOC_Os11g45295	LOC_Os01g72780	LOC_Os03g01016	LOC_Os02g05520	LOC_Os10g35320		LOC_Os02g21540	LOC_Os03g35580	LOC_Os11g28710	LOC_Os03g20200
LOC_Os11g45320	LOC_Os01g72790	LOC_Os03g01018	LOC_Os02g05530	LOC_Os10g35330		LOC_Os02g21550	LOC_Os03g35600	LOC_Os11g28720	LOC_Os03g20210
LOC_Os11g45330	LOC_Os01g72800	LOC_Os03g01020	LOC_Os02g05540	LOC_Os10g35340		LOC_Os02g21560	LOC_Os03g35610	LOC_Os11g28730	LOC_Os03g20220
LOC_Os11g45350	LOC_Os01g72810	LOC_Os03g01040	LOC_Os02g05550	LOC_Os10g35350		LOC_Os02g21570	LOC_Os03g35620	LOC_Os11g28740	LOC_Os03g20230
LOC_Os11g45360	LOC_Os01g72820	LOC_Os03g01050	LOC_Os02g05560	LOC_Os10g35360		LOC_Os02g21580	LOC_Os03g35630	LOC_Os11g28750	LOC_Os03g20240
LOC_Os11g45370	LOC_Os01g72834	LOC_Os03g01060	LOC_Os02g05570	LOC_Os10g35370		LOC_Os02g21590	LOC_Os03g35640	LOC_Os11g28770	LOC_Os03g20250
LOC_Os11g45380	LOC_Os01g72850	LOC_Os03g01070	LOC_Os02g05580	LOC_Os10g35380		LOC_Os02g21600	LOC_Os03g35650	LOC_Os11g28780	LOC_Os03g20260
LOC_Os11g45390	LOC_Os01g72860	LOC_Os03g01080	LOC_Os02g05590	LOC_Os10g35390		LOC_Os02g21610	LOC_Os03g35670	LOC_Os11g28790	LOC_Os03g20270
LOC_Os11g45400	LOC_Os01g72870	LOC_Os03g01090	LOC_Os02g05600	LOC_Os10g35400		LOC_Os02g21620	LOC_Os03g35690	LOC_Os11g28800	LOC_Os03g20280
LOC_Os11g45410	LOC_Os01g72880	LOC_Os03g01100	LOC_Os02g05610	LOC_Os10g35412		LOC_Os02g21630	LOC_Os03g35700	LOC_Os11g28810	LOC_Os03g20290
LOC_Os11g45420	LOC_Os01g72890	LOC_Os03g01110	LOC_Os02g05620	LOC_Os10g35424		LOC_Os02g21640	LOC_Os03g35710	LOC_Os11g28820	LOC_Os03g20300
LOC_Os11g45430	LOC_Os01g72900	LOC_Os03g01120	LOC_Os02g05630	LOC_Os10g35436		LOC_Os02g21650	LOC_Os03g35720	LOC_Os11g28830	LOC_Os03g20310
LOC_Os11g45440	LOC_Os01g72910	LOC_Os03g01130	LOC_Os02g05640	LOC_Os10g35440		LOC_Os02g21660	LOC_Os03g35730	LOC_Os11g28840	LOC_Os03g20320
LOC_Os11g45450	LOC_Os01g72920	LOC_Os03g01140	LOC_Os02g05650	LOC_Os10g35444		LOC_Os02g21670	LOC_Os03g35740	LOC_Os11g28850	LOC_Os03g20330
LOC_Os11g45460	LOC_Os01g72930	LOC_Os03g01150	LOC_Os02g05660	LOC_Os10g35450		LOC_Os02g21680	LOC_Os03g35750	LOC_Os11g28860	LOC_Os03g20340
LOC_Os11g45470	LOC_Os01g72940	LOC_Os03g01160	LOC_Os02g05670	LOC_Os10g35460		LOC_Os02g21685	LOC_Os03g35788	LOC_Os11g28870	LOC_Os03g20350
LOC_Os11g45480	LOC_Os01g72950	LOC_Os03g01170	LOC_Os02g05680	LOC_Os10g35470		LOC_Os02g21700	LOC_Os03g35810	LOC_Os11g28880	LOC_Os03g20370
LOC_Os11g45490	LOC_Os01g72960	LOC_Os03g01180	LOC_Os02g05686	LOC_Os10g35480		LOC_Os02g21710	LOC_Os03g35830	LOC_Os11g28890	LOC_Os03g20380
LOC_Os11g45500	LOC_Os01g72970	LOC_Os03g01190	LOC_Os02g05692	LOC_Os10g35490		LOC_Os02g21720	LOC_Os03g35840	LOC_Os11g28900	LOC_Os03g20390
LOC_Os11g45510	LOC_Os01g72980	LOC_Os03g01200	LOC_Os02g05700	LOC_Os10g35500		LOC_Os02g21730	LOC_Os03g35849	LOC_Os11g28910	LOC_Os03g20400
LOC_Os11g45520	LOC_Os01g72990	LOC_Os03g01210	LOC_Os02g05710	LOC_Os10g35510		LOC_Os02g21740	LOC_Os03g35860	LOC_Os11g28920	LOC_Os03g20410
LOC_Os11g45530	LOC_Os01g73000	LOC_Os03g01216	LOC_Os02g05720	LOC_Os10g35520		LOC_Os02g21750	LOC_Os03g35870	LOC_Os11g28940	LOC_Os03g20420
LOC_Os11g45540	LOC_Os01g73005	LOC_Os03g01222	LOC_Os02g05730	LOC_Os10g35530		LOC_Os02g21760	LOC_Os03g35880	LOC_Os11g28950	LOC_Os03g20430
LOC_Os11g45550	LOC_Os01g73024	LOC_Os03g01230	LOC_Os02g05744	LOC_Os10g35540		LOC_Os02g21770	LOC_Os03g35886	LOC_Os11g28970	LOC_Os03g20440
LOC_Os11g45560	LOC_Os01g73040	LOC_Os03g01240	LOC_Os02g05760	LOC_Os10g35550		LOC_Os02g21780	LOC_Os03g35894	LOC_Os11g28980	LOC_Os03g20450
LOC_Os11g45570	LOC_Os01g73060	LOC_Os03g01250	LOC_Os02g05770	LOC_Os10g35560		LOC_Os02g21790	LOC_Os03g35910	LOC_Os11g28990	LOC_Os03g20460
LOC_Os11g45580	LOC_Os01g73070	LOC_Os03g01260	LOC_Os02g05780	LOC_Os10g35570		LOC_Os02g21800	LOC_Os03g35920	LOC_Os11g29000	LOC_Os03g20470
LOC_Os11g45590	LOC_Os01g73080	LOC_Os03g01270	LOC_Os02g05790	LOC_Os10g35580		LOC_Os02g21810	LOC_Os03g35930	LOC_Os11g29014	LOC_Os03g20480
LOC_Os11g45600	LOC_Os01g73090	LOC_Os03g01280	LOC_Os02g05800	LOC_Os10g35604		LOC_Os02g21820	LOC_Os03g35940	LOC_Os11g29030	LOC_Os03g20490
LOC_Os11g45610	LOC_Os01g73100	LOC_Os03g27080	LOC_Os02g05810	LOC_Os10g35630		LOC_Os02g21830	LOC_Os03g35950	LOC_Os11g29050	LOC_Os03g20500
LOC_Os11g45620	LOC_Os01g73110	LOC_Os03g27090	LOC_Os02g05820	LOC_Os10g35640		LOC_Os02g21840	LOC_Os03g35960	LOC_Os11g29060	LOC_Os03g20520
LOC_Os11g45650	LOC_Os01g73120	LOC_Os03g27110	LOC_Os02g05830	LOC_Os10g35644		LOC_Os02g21850	LOC_Os03g35970	LOC_Os11g29074	LOC_Os03g20530
LOC_Os11g45660	LOC_Os01g73130	LOC_Os03g27120	LOC_Os02g05840	LOC_Os10g35650		LOC_Os02g21860	LOC_Os03g35980	LOC_Os11g29090	LOC_Os03g20540
LOC_Os11g45670	LOC_Os01g73140	LOC_Os03g27140	LOC_Os02g05850	LOC_Os10g35660		LOC_Os02g21870	LOC_Os03g35990	LOC_Os11g29100	LOC_Os03g20550
LOC_Os11g47080	LOC_Os01g73150	LOC_Os03g27150	LOC_Os02g05860	LOC_Os10g35670		LOC_Os02g21880	LOC_Os03g36000	LOC_Os11g29110	LOC_Os03g20560
LOC_Os11g47100	LOC_Os01g73160	LOC_Os03g27160	LOC_Os02g05870	LOC_Os10g35680		LOC_Os02g21890	LOC_Os03g36020	LOC_Os11g29120	LOC_Os03g20570
LOC_Os11g47110	LOC_Os01g73170	LOC_Os03g27170	LOC_Os02g05880	LOC_Os10g35690		LOC_Os02g21900	LOC_Os03g36030	LOC_Os11g29130	LOC_Os03g20580
LOC_Os11g47120	LOC_Os01g73180	LOC_Os03g27190	LOC_Os02g05890	LOC_Os10g35710		LOC_Os02g21910	LOC_Os03g36050	LOC_Os11g29140	LOC_Os03g20590
LOC_Os11g47130	LOC_Os01g73190	LOC_Os03g27200	LOC_Os02g05900	LOC_Os10g35720		LOC_Os02g21920	LOC_Os03g36060	LOC_Os11g29150	LOC_Os03g20600
LOC_Os11g47140	LOC_Os01g73200	LOC_Os03g27210	LOC_Os02g05910	LOC_Os10g35730		LOC_Os02g21925	LOC_Os03g36070	LOC_Os11g29160	LOC_Os03g20610
LOC_Os11g47150	LOC_Os01g73210	LOC_Os03g27230	LOC_Os02g05920	LOC_Os10g35740		LOC_Os02g21950	LOC_Os03g36080	LOC_Os11g29170	LOC_Os03g20620
LOC_Os11g47160	LOC_Os01g73220	LOC_Os03g27250	LOC_Os02g05930	LOC_Os10g35750		LOC_Os02g21960	LOC_Os03g36100	LOC_Os11g29180	LOC_Os03g20630
LOC_Os11g47170	LOC_Os01g73230	LOC_Os03g27260	LOC_Os02g05940	LOC_Os10g35760		LOC_Os02g21970	LOC_Os03g36110	LOC_Os11g29190	LOC_Os03g20640
LOC_Os11g47180	LOC_Os01g73234	LOC_Os03g27270	LOC_Os02g05950	LOC_Os10g35770		LOC_Os02g21980	LOC_Os03g36120	LOC_Os11g29200	LOC_Os03g20650
LOC_Os11g47190	LOC_Os01g73240	LOC_Os03g27280	LOC_Os02g05960	LOC_Os10g35780		LOC_Os02g21990	LOC_Os03g36130	LOC_Os11g29210	LOC_Os03g20660
LOC_Os11g47200	LOC_Os01g73250	LOC_Os03g27290	LOC_Os02g05970	LOC_Os10g35790		LOC_Os02g22000	LOC_Os03g36140	LOC_Os11g29220	LOC_Os03g20670
LOC_Os11g47210	LOC_Os01g73260	LOC_Os03g27300	LOC_Os02g05980	LOC_Os10g35800		LOC_Os02g22010	LOC_Os03g36150	LOC_Os11g29230	LOC_Os03g20680
LOC_Os11g47220	LOC_Os01g73270	LOC_Os03g27310	LOC_Os02g05990	LOC_Os10g35810		LOC_Os02g22020	LOC_Os03g36160	LOC_Os11g29240	LOC_Os03g20690
LOC_Os11g47240	LOC_Os01g73280	LOC_Os03g27320	LOC_Os02g06000	LOC_Os10g35820		LOC_Os02g22030	LOC_Os03g36170	LOC_Os11g29250	LOC_Os03g20700
LOC_Os11g47250	LOC_Os01g73290	LOC_Os03g27330	LOC_Os02g06010	LOC_Os10g35830		LOC_Os02g22040	LOC_Os04g14330	LOC_Os11g29260	LOC_Os03g20710
LOC_Os11g47260	LOC_Os10g04860	LOC_Os03g40010	LOC_Os02g06030	LOC_Os10g35840		LOC_Os02g22050	LOC_Os04g14340	LOC_Os11g29274	LOC_Os03g20720
LOC_Os11g47269	LOC_Os10g04870	LOC_Os03g40020	LOC_Os02g09840	LOC_Os10g35850		LOC_Os02g22060	LOC_Os04g14350	LOC_Os11g29290	LOC_Os03g20730
LOC_Os11g47278	LOC_Os10g04880	LOC_Os03g40030	LOC_Os02g09850	LOC_Os10g35870		LOC_Os02g22070	LOC_Os04g14360	LOC_Os11g29300	LOC_Os03g20740
LOC_Os11g47290	LOC_Os10g04890	LOC_Os03g40040	LOC_Os02g09860	LOC_Os10g35880		LOC_Os02g22080	LOC_Os04g14370	LOC_Os11g29320	LOC_Os03g20750
LOC_Os11g47300	LOC_Os10g04900	LOC_Os03g40060	LOC_Os02g09870	LOC_Os10g35890		LOC_Os02g22084	LOC_Os04g14380	LOC_Os11g29330	LOC_Os03g20760
LOC_Os11g47310	LOC_Os10g04910	LOC_Os03g40070	LOC_Os02g09880	LOC_Os10g35920		LOC_Os02g22090	LOC_Os04g14390	LOC_Os11g29340	LOC_Os03g20770
LOC_Os11g47320	LOC_Os10g04930	LOC_Os03g40080	LOC_Os02g09890	LOC_Os10g35930		LOC_Os02g22100	LOC_Os04g14400	LOC_Os11g29350	LOC_Os03g20780
LOC_Os11g47330	LOC_Os10g04940	LOC_Os03g40084	LOC_Os02g09900	LOC_Os10g35940		LOC_Os02g22110	LOC_Os04g14410	LOC_Os11g29360	LOC_Os03g20790
LOC_Os11g47350	LOC_Os10g04950	LOC_Os03g40090	LOC_Os02g09910	LOC_Os11g05552		LOC_Os02g22120	LOC_Os04g14420	LOC_Os11g29370	LOC_Os03g20800
LOC_Os11g47360	LOC_Os10g04960	LOC_Os03g40100	LOC_Os02g09920	LOC_Os11g05556		LOC_Os02g22130	LOC_Os04g14430	LOC_Os11g29380	LOC_Os03g20810
LOC_Os11g47370	LOC_Os10g04980	LOC_Os03g40110	LOC_Os02g09930	LOC_Os11g05562		LOC_Os02g22140	LOC_Os04g14450	LOC_Os11g29390	LOC_Os03g20820
LOC_Os11g47390	LOC_Os10g04990	LOC_Os03g40120	LOC_Os02g09940	LOC_Os11g05570		LOC_Os02g22160	LOC_Os04g14460	LOC_Os11g29400	LOC_Os03g20830
LOC_Os11g47400	LOC_Os10g05000	LOC_Os03g40130	LOC_Os02g09950	LOC_Os11g05580		LOC_Os02g22170	LOC_Os04g14470	LOC_Os11g29410	LOC_Os03g20840
LOC_Os11g47410	LOC_Os10g05010	LOC_Os03g40160	LOC_Os02g09960	LOC_Os11g05590		LOC_Os02g22180	LOC_Os04g14480	LOC_Os11g29420	LOC_Os03g20850
LOC_Os12g02880	LOC_Os10g05020	LOC_Os03g40170	LOC_Os02g09970	LOC_Os11g05600		LOC_Os02g22190	LOC_Os04g14490	LOC_Os11g29430	LOC_Os03g20860
LOC_Os12g02890	LOC_Os10g05030	LOC_Os03g40180	LOC_Os02g09980	LOC_Os11g05614		LOC_Os02g22200	LOC_Os04g14500	LOC_Os11g29440	LOC_Os03g20870
LOC_Os12g02900	LOC_Os10g05040	LOC_Os03g40194	LOC_Os02g09990	LOC_Os11g05630		LOC_Os02g22210	LOC_Os04g14510	LOC_Os11g29450	LOC_Os03g20880
LOC_Os12g02910	LOC_Os10g05050	LOC_Os03g40210	LOC_Os02g10000	LOC_Os11g05640		LOC_Os02g22220	LOC_Os04g14520	LOC_Os11g29470	LOC_Os04g14330
LOC_Os12g02920	LOC_Os10g05069	LOC_Os03g40220	LOC_Os02g10010	LOC_Os11g05650		LOC_Os02g22230	LOC_Os04g14530	LOC_Os11g29480	LOC_Os04g14340
LOC_Os12g02930	LOC_Os10g05088	LOC_Os03g40230	LOC_Os02g10020	LOC_Os11g05660		LOC_Os02g22240	LOC_Os04g14540	LOC_Os11g29490	LOC_Os04g14350
LOC_Os12g02940	LOC_Os10g05110	LOC_Os03g40240	LOC_Os02g10030	LOC_Os11g05680		LOC_Os02g22250	LOC_Os04g14550	LOC_Os11g29500	LOC_Os04g14360
LOC_Os12g02950	LOC_Os10g05120	LOC_Os03g40250	LOC_Os02g10040	LOC_Os11g05690		LOC_Os02g22260	LOC_Os04g14560	LOC_Os11g29510	LOC_Os04g14370
LOC_Os12g02960	LOC_Os10g05130	LOC_Os03g40260	LOC_Os02g10050	LOC_Os11g05700		LOC_Os02g22290	LOC_Os04g14570	LOC_Os11g29520	LOC_Os04g14380
LOC_Os12g02970	LOC_Os11g04920	LOC_Os03g40270	LOC_Os02g10060	LOC_Os11g05710		LOC_Os02g22300	LOC_Os04g14580	LOC_Os11g29530	LOC_Os04g14390
LOC_Os12g02980	LOC_Os11g04930	LOC_Os03g40290	LOC_Os02g10070	LOC_Os11g05720		LOC_Os02g22310	LOC_Os04g14590	LOC_Os11g29540	LOC_Os04g14400
LOC_Os12g03000	LOC_Os11g04935	LOC_Os03g40300	LOC_Os02g10080	LOC_Os11g05730		LOC_Os02g22320	LOC_Os04g14600	LOC_Os11g29550	LOC_Os04g14410
LOC_Os12g03010	LOC_Os11g04940	LOC_Os03g40310	LOC_Os02g10090	LOC_Os11g05740		LOC_Os02g22330	LOC_Os04g14610	LOC_Os11g29560	LOC_Os04g14420
LOC_Os12g03020	LOC_Os11g04950	LOC_Os03g40320	LOC_Os02g10100	LOC_Os11g05750		LOC_Os02g22340	LOC_Os04g14620	LOC_Os11g29570	LOC_Os04g14430
LOC_Os12g03030	LOC_Os11g04954	LOC_Os03g40330	LOC_Os02g10110	LOC_Os11g05760		LOC_Os02g22350	LOC_Os04g14630	LOC_Os11g29580	LOC_Os04g14450
LOC_Os12g03040	LOC_Os11g04960	LOC_Os03g40360	LOC_Os02g10120	LOC_Os11g05770		LOC_Os02g22360	LOC_Os04g14640	LOC_Os11g29600	LOC_Os04g14460
LOC_Os12g03050	LOC_Os11g04970	LOC_Os03g40370	LOC_Os02g10130	LOC_Os11g05780		LOC_Os02g22370	LOC_Os04g14654	LOC_Os11g29610	LOC_Os04g14470
LOC_Os12g03060	LOC_Os11g04980	LOC_Os03g40380	LOC_Os02g10140	LOC_Os11g05790		LOC_Os02g22374	LOC_Os04g14670	LOC_Os11g29620	LOC_Os04g14480
LOC_Os12g03070	LOC_Os11g04990	LOC_Os03g40390	LOC_Os02g10150	LOC_Os11g05800		LOC_Os02g22380	LOC_Os04g14680	LOC_Os11g29630	LOC_Os04g14490
LOC_Os12g03080	LOC_Os11g05000	LOC_Os03g40400	LOC_Os02g10160	LOC_Os11g05810		LOC_Os02g22390	LOC_Os04g14690	LOC_Os11g29640	LOC_Os04g14500
LOC_Os12g03090	LOC_Os11g05010	LOC_Os03g40410	LOC_Os02g10170	LOC_Os11g05820		LOC_Os02g22400	LOC_Os04g14700	LOC_Os11g29650	LOC_Os04g14510
LOC_Os12g03094	LOC_Os11g05020	LOC_Os03g40430	LOC_Os02g10180	LOC_Os11g05830		LOC_Os02g22410	LOC_Os04g14710	LOC_Os11g29660	LOC_Os04g14520
LOC_Os12g03100	LOC_Os11g05030	LOC_Os03g40440	LOC_Os02g10190	LOC_Os11g05840		LOC_Os02g22420	LOC_Os04g14730	LOC_Os11g29670	LOC_Os04g14530
LOC_Os12g03110	LOC_Os11g05040	LOC_Os03g42210	LOC_Os02g10200	LOC_Os11g05850		LOC_Os02g22430	LOC_Os04g14740	LOC_Os11g29680	LOC_Os04g14540
LOC_Os12g03120	LOC_Os11g05050	LOC_Os03g42220	LOC_Os02g10210	LOC_Os11g05860		LOC_Os02g22440	LOC_Os04g14750	LOC_Os11g29690	LOC_Os04g14550
LOC_Os12g03130	LOC_Os11g05060	LOC_Os03g42230	LOC_Os02g10220	LOC_Os11g05870		LOC_Os02g22450	LOC_Os04g14760	LOC_Os11g29700	LOC_Os04g14560
LOC_Os12g03140	LOC_Os11g05070	LOC_Os03g42235	LOC_Os02g10230	LOC_Os11g05880		LOC_Os02g22460	LOC_Os04g14770	LOC_Os11g29710	LOC_Os04g14570
LOC_Os12g03150	LOC_Os11g05080	LOC_Os03g42240	LOC_Os02g10240	LOC_Os11g05890		LOC_Os02g22480	LOC_Os04g14780	LOC_Os11g29720	LOC_Os04g14580
LOC_Os12g03160	LOC_Os11g05090	LOC_Os03g42259	LOC_Os02g10250	LOC_Os11g05900		LOC_Os02g22490	LOC_Os04g14790	LOC_Os11g29730	LOC_Os04g14590
LOC_Os12g03170	LOC_Os11g05100	LOC_Os03g42270	LOC_Os02g12740	LOC_Os11g05910		LOC_Os02g22500	LOC_Os04g14810	LOC_Os11g29740	LOC_Os04g14600
LOC_Os12g03180	LOC_Os11g05110	LOC_Os03g42280	LOC_Os02g12750	LOC_Os11g05920		LOC_Os02g22510	LOC_Os04g14820	LOC_Os11g29750	LOC_Os04g14610
LOC_Os12g03190	LOC_Os11g05120	LOC_Os03g42284	LOC_Os02g12760	LOC_Os11g05930		LOC_Os02g22520	LOC_Os04g14840	LOC_Os11g29760	LOC_Os04g14620
LOC_Os12g03200	LOC_Os11g05130	LOC_Os03g42290	LOC_Os02g12780	LOC_Os11g05935		LOC_Os02g22530	LOC_Os04g14850	LOC_Os11g29770	LOC_Os04g14630
LOC_Os12g03210	LOC_Os12g10470	LOC_Os03g42310	LOC_Os02g12790	LOC_Os11g05940		LOC_Os02g22540	LOC_Os04g14860	LOC_Os11g29780	LOC_Os04g14640
LOC_Os12g03220	LOC_Os12g10480	LOC_Os03g42320	LOC_Os02g12794	LOC_Os11g05950		LOC_Os02g22550	LOC_Os04g14870	LOC_Os11g29790	LOC_Os04g14654
LOC_Os12g03230	LOC_Os12g10490	LOC_Os03g42334	LOC_Os02g12800	LOC_Os11g05960		LOC_Os02g22560	LOC_Os04g14880	LOC_Os11g29800	LOC_Os04g14670
LOC_Os12g03240	LOC_Os12g10500	LOC_Os03g42350	LOC_Os02g12810	LOC_Os11g05970		LOC_Os02g22570	LOC_Os04g14890	LOC_Os11g29810	LOC_Os04g14680
LOC_Os12g03250	LOC_Os12g10510	LOC_Os03g42360	LOC_Os02g12820	LOC_Os11g05980		LOC_Os02g22580	LOC_Os04g14900	LOC_Os11g29820	LOC_Os04g14690
LOC_Os12g03260	LOC_Os12g10520	LOC_Os03g42370	LOC_Os02g12830	LOC_Os11g05990		LOC_Os02g22590	LOC_Os04g14920	LOC_Os11g29830	LOC_Os04g14700
LOC_Os12g03270	LOC_Os12g10530	LOC_Os03g42380	LOC_Os02g12840	LOC_Os11g06000		LOC_Os02g22600	LOC_Os04g14930	LOC_Os11g29840	LOC_Os04g14710
LOC_Os12g03290	LOC_Os12g10540	LOC_Os03g42400	LOC_Os02g12850	LOC_Os11g06010		LOC_Os02g22610	LOC_Os04g14940	LOC_Os11g29850	LOC_Os04g14730
LOC_Os12g03304	LOC_Os12g10550	LOC_Os03g42410	LOC_Os02g12860	LOC_Os11g06020		LOC_Os02g22630	LOC_Os04g14950	LOC_Os11g29860	LOC_Os04g14740
LOC_Os12g03320	LOC_Os12g10560	LOC_Os03g42420	LOC_Os02g12870	LOC_Os11g06030		LOC_Os02g22640	LOC_Os04g14960	LOC_Os11g29870	LOC_Os04g14750
LOC_Os12g03330	LOC_Os12g10570	LOC_Os03g42430	LOC_Os02g12880	LOC_Os11g06040		LOC_Os02g22650	LOC_Os04g14970	LOC_Os11g29880	LOC_Os04g14760
LOC_Os12g03340	LOC_Os12g10580	LOC_Os03g42440	LOC_Os02g12890	LOC_Os11g06050		LOC_Os02g22660	LOC_Os04g14980	LOC_Os11g29890	LOC_Os04g14770
LOC_Os12g03350	LOC_Os12g10590	LOC_Os03g42450	LOC_Os02g12900	LOC_Os11g06070		LOC_Os02g22670	LOC_Os04g14990	LOC_Os11g29900	LOC_Os04g14780
LOC_Os12g03360	LOC_Os12g10600	LOC_Os03g42464	LOC_Os02g12910	LOC_Os11g06080		LOC_Os02g22680	LOC_Os04g15000	LOC_Os11g29910	LOC_Os04g14790
LOC_Os12g03370	LOC_Os12g10604	LOC_Os03g42480	LOC_Os02g12930	LOC_Os11g06090		LOC_Os02g22690	LOC_Os04g15510	LOC_Os11g29920	LOC_Os04g14810
LOC_Os12g03380	LOC_Os12g10610	LOC_Os03g42490	LOC_Os02g12939	LOC_Os11g06100		LOC_Os02g22700	LOC_Os04g15520	LOC_Os12g39840	LOC_Os04g14820
LOC_Os12g03390	LOC_Os12g10620	LOC_Os03g42500	LOC_Os02g12950	LOC_Os11g06110		LOC_Os02g22710	LOC_Os04g15530	LOC_Os12g39850	LOC_Os04g14840
LOC_Os12g03400	LOC_Os12g10630	LOC_Os03g42510	LOC_Os02g12960	LOC_Os11g06130		LOC_Os02g22720	LOC_Os04g15550	LOC_Os12g39860	LOC_Os04g14850
LOC_Os12g03410	LOC_Os12g10640	LOC_Os03g42520	LOC_Os02g12970	LOC_Os11g06140		LOC_Os02g22730	LOC_Os04g15560	LOC_Os12g39870	LOC_Os04g14860
LOC_Os12g03420	LOC_Os12g10650	LOC_Os03g42530	LOC_Os02g12980	LOC_Os11g06150		LOC_Os02g22740	LOC_Os04g15570	LOC_Os12g39880	LOC_Os04g14870
LOC_Os12g03430	LOC_Os12g10660	LOC_Os03g42540	LOC_Os02g12990	LOC_Os11g06170		LOC_Os02g22750	LOC_Os04g15580	LOC_Os12g39890	LOC_Os04g14880
LOC_Os12g03440	LOC_Os12g10670	LOC_Os03g42550	LOC_Os02g13000	LOC_Os11g06180		LOC_Os02g22760	LOC_Os04g15590	LOC_Os12g39900	LOC_Os04g14890
LOC_Os12g03450	LOC_Os12g10680	LOC_Os03g42569	LOC_Os02g13010	LOC_Os11g06190		LOC_Os02g22770	LOC_Os04g15600	LOC_Os12g39910	LOC_Os04g14900
LOC_Os12g03470	LOC_Os12g10690	LOC_Os03g42590	LOC_Os02g13020	LOC_Os11g06200		LOC_Os02g22780	LOC_Os04g15610	LOC_Os12g39920	LOC_Os04g14920
LOC_Os12g03480	LOC_Os12g10700	LOC_Os03g42600	LOC_Os02g13030	LOC_Os11g06210		LOC_Os02g22790	LOC_Os04g15620	LOC_Os12g39930	LOC_Os04g14930
LOC_Os12g03490	LOC_Os12g10710	LOC_Os03g42610	LOC_Os02g13040	LOC_Os11g06220		LOC_Os02g22800	LOC_Os04g15630	LOC_Os12g39940	LOC_Os04g14940
LOC_Os12g03500	LOC_Os12g10720	LOC_Os03g42630	LOC_Os02g13060	LOC_Os11g06230		LOC_Os02g22810	LOC_Os04g15640	LOC_Os12g39950	LOC_Os04g14950
LOC_Os12g03510	LOC_Os12g10730	LOC_Os03g42650	LOC_Os02g13070	LOC_Os11g06234		LOC_Os02g22820	LOC_Os04g15650	LOC_Os12g39960	LOC_Os04g14960
LOC_Os12g03520	LOC_Os12g10740	LOC_Os03g43620	LOC_Os02g13080	LOC_Os11g06240		LOC_Os02g27720	LOC_Os04g15660	LOC_Os12g39970	LOC_Os04g14970
LOC_Os12g03530	LOC_Os12g10750	LOC_Os03g43650	LOC_Os02g13090	LOC_Os11g06250		LOC_Os02g27730	LOC_Os04g15670	LOC_Os12g39980	LOC_Os04g14980
LOC_Os12g03540	LOC_Os12g10760	LOC_Os03g43660	LOC_Os02g13100	LOC_Os11g06259		LOC_Os02g27740	LOC_Os04g15680	LOC_Os12g39990	LOC_Os04g14990
LOC_Os12g03554	LOC_Os12g10770	LOC_Os03g43670	LOC_Os02g13110	LOC_Os11g06268		LOC_Os02g27750	LOC_Os04g15690	LOC_Os12g40000	LOC_Os04g15000
LOC_Os12g03570	LOC_Os12g10784	LOC_Os03g43684	LOC_Os02g13120	LOC_Os11g06280		LOC_Os02g27760	LOC_Os04g15730	LOC_Os12g40010	LOC_Os04g15510
LOC_Os12g03580	LOC_Os12g10800	LOC_Os03g43700	LOC_Os02g13130	LOC_Os11g06290		LOC_Os02g27769	LOC_Os04g15740	LOC_Os12g40020	LOC_Os04g15520
LOC_Os12g03594	LOC_Os12g10810	LOC_Os03g43710	LOC_Os02g13140	LOC_Os11g06300		LOC_Os02g27780	LOC_Os04g15760	LOC_Os12g40030	LOC_Os04g15530
LOC_Os12g03601	LOC_Os12g10820	LOC_Os03g43720	LOC_Os02g13150	LOC_Os11g06310		LOC_Os02g27790	LOC_Os04g15765	LOC_Os12g40040	LOC_Os04g15550
LOC_Os12g03610	LOC_Os12g10830	LOC_Os03g43730	LOC_Os02g13160	LOC_Os11g06320		LOC_Os02g27800	LOC_Os04g15770	LOC_Os12g40050	LOC_Os04g15560
LOC_Os12g03630	LOC_Os12g10840	LOC_Os03g43750	LOC_Os02g13170	LOC_Os11g06330		LOC_Os02g27810	LOC_Os04g15780	LOC_Os12g40060	LOC_Os04g15570
LOC_Os12g03640	LOC_Os12g10850	LOC_Os03g43760	LOC_Os02g13180	LOC_Os11g06340		LOC_Os02g27820	LOC_Os04g15790	LOC_Os12g40070	LOC_Os04g15580
LOC_Os12g03650	LOC_Os12g10870	LOC_Os03g43770	LOC_Os02g13190	LOC_Os11g06350		LOC_Os02g27830	LOC_Os04g15800	LOC_Os12g40080	LOC_Os04g15590
LOC_Os12g03660	LOC_Os12g10880	LOC_Os03g43779	LOC_Os02g13200	LOC_Os11g06360		LOC_Os02g27840	LOC_Os04g15820	LOC_Os12g40090	LOC_Os04g15600
LOC_Os12g03670	LOC_Os12g10890	LOC_Os03g43790	LOC_Os02g13210	LOC_Os11g06370		LOC_Os02g27850	LOC_Os04g15840	LOC_Os12g40100	LOC_Os04g15610
LOC_Os12g03680	LOC_Os12g10900	LOC_Os03g43800	LOC_Os02g13220	LOC_Os11g06380		LOC_Os02g27870	LOC_Os04g15850	LOC_Os12g40115	LOC_Os04g15620
LOC_Os12g03690	LOC_Os12g10910	LOC_Os03g43810	LOC_Os02g13230	LOC_Os11g06390		LOC_Os02g27880	LOC_Os04g15870	LOC_Os12g40120	LOC_Os04g15630
LOC_Os12g03700	LOC_Os12g10920	LOC_Os03g43814	LOC_Os02g13240	LOC_Os11g06400		LOC_Os02g27890	LOC_Os04g15880	LOC_Os12g40130	LOC_Os04g15640
LOC_Os12g03710	LOC_Os12g10930	LOC_Os03g43820	LOC_Os02g13250	LOC_Os11g06410		LOC_Os02g27900	LOC_Os04g15890	LOC_Os12g40140	LOC_Os04g15650
LOC_Os12g03720	LOC_Os12g10940	LOC_Os03g43830	LOC_Os02g13260	LOC_Os11g06420		LOC_Os02g27910	LOC_Os04g15900	LOC_Os12g40150	LOC_Os04g15660
LOC_Os12g03730	LOC_Os12g10950	LOC_Os03g43840	LOC_Os02g13270	LOC_Os11g06430		LOC_Os02g27920	LOC_Os04g15910	LOC_Os12g40160	LOC_Os04g15670
LOC_Os12g03740	LOC_Os12g10960	LOC_Os03g43850	LOC_Os02g13290	LOC_Os11g06440		LOC_Os02g27930	LOC_Os04g15920	LOC_Os12g40170	LOC_Os04g15680
LOC_Os12g03750	LOC_Os12g10970	LOC_Os03g43860	LOC_Os02g13300	LOC_Os11g06450		LOC_Os02g27940	LOC_Os04g15930	LOC_Os12g40180	LOC_Os04g15690
LOC_Os12g03760	LOC_Os12g10980	LOC_Os03g43870	LOC_Os02g13304	LOC_Os11g06460		LOC_Os02g27950	LOC_Os04g15944	LOC_Os12g40190	LOC_Os04g15730
LOC_Os12g03770	LOC_Os12g10990	LOC_Os03g43880	LOC_Os02g13310	LOC_Os11g06470		LOC_Os02g27960	LOC_Os04g15960	LOC_Os12g40200	LOC_Os04g15740
LOC_Os12g03780	LOC_Os12g11000	LOC_Os03g43890	LOC_Os02g13320	LOC_Os11g06480		LOC_Os02g27970	LOC_Os04g15970	LOC_Os12g40210	LOC_Os04g15760
LOC_Os12g03790	LOC_Os12g11010	LOC_Os03g43900	LOC_Os02g13330	LOC_Os11g06490		LOC_Os02g27980	LOC_Os04g15980	LOC_Os12g40220	LOC_Os04g15765
LOC_Os12g03800	LOC_Os12g11020	LOC_Os03g43910	LOC_Os02g13340	LOC_Os11g06500		LOC_Os02g27990	LOC_Os04g15990	LOC_Os12g40230	LOC_Os04g15770
LOC_Os12g03810	LOC_Os12g11030	LOC_Os03g43920	LOC_Os02g13350	LOC_Os11g06520		LOC_Os02g28010	LOC_Os04g16010	LOC_Os12g40240	LOC_Os04g15780
LOC_Os12g03816	LOC_Os12g11040	LOC_Os03g43930	LOC_Os02g13360	LOC_Os11g06530		LOC_Os02g28020	LOC_Os04g16020	LOC_Os12g40250	LOC_Os04g15790
LOC_Os12g03822	LOC_Os12g11050	LOC_Os03g43940	LOC_Os02g13370	LOC_Os11g06540		LOC_Os02g28030	LOC_Os04g16030	LOC_Os12g40260	LOC_Os04g15800
LOC_Os12g03830	LOC_Os12g11060	LOC_Os03g43950	LOC_Os02g13380	LOC_Os11g06550		LOC_Os02g28040	LOC_Os04g16040	LOC_Os12g40270	LOC_Os04g15820
LOC_Os12g03840	LOC_Os12g11070	LOC_Os03g43960	LOC_Os02g13390	LOC_Os11g06560		LOC_Os02g28050	LOC_Os04g16050	LOC_Os12g40279	LOC_Os04g15840
LOC_Os12g05550	LOC_Os12g11080	LOC_Os03g43970	LOC_Os02g13400	LOC_Os11g06570		LOC_Os02g28074	LOC_Os04g16060	LOC_Os12g40290	LOC_Os04g15850
LOC_Os12g05560	LOC_Os12g11090	LOC_Os03g43980	LOC_Os02g13410	LOC_Os11g06580		LOC_Os02g28100	LOC_Os04g16070	LOC_Os12g40300	LOC_Os04g15870
LOC_Os12g05570	LOC_Os12g12140	LOC_Os03g43990	LOC_Os02g13420	LOC_Os11g06590		LOC_Os02g28110	LOC_Os04g16080	LOC_Os12g40310	LOC_Os04g15880
LOC_Os12g05580	LOC_Os12g12150	LOC_Os03g44000	LOC_Os02g13430	LOC_Os11g06595		LOC_Os02g28120	LOC_Os04g16090	LOC_Os12g40320	LOC_Os04g15890
LOC_Os12g05590	LOC_Os12g12160	LOC_Os03g44010	LOC_Os02g13440	LOC_Os11g06600		LOC_Os02g28130	LOC_Os04g16100	LOC_Os12g40330	LOC_Os04g15900
LOC_Os12g05600	LOC_Os12g12170	LOC_Os03g44020	LOC_Os02g13450	LOC_Os11g06610		LOC_Os02g28140	LOC_Os04g16110	LOC_Os12g40340	LOC_Os04g15910
LOC_Os12g05609	LOC_Os12g12180	LOC_Os03g44030	LOC_Os02g13460	LOC_Os11g06620		LOC_Os02g28150	LOC_Os04g16120	LOC_Os12g40350	LOC_Os04g15920
LOC_Os12g05620	LOC_Os12g12190	LOC_Os03g44040	LOC_Os02g13470	LOC_Os11g06630		LOC_Os02g28160	LOC_Os04g16130	LOC_Os12g40360	LOC_Os04g15930
LOC_Os12g05630	LOC_Os12g12200	LOC_Os03g44050	LOC_Os02g13480	LOC_Os11g06640		LOC_Os02g28170	LOC_Os04g16140	LOC_Os12g40370	LOC_Os04g15944
LOC_Os12g05640	LOC_Os12g12210	LOC_Os03g44070	LOC_Os02g13490	LOC_Os11g06650		LOC_Os02g28180	LOC_Os04g16150	LOC_Os12g40380	LOC_Os04g15960
LOC_Os12g05650	LOC_Os12g12220	LOC_Os03g44100	LOC_Os02g13500	LOC_Os11g08640		LOC_Os02g28200	LOC_Os04g16160	LOC_Os12g40390	LOC_Os04g15970
LOC_Os12g05655	LOC_Os12g12230	LOC_Os03g44130	LOC_Os02g13510	LOC_Os11g08650		LOC_Os02g28210	LOC_Os04g16170	LOC_Os12g40400	LOC_Os04g15980
LOC_Os12g05660	LOC_Os12g12240	LOC_Os03g44140	LOC_Os02g13520	LOC_Os11g08660		LOC_Os02g28220	LOC_Os04g16180	LOC_Os12g40419	LOC_Os04g15990
LOC_Os12g05680	LOC_Os12g12250	LOC_Os03g44150	LOC_Os02g13530	LOC_Os11g08670		LOC_Os02g28230	LOC_Os04g16190	LOC_Os12g40440	LOC_Os04g16010
LOC_Os12g05690	LOC_Os12g12260	LOC_Os03g44159	LOC_Os02g13540	LOC_Os11g08680		LOC_Os02g28240	LOC_Os04g16200	LOC_Os12g40450	LOC_Os04g16020
LOC_Os12g05700	LOC_Os12g12270	LOC_Os03g44170	LOC_Os02g13550	LOC_Os11g08707		LOC_Os02g28250	LOC_Os04g16220	LOC_Os12g40460	LOC_Os04g16030
LOC_Os12g05709	LOC_Os12g12280	LOC_Os03g44180	LOC_Os02g13555	LOC_Os11g08720		LOC_Os02g28260	LOC_Os04g16230	LOC_Os12g40470	LOC_Os04g16040
LOC_Os12g05715	LOC_Os12g12290	LOC_Os03g44190	LOC_Os02g13560	LOC_Os11g08729		LOC_Os02g28270	LOC_Os04g16240	LOC_Os12g40480	LOC_Os04g16050
LOC_Os12g05720	LOC_Os12g12300	LOC_Os03g44200	LOC_Os02g13570	LOC_Os11g08740		LOC_Os02g28280	LOC_Os04g16250	LOC_Os12g40490	LOC_Os04g16060
LOC_Os12g05730	LOC_Os12g12310	LOC_Os03g44210	LOC_Os02g13580	LOC_Os11g08750		LOC_Os02g28290	LOC_Os04g16260	LOC_Os12g40500	LOC_Os04g16070
LOC_Os12g05740	LOC_Os12g12320	LOC_Os03g44220	LOC_Os02g13590	LOC_Os11g08760		LOC_Os02g28300	LOC_Os04g16270	LOC_Os02g04590	LOC_Os04g16080
LOC_Os12g05750	LOC_Os12g12330	LOC_Os03g44230	LOC_Os02g13600	LOC_Os11g08770		LOC_Os02g28310	LOC_Os04g16280	LOC_Os02g04600	LOC_Os04g16090
LOC_Os12g05760	LOC_Os12g12340	LOC_Os03g44240	LOC_Os02g13610	LOC_Os11g08780		LOC_Os02g28320	LOC_Os04g16290	LOC_Os02g04610	LOC_Os04g16100
LOC_Os12g05770	LOC_Os12g12350	LOC_Os03g44250	LOC_Os02g13620	LOC_Os11g08790		LOC_Os02g28330	LOC_Os04g16300	LOC_Os02g04620	LOC_Os04g16110
LOC_Os12g05780	LOC_Os12g12360	LOC_Os03g44260	LOC_Os02g13630	LOC_Os11g08800		LOC_Os02g28334	LOC_Os04g16314	LOC_Os02g04630	LOC_Os04g16120
LOC_Os12g05790	LOC_Os12g12370	LOC_Os03g44270	LOC_Os02g13640	LOC_Os11g08810		LOC_Os02g28340	LOC_Os04g16330	LOC_Os02g04640	LOC_Os04g16130
LOC_Os12g05810	LOC_Os12g12380	LOC_Os03g44280	LOC_Os02g13650	LOC_Os11g08820		LOC_Os02g28350	LOC_Os04g16340	LOC_Os02g04650	LOC_Os04g16140
LOC_Os12g05820	LOC_Os12g12390	LOC_Os03g44290	LOC_Os02g13660	LOC_Os11g08830		LOC_Os02g28360	LOC_Os04g16350	LOC_Os02g04660	LOC_Os04g16150
LOC_Os12g05830	LOC_Os12g12400	LOC_Os03g44300	LOC_Os02g13670	LOC_Os11g08840		LOC_Os02g28370	LOC_Os04g16360	LOC_Os02g04670	LOC_Os04g16160
LOC_Os12g05840	LOC_Os12g12410	LOC_Os03g44310	LOC_Os02g13690	LOC_Os11g08850		LOC_Os02g28380	LOC_Os04g16370	LOC_Os02g04680	LOC_Os04g16170
LOC_Os12g05860	LOC_Os12g12420	LOC_Os03g44320	LOC_Os02g13700	LOC_Os11g08860		LOC_Os02g28400	LOC_Os04g16380	LOC_Os02g04690	LOC_Os04g16180
LOC_Os12g05870	LOC_Os12g12440	LOC_Os03g44330	LOC_Os02g13710	LOC_Os11g08870		LOC_Os02g28410	LOC_Os04g16390	LOC_Os02g04700	LOC_Os04g16190
LOC_Os12g05880	LOC_Os12g12450	LOC_Os03g44340	LOC_Os02g13720	LOC_Os11g08880		LOC_Os02g28420	LOC_Os04g16400	LOC_Os02g04710	LOC_Os04g16200
LOC_Os12g05890	LOC_Os12g12460	LOC_Os03g44350	LOC_Os02g13730	LOC_Os11g08889		LOC_Os02g28430	LOC_Os04g16410	LOC_Os02g04720	LOC_Os04g16220
LOC_Os12g05900	LOC_Os12g12470	LOC_Os03g44360	LOC_Os02g13740	LOC_Os11g08900		LOC_Os02g28450	LOC_Os04g16420	LOC_Os02g04725	LOC_Os04g16230
LOC_Os12g05920	LOC_Os12g12480	LOC_Os03g44370	LOC_Os02g13750	LOC_Os11g08909		LOC_Os02g28460	LOC_Os04g16430	LOC_Os02g04730	LOC_Os04g16240
LOC_Os12g05930	LOC_Os12g12490	LOC_Os03g44380	LOC_Os02g13760	LOC_Os11g08918		LOC_Os02g28465	LOC_Os04g16440	LOC_Os02g04740	LOC_Os04g16250
LOC_Os12g05940	LOC_Os12g12500	LOC_Os03g44390	LOC_Os02g13770	LOC_Os11g08930		LOC_Os02g28470	LOC_Os04g16450	LOC_Os02g04750	LOC_Os04g16260
LOC_Os12g05950	LOC_Os12g12514	LOC_Os03g44400	LOC_Os02g13780	LOC_Os11g08940		LOC_Os02g28490	LOC_Os04g16459	LOC_Os02g04755	LOC_Os04g16270
LOC_Os12g05960	LOC_Os12g12530	LOC_Os03g44410	LOC_Os02g13785	LOC_Os11g08950		LOC_Os02g28500	LOC_Os04g16468	LOC_Os02g04760	LOC_Os04g16280
LOC_Os12g05970	LOC_Os12g12540	LOC_Os03g44420	LOC_Os02g13790	LOC_Os11g08970		LOC_Os02g28510	LOC_Os04g16480	LOC_Os02g04770	LOC_Os04g16290
LOC_Os12g05980	LOC_Os12g12550	LOC_Os03g44430	LOC_Os02g13800	LOC_Os11g08980		LOC_Os02g28520	LOC_Os04g16490	LOC_Os02g04780	LOC_Os04g16300
LOC_Os12g05990	LOC_Os12g12560	LOC_Os03g44440	LOC_Os02g13810	LOC_Os11g08990		LOC_Os02g28530	LOC_Os04g16500	LOC_Os02g04790	LOC_Os04g16314
LOC_Os12g06010	LOC_Os12g12570	LOC_Os03g44450	LOC_Os02g13820	LOC_Os11g09000		LOC_Os02g28550	LOC_Os04g16510	LOC_Os02g04800	LOC_Os04g16330
LOC_Os12g06020	LOC_Os12g12580	LOC_Os03g44460	LOC_Os02g13830	LOC_Os11g09010		LOC_Os02g28560	LOC_Os04g16520	LOC_Os02g04810	LOC_Os04g16340
LOC_Os12g06030	LOC_Os12g12590	LOC_Os03g44470	LOC_Os02g13840	LOC_Os11g09020		LOC_Os02g28570	LOC_Os04g16530	LOC_Os02g04820	LOC_Os04g16350
LOC_Os12g06040	LOC_Os12g12600	LOC_Os03g44484	LOC_Os02g13850	LOC_Os11g09030		LOC_Os02g28580	LOC_Os04g16540	LOC_Os02g04830	LOC_Os04g16360
LOC_Os12g06050	LOC_Os12g12610	LOC_Os03g44500	LOC_Os02g13860	LOC_Os11g09040		LOC_Os02g28590	LOC_Os04g16550	LOC_Os02g04840	LOC_Os04g16370
LOC_Os12g06060	LOC_Os12g12620	LOC_Os03g44510	LOC_Os02g13870	LOC_Os11g09050		LOC_Os02g28600	LOC_Os04g16560	LOC_Os02g04850	LOC_Os04g16380
LOC_Os12g06070	LOC_Os12g12630	LOC_Os03g44520	LOC_Os02g13880	LOC_Os11g09060		LOC_Os02g28610	LOC_Os04g16570	LOC_Os02g04860	LOC_Os04g16390
LOC_Os12g06080	LOC_Os12g12640	LOC_Os03g44530	LOC_Os02g13890	LOC_Os11g09070		LOC_Os02g28620	LOC_Os04g16580	LOC_Os02g04870	LOC_Os04g16400
LOC_Os02g02930	LOC_Os12g12650	LOC_Os03g44540	LOC_Os02g13900	LOC_Os11g09080		LOC_Os02g28630	LOC_Os04g16590	LOC_Os02g04880	LOC_Os04g16410
LOC_Os02g02940	LOC_Os12g12664	LOC_Os03g44544	LOC_Os02g13910	LOC_Os11g09100		LOC_Os02g28640	LOC_Os04g16600	LOC_Os02g04890	LOC_Os04g16420
LOC_Os02g02950	LOC_Os12g12680	LOC_Os03g44550	LOC_Os02g13920	LOC_Os11g09110		LOC_Os02g28650	LOC_Os04g16620	LOC_Os02g04900	LOC_Os04g16430
LOC_Os02g02960	LOC_Os12g12690	LOC_Os03g44560	LOC_Os02g13930	LOC_Os11g09120		LOC_Os02g28660	LOC_Os04g16630	LOC_Os02g04910	LOC_Os04g16440
LOC_Os02g02970	LOC_Os12g39170	LOC_Os03g44580	LOC_Os02g13940	LOC_Os11g09130		LOC_Os02g28670	LOC_Os04g16640	LOC_Os02g04915	LOC_Os04g16450
LOC_Os02g02980	LOC_Os12g39180	LOC_Os03g44590	LOC_Os02g13950	LOC_Os11g09140		LOC_Os02g28680	LOC_Os04g16649	LOC_Os02g04924	LOC_Os04g16459
LOC_Os02g02990	LOC_Os12g39190	LOC_Os03g44600	LOC_Os02g13960	LOC_Os11g09150		LOC_Os02g28690	LOC_Os04g16660	LOC_Os02g04940	LOC_Os04g16468
LOC_Os02g03000	LOC_Os12g39200	LOC_Os03g44610	LOC_Os02g13965	LOC_Os11g09160		LOC_Os02g28700	LOC_Os04g16670	LOC_Os02g04945	LOC_Os04g16480
LOC_Os02g03010	LOC_Os12g39210	LOC_Os03g46370	LOC_Os02g13970	LOC_Os11g09170		LOC_Os02g28720	LOC_Os04g16680	LOC_Os02g04950	LOC_Os04g16490
LOC_Os02g03020	LOC_Os12g39220	LOC_Os03g46380	LOC_Os02g13980	LOC_Os11g09180		LOC_Os02g28730	LOC_Os04g16690	LOC_Os02g04960	LOC_Os04g16500
LOC_Os02g03030	LOC_Os12g39230	LOC_Os03g46390	LOC_Os02g13990	LOC_Os11g09190		LOC_Os02g28750	LOC_Os04g16860	LOC_Os02g04970	LOC_Os04g16510
LOC_Os02g03040	LOC_Os12g39240	LOC_Os03g46400	LOC_Os02g14000	LOC_Os11g09200		LOC_Os02g28760	LOC_Os04g16870	LOC_Os02g04980	LOC_Os04g16520
LOC_Os02g03050	LOC_Os12g39250	LOC_Os03g46410	LOC_Os02g14020	LOC_Os11g09210		LOC_Os02g28770	LOC_Os04g16880	LOC_Os02g04990	LOC_Os04g16530
LOC_Os02g03060	LOC_Os12g39260	LOC_Os03g46420	LOC_Os02g14030	LOC_Os11g09220		LOC_Os02g28780	LOC_Os04g16890	LOC_Os02g05000	LOC_Os04g16540
LOC_Os02g03070	LOC_Os12g39270	LOC_Os03g46424	LOC_Os02g14040	LOC_Os11g09230		LOC_Os02g28790	LOC_Os04g16900	LOC_Os02g05020	LOC_Os04g16550
LOC_Os02g03090	LOC_Os12g39280	LOC_Os03g46430	LOC_Os02g14059	LOC_Os11g09240		LOC_Os02g28800	LOC_Os04g16910	LOC_Os02g05030	LOC_Os04g16560
LOC_Os02g03100	LOC_Os12g39290	LOC_Os03g46440	LOC_Os02g14080	LOC_Os11g09250		LOC_Os02g28810	LOC_Os04g16924	LOC_Os02g05040	LOC_Os04g16570
LOC_Os02g03110	LOC_Os12g39300	LOC_Os03g46450	LOC_Os02g14090	LOC_Os11g09260		LOC_Os02g28820	LOC_Os04g16940	LOC_Os02g05050	LOC_Os04g16580
LOC_Os02g03120	LOC_Os12g39310	LOC_Os03g46454	LOC_Os02g14100	LOC_Os11g09270		LOC_Os02g28830	LOC_Os04g16950	LOC_Os02g05060	LOC_Os04g16590
LOC_Os02g03130	LOC_Os12g39320	LOC_Os03g46460	LOC_Os02g14110	LOC_Os11g09280		LOC_Os02g28840	LOC_Os04g16970	LOC_Os02g05070	LOC_Os04g16600
LOC_Os02g03140	LOC_Os12g39330	LOC_Os03g46470	LOC_Os02g14120	LOC_Os11g09290		LOC_Os02g28850	LOC_Os04g16980	LOC_Os02g05080	LOC_Os04g16620
LOC_Os02g03150	LOC_Os12g39340	LOC_Os03g46480	LOC_Os02g14130	LOC_Os11g09300		LOC_Os02g28860	LOC_Os04g16990	LOC_Os02g05090	LOC_Os04g16630
LOC_Os02g03160	LOC_Os12g39350	LOC_Os03g46490	LOC_Os02g14140	LOC_Os11g09310		LOC_Os02g28870	LOC_Os04g17000	LOC_Os02g05100	LOC_Os04g16640
LOC_Os02g03170	LOC_Os12g39360	LOC_Os03g46500	LOC_Os02g14150	LOC_Os11g09329		LOC_Os02g28880	LOC_Os04g17010	LOC_Os02g05110	LOC_Os04g16649
LOC_Os02g03180	LOC_Os12g39370	LOC_Os03g46510	LOC_Os02g14160	LOC_Os11g09350		LOC_Os02g28890	LOC_Os04g17020	LOC_Os02g05120	LOC_Os04g16660
LOC_Os02g03190	LOC_Os12g39380	LOC_Os03g46530	LOC_Os02g14170	LOC_Os11g09360		LOC_Os02g28900	LOC_Os04g17030	LOC_Os02g27592	LOC_Os04g16670
LOC_Os02g03200	LOC_Os12g39400	LOC_Os03g46540	LOC_Os02g14180	LOC_Os11g09370		LOC_Os02g28910	LOC_Os04g17040	LOC_Os02g27594	LOC_Os04g16680
LOC_Os02g03210	LOC_Os12g39410	LOC_Os03g46550	LOC_Os02g14190	LOC_Os11g09375		LOC_Os02g28920	LOC_Os04g17050	LOC_Os02g27600	LOC_Os04g16690
LOC_Os02g03220	LOC_Os12g39420	LOC_Os03g46560	LOC_Os02g14210	LOC_Os11g09390		LOC_Os02g28930	LOC_Os04g17064	LOC_Os02g27610	LOC_Os04g16860
LOC_Os02g03230	LOC_Os12g39430	LOC_Os03g46570	LOC_Os02g14220	LOC_Os11g09395		LOC_Os02g28940	LOC_Os04g17080	LOC_Os02g27620	LOC_Os04g16870
LOC_Os02g03240	LOC_Os12g39440	LOC_Os03g46590	LOC_Os02g14230	LOC_Os11g09410		LOC_Os02g28950	LOC_Os04g17090	LOC_Os02g27630	LOC_Os04g16880
LOC_Os02g03250	LOC_Os12g39450	LOC_Os03g46600	LOC_Os02g14240	LOC_Os11g09414		LOC_Os02g28960	LOC_Os04g17100	LOC_Os02g27640	LOC_Os04g16890
LOC_Os02g03260	LOC_Os12g39460	LOC_Os03g46610	LOC_Os02g14250	LOC_Os11g09418		LOC_Os02g28970	LOC_Os04g17120	LOC_Os02g27650	LOC_Os04g16900
LOC_Os02g03270	LOC_Os12g39470	LOC_Os03g46630	LOC_Os02g14260	LOC_Os11g09450		LOC_Os02g28980	LOC_Os04g17130	LOC_Os02g27660	LOC_Os04g16910
LOC_Os02g03280	LOC_Os12g39480	LOC_Os03g46640	LOC_Os02g14280	LOC_Os11g09460		LOC_Os02g28990	LOC_Os04g17140	LOC_Os02g27674	LOC_Os04g16924
LOC_Os02g03294	LOC_Os12g39490	LOC_Os03g46650	LOC_Os02g14290	LOC_Os11g09470		LOC_Os02g29000	LOC_Os04g17150	LOC_Os02g27680	LOC_Os04g16940
LOC_Os02g03310	LOC_Os12g39510	LOC_Os03g46660	LOC_Os02g14300	LOC_Os11g09474		LOC_Os02g29010	LOC_Os04g17160	LOC_Os02g27690	LOC_Os04g16950
LOC_Os02g03320	LOC_Os12g39520	LOC_Os03g46674	LOC_Os02g14310	LOC_Os11g09478		LOC_Os02g29020	LOC_Os04g17170	LOC_Os02g27700	LOC_Os04g16970
LOC_Os02g03330	LOC_Os12g39530	LOC_Os03g46681	LOC_Os02g14320	LOC_Os11g09510		LOC_Os02g29030	LOC_Os04g17180	LOC_Os02g27710	LOC_Os04g16980
LOC_Os02g03340	LOC_Os12g39540	LOC_Os03g46690	LOC_Os02g14330	LOC_Os11g09520		LOC_Os02g29040	LOC_Os04g17190	LOC_Os02g27720	LOC_Os04g16990
LOC_Os02g03350	LOC_Os12g39550	LOC_Os03g46710	LOC_Os02g14340	LOC_Os11g09530		LOC_Os02g29050	LOC_Os04g17200	LOC_Os02g27730	LOC_Os04g17000
LOC_Os02g03360	LOC_Os12g39560	LOC_Os03g46720	LOC_Os02g14350	LOC_Os11g09540		LOC_Os02g29060	LOC_Os04g17210	LOC_Os02g27740	LOC_Os04g17010
LOC_Os02g03370	LOC_Os12g39570	LOC_Os03g46730	LOC_Os02g14360	LOC_Os11g09550		LOC_Os02g29070	LOC_Os04g17220	LOC_Os02g27750	LOC_Os04g17020
LOC_Os02g03380	LOC_Os12g39580	LOC_Os03g46740	LOC_Os02g14370	LOC_Os11g09560		LOC_Os04g02870	LOC_Os04g17230	LOC_Os02g27760	LOC_Os04g17030
LOC_Os02g03390	LOC_Os12g39590	LOC_Os03g46750	LOC_Os02g14380	LOC_Os11g09580		LOC_Os04g02880	LOC_Os04g17240	LOC_Os02g27769	LOC_Os04g17040
LOC_Os02g03400	LOC_Os12g39600	LOC_Os03g46760	LOC_Os02g14390	LOC_Os11g09590		LOC_Os04g02890	LOC_Os04g17250	LOC_Os02g27780	LOC_Os04g17050
LOC_Os02g03410	LOC_Os12g39610	LOC_Os03g46770	LOC_Os02g14400	LOC_Os11g09600		LOC_Os04g02900	LOC_Os04g17260	LOC_Os02g27790	LOC_Os04g17064
LOC_Os02g03420	LOC_Os12g39620	LOC_Os03g46780	LOC_Os02g14410	LOC_Os11g09610		LOC_Os04g02910	LOC_Os04g17270	LOC_Os02g27800	LOC_Os04g17080
LOC_Os02g03430	LOC_Os12g39630	LOC_Os03g46790	LOC_Os02g14420	LOC_Os11g09630		LOC_Os04g02920	LOC_Os04g17280	LOC_Os02g27810	LOC_Os04g17090
LOC_Os02g03440	LOC_Os12g39640	LOC_Os03g46800	LOC_Os02g14430	LOC_Os11g09640		LOC_Os04g02940	LOC_Os04g17290	LOC_Os02g27820	LOC_Os04g17100
LOC_Os02g03450	LOC_Os12g39650	LOC_Os03g46810	LOC_Os02g14440	LOC_Os11g09650		LOC_Os04g02950	LOC_Os04g17300	LOC_Os02g27830	LOC_Os04g17120
LOC_Os02g03460	LOC_Os12g39660	LOC_Os03g46820	LOC_Os02g14450	LOC_Os11g09660		LOC_Os04g02960	LOC_Os04g17310	LOC_Os02g27840	LOC_Os04g17130
LOC_Os02g03470	LOC_Os12g39670	LOC_Os03g46830	LOC_Os02g14460	LOC_Os11g09670		LOC_Os04g02970	LOC_Os04g17320	LOC_Os02g27850	LOC_Os04g17140
LOC_Os02g03480	LOC_Os12g39680	LOC_Os03g46840	LOC_Os02g14470	LOC_Os11g09680		LOC_Os04g02980	LOC_Os04g17330	LOC_Os02g27870	LOC_Os04g17150
LOC_Os02g03490	LOC_Os12g39690	LOC_Os03g46850	LOC_Os02g14480	LOC_Os11g09684		LOC_Os04g02990	LOC_Os04g17340	LOC_Os02g27880	LOC_Os04g17160
LOC_Os02g03500	LOC_Os12g39700	LOC_Os03g46860	LOC_Os02g14490	LOC_Os11g09690		LOC_Os04g03000	LOC_Os04g17350	LOC_Os02g27890	LOC_Os04g17170
LOC_Os02g03510	LOC_Os12g39710	LOC_Os03g46870	LOC_Os02g14500	LOC_Os11g09700		LOC_Os04g03010	LOC_Os04g17360	LOC_Os02g27900	LOC_Os04g17180
LOC_Os02g03520	LOC_Os12g39730	LOC_Os03g46884	LOC_Os02g14510	LOC_Os11g09710		LOC_Os04g03020	LOC_Os04g17370	LOC_Os02g27910	LOC_Os04g17190
LOC_Os02g03530	LOC_Os12g39780	LOC_Os03g46900	LOC_Os02g14520	LOC_Os11g09720		LOC_Os04g03030	LOC_Os04g17380	LOC_Os02g27920	LOC_Os04g17200
LOC_Os02g03540	LOC_Os12g42560	LOC_Os03g46910	LOC_Os02g14530	LOC_Os11g09730		LOC_Os04g03040	LOC_Os04g17390	LOC_Os02g27930	LOC_Os04g17210
LOC_Os02g03550	LOC_Os12g42570	LOC_Os03g46920	LOC_Os02g37830	LOC_Os11g09735		LOC_Os04g03050	LOC_Os04g17400	LOC_Os02g27940	LOC_Os04g17220
LOC_Os02g03560	LOC_Os12g42580	LOC_Os03g46930	LOC_Os02g37834	LOC_Os11g09740		LOC_Os04g03080	LOC_Os04g17410	LOC_Os02g27950	LOC_Os04g17230
LOC_Os02g03570	LOC_Os12g42590	LOC_Os03g46940	LOC_Os02g37840	LOC_Os11g09750		LOC_Os04g03100	LOC_Os04g17420	LOC_Os02g27960	LOC_Os04g17240
LOC_Os02g03575	LOC_Os12g42600	LOC_Os03g46950	LOC_Os02g37850	LOC_Os11g09760		LOC_Os04g03110	LOC_Os04g17430	LOC_Os02g27970	LOC_Os04g17250
LOC_Os02g03580	LOC_Os12g42610	LOC_Os03g46970	LOC_Os02g37856	LOC_Os11g09770		LOC_Os04g03120	LOC_Os04g17440	LOC_Os02g27980	LOC_Os04g17260
LOC_Os02g03590	LOC_Os12g42620	LOC_Os03g46980	LOC_Os02g37862	LOC_Os11g09780		LOC_Os04g03130	LOC_Os04g17450	LOC_Os02g27990	LOC_Os04g17270
LOC_Os02g03600	LOC_Os12g42630	LOC_Os03g47000	LOC_Os02g37870	LOC_Os11g09790		LOC_Os04g03140	LOC_Os04g17470	LOC_Os02g28010	LOC_Os04g17280
LOC_Os02g03610	LOC_Os12g42640	LOC_Os03g47010	LOC_Os02g37880	LOC_Os11g09800		LOC_Os04g03150	LOC_Os04g17479	LOC_Os02g28020	LOC_Os04g17290
LOC_Os02g03620	LOC_Os12g42650	LOC_Os03g47016	LOC_Os02g37890	LOC_Os11g09810		LOC_Os04g03164	LOC_Os04g17490	LOC_Os02g28030	LOC_Os04g17300
LOC_Os02g49140	LOC_Os12g42660	LOC_Os03g47022	LOC_Os02g37900	LOC_Os11g09820		LOC_Os04g03180	LOC_Os04g17500	LOC_Os02g28040	LOC_Os04g17310
LOC_Os02g49150	LOC_Os12g42670	LOC_Os03g47030	LOC_Os02g37910	LOC_Os11g09830		LOC_Os04g03190	LOC_Os04g17510	LOC_Os02g28050	LOC_Os04g17320
LOC_Os02g49160	LOC_Os12g42680	LOC_Os03g47034	LOC_Os02g37920	LOC_Os11g09840		LOC_Os04g03200	LOC_Os04g17520	LOC_Os02g28074	LOC_Os04g17330
LOC_Os02g49170	LOC_Os12g42690	LOC_Os03g47036	LOC_Os02g37930	LOC_Os11g09850		LOC_Os04g03210	LOC_Os04g17530	LOC_Os02g28100	LOC_Os04g17340
LOC_Os02g49180	LOC_Os12g42700	LOC_Os03g47042	LOC_Os02g37940	LOC_Os11g09860		LOC_Os04g03796	LOC_Os04g17540	LOC_Os02g28110	LOC_Os04g17350
LOC_Os02g49190	LOC_Os12g42710	LOC_Os03g47050	LOC_Os02g37950	LOC_Os11g09864		LOC_Os04g03810	LOC_Os04g17550	LOC_Os02g28120	LOC_Os04g17360
LOC_Os02g49200	LOC_Os12g42720	LOC_Os03g47070	LOC_Os02g37960	LOC_Os11g09870		LOC_Os04g03820	LOC_Os04g17574	LOC_Os02g28130	LOC_Os04g17370
LOC_Os02g49210	LOC_Os12g42730	LOC_Os03g47090	LOC_Os02g37970	LOC_Os11g09880		LOC_Os04g03830	LOC_Os04g17590	LOC_Os02g28140	LOC_Os04g17380
LOC_Os02g49220	LOC_Os12g42739	LOC_Os03g47100	LOC_Os02g37990	LOC_Os11g09890		LOC_Os04g03840	LOC_Os04g17600	LOC_Os02g28150	LOC_Os04g17390
LOC_Os02g49230	LOC_Os12g42750	LOC_Os03g47110	LOC_Os02g38000	LOC_Os11g09900		LOC_Os04g03850	LOC_Os04g17610	LOC_Os02g28160	LOC_Os04g17400
LOC_Os02g49240	LOC_Os12g42760	LOC_Os03g47120	LOC_Os02g38010	LOC_Os11g09910		LOC_Os04g03860	LOC_Os04g17620	LOC_Os02g28170	LOC_Os04g17410
LOC_Os02g49250	LOC_Os12g42770	LOC_Os03g47130	LOC_Os02g38020	LOC_Os11g09919		LOC_Os04g03870	LOC_Os04g17630	LOC_Os02g28180	LOC_Os04g17420
LOC_Os02g49260	LOC_Os12g42780	LOC_Os03g47140	LOC_Os02g38029	LOC_Os11g09940		LOC_Os04g03880	LOC_Os04g17640	LOC_Os02g28200	LOC_Os04g17430
LOC_Os02g49270	LOC_Os12g42790	LOC_Os03g47149	LOC_Os02g38040	LOC_Os11g09950		LOC_Os04g03884	LOC_Os04g17650	LOC_Os02g28210	LOC_Os04g17440
LOC_Os02g49280	LOC_Os12g42800	LOC_Os03g47160	LOC_Os02g38050	LOC_Os11g09960		LOC_Os04g03890	LOC_Os04g17660	LOC_Os02g28220	LOC_Os04g17450
LOC_Os02g49290	LOC_Os12g42810	LOC_Os03g47169	LOC_Os02g38060	LOC_Os11g09970		LOC_Os04g03910	LOC_Os04g17669	LOC_Os02g28230	LOC_Os04g17470
LOC_Os02g49300	LOC_Os12g42820	LOC_Os03g47178	LOC_Os02g38080	LOC_Os11g09979		LOC_Os04g03920	LOC_Os04g17680	LOC_Os02g28240	LOC_Os04g17479
LOC_Os02g49310	LOC_Os12g42830	LOC_Os03g47190	LOC_Os02g38090	LOC_Os11g09990		LOC_Os04g03930	LOC_Os04g17700	LOC_Os02g28250	LOC_Os04g17490
LOC_Os02g49320	LOC_Os12g42840	LOC_Os03g47200	LOC_Os02g38100	LOC_Os11g10000		LOC_Os04g03940	LOC_Os04g17710	LOC_Os02g28260	LOC_Os04g17500
LOC_Os02g49326	LOC_Os12g42850	LOC_Os03g47210	LOC_Os02g38110	LOC_Os11g10010		LOC_Os04g03950	LOC_Os04g17720	LOC_Os02g28270	LOC_Os04g17510
LOC_Os02g49332	LOC_Os12g42860	LOC_Os03g47230	LOC_Os02g38120	LOC_Os11g10030		LOC_Os04g03960	LOC_Os04g17730	LOC_Os02g28280	LOC_Os04g17520
LOC_Os02g49340	LOC_Os12g42870	LOC_Os03g47240	LOC_Os03g11410	LOC_Os11g10040		LOC_Os04g03970	LOC_Os04g17740	LOC_Os02g28290	LOC_Os04g17530
LOC_Os02g49350	LOC_Os12g42876	LOC_Os03g47246	LOC_Os03g11420	LOC_Os11g10050		LOC_Os04g03980	LOC_Os04g17750	LOC_Os02g28300	LOC_Os04g17540
LOC_Os02g49360	LOC_Os12g42884	LOC_Os03g47252	LOC_Os03g11430	LOC_Os11g10060		LOC_Os04g03990	LOC_Os04g17760	LOC_Os02g28310	LOC_Os04g17550
LOC_Os02g49370	LOC_Os12g42900	LOC_Os03g47260	LOC_Os03g11440	LOC_Os11g10070		LOC_Os04g04000	LOC_Os04g17770	LOC_Os02g28320	LOC_Os04g17574
LOC_Os02g49380	LOC_Os12g42910	LOC_Os03g47270	LOC_Os03g11450	LOC_Os11g10080		LOC_Os04g04010	LOC_Os04g17780	LOC_Os02g28330	LOC_Os04g17590
LOC_Os02g49390	LOC_Os12g42920	LOC_Os03g47280	LOC_Os03g11460	LOC_Os11g10090		LOC_Os04g04020	LOC_Os04g18010	LOC_Os02g28334	LOC_Os04g17600
LOC_Os02g49400	LOC_Os12g42930	LOC_Os03g47290	LOC_Os03g11470	LOC_Os11g10100		LOC_Os04g04030	LOC_Os04g18020	LOC_Os02g28340	LOC_Os04g17610
LOC_Os02g49410	LOC_Os12g42940	LOC_Os03g47300	LOC_Os03g11480	LOC_Os11g10110		LOC_Os04g04040	LOC_Os04g18030	LOC_Os02g28350	LOC_Os04g17620
LOC_Os02g49420	LOC_Os12g42950	LOC_Os03g47310	LOC_Os03g11490	LOC_Os11g10120		LOC_Os04g04050	LOC_Os04g18040	LOC_Os02g28360	LOC_Os04g17630
LOC_Os02g49430	LOC_Os12g42960	LOC_Os03g47320	LOC_Os03g11500	LOC_Os11g10130		LOC_Os04g04060	LOC_Os04g18050	LOC_Os02g28370	LOC_Os04g17640
LOC_Os02g49440	LOC_Os12g42970	LOC_Os03g47330	LOC_Os03g11510	LOC_Os11g10140		LOC_Os04g04070	LOC_Os04g18060	LOC_Os02g28380	LOC_Os04g17650
LOC_Os02g49450	LOC_Os12g42980	LOC_Os03g47350	LOC_Os03g11520	LOC_Os11g10160		LOC_Os04g04080	LOC_Os04g18080	LOC_Os02g28400	LOC_Os04g17660
LOC_Os02g49460	LOC_Os12g42990	LOC_Os03g47360	LOC_Os03g11530	LOC_Os11g10170		LOC_Os04g04100	LOC_Os04g18090	LOC_Os02g28410	LOC_Os04g17669
LOC_Os02g49470	LOC_Os12g43000	LOC_Os03g47370	LOC_Os03g11540	LOC_Os11g10180		LOC_Os04g04120	LOC_Os04g18100	LOC_Os02g28420	LOC_Os04g17680
LOC_Os02g49480	LOC_Os12g43020	LOC_Os03g47380	LOC_Os03g11550	LOC_Os11g10190		LOC_Os04g04130	LOC_Os04g18110	LOC_Os02g28430	LOC_Os04g17700
LOC_Os02g49490	LOC_Os12g43034	LOC_Os03g47390	LOC_Os03g11560	LOC_Os11g10200		LOC_Os04g04140	LOC_Os04g18130	LOC_Os02g28450	LOC_Os04g17710
LOC_Os02g49500	LOC_Os12g43050	LOC_Os03g47410	LOC_Os03g11570	LOC_Os11g10210		LOC_Os04g04150	LOC_Os04g18140	LOC_Os02g28460	LOC_Os04g17720
LOC_Os02g49510	LOC_Os12g43060	LOC_Os03g47420	LOC_Os03g11580	LOC_Os11g10220		LOC_Os04g04160	LOC_Os04g18150	LOC_Os02g28465	LOC_Os04g17730
LOC_Os02g49520	LOC_Os12g43070	LOC_Os03g47430	LOC_Os03g11590	LOC_Os11g10230		LOC_Os04g04170	LOC_Os04g18160	LOC_Os02g28470	LOC_Os04g17740
LOC_Os02g49530	LOC_Os12g43080	LOC_Os03g47440	LOC_Os03g11600	LOC_Os11g10240		LOC_Os04g04180	LOC_Os04g18170	LOC_Os02g28490	LOC_Os04g17750
LOC_Os02g49540	LOC_Os12g43090	LOC_Os03g47460	LOC_Os03g11614	LOC_Os11g10250		LOC_Os04g04190	LOC_Os04g18180	LOC_Os02g28500	LOC_Os04g17760
LOC_Os02g49550	LOC_Os12g43100	LOC_Os03g47470	LOC_Os03g11630	LOC_Os11g10260		LOC_Os04g04200	LOC_Os04g18190	LOC_Os02g28510	LOC_Os04g17770
LOC_Os02g49555	LOC_Os12g43110	LOC_Os03g47480	LOC_Os03g11640	LOC_Os11g10270		LOC_Os04g04210	LOC_Os04g18200	LOC_Os02g28520	LOC_Os04g17780
LOC_Os02g49560	LOC_Os12g43120	LOC_Os03g47490	LOC_Os03g11650	LOC_Os11g10280		LOC_Os04g04220	LOC_Os04g18230	LOC_Os02g28530	LOC_Os04g18010
LOC_Os02g49570	LOC_Os12g43130	LOC_Os03g47500	LOC_Os03g11660	LOC_Os11g10290		LOC_Os04g04230	LOC_Os04g18244	LOC_Os02g28550	LOC_Os04g18020
LOC_Os02g49580	LOC_Os12g43140	LOC_Os03g47510	LOC_Os03g11670	LOC_Os11g10300		LOC_Os04g04240	LOC_Os04g18260	LOC_Os02g28560	LOC_Os04g18030
LOC_Os02g49590	LOC_Os12g43150	LOC_Os03g47530	LOC_Os03g11680	LOC_Os11g10310		LOC_Os04g04254	LOC_Os04g18280	LOC_Os02g28570	LOC_Os04g18040
LOC_Os02g49600	LOC_Os12g43160	LOC_Os03g47540	LOC_Os03g11690	LOC_Os11g10320		LOC_Os04g04270	LOC_Os04g18290	LOC_Os02g28580	LOC_Os04g18050
LOC_Os02g49610	LOC_Os12g43165	LOC_Os03g47550	LOC_Os03g11700	LOC_Os11g10330		LOC_Os04g04280	LOC_Os04g18300	LOC_Os02g28590	LOC_Os04g18060
LOC_Os02g49620	LOC_Os12g43179	LOC_Os03g47560	LOC_Os03g11710	LOC_Os11g10340		LOC_Os04g04290	LOC_Os04g18310	LOC_Os02g28600	LOC_Os04g18080
LOC_Os02g49630	LOC_Os12g43200	LOC_Os03g47564	LOC_Os03g11720	LOC_Os11g10350		LOC_Os04g04300	LOC_Os04g18320	LOC_Os02g28610	LOC_Os04g18090
LOC_Os02g49640	LOC_Os12g43220	LOC_Os03g47570	LOC_Os03g11734	LOC_Os11g10360		LOC_Os04g04310	LOC_Os04g18330	LOC_Os02g28620	LOC_Os04g18100
LOC_Os02g49650	LOC_Os12g43230	LOC_Os03g47574	LOC_Os03g11750	LOC_Os11g10370		LOC_Os04g04320	LOC_Os04g18340	LOC_Os02g28630	LOC_Os04g18110
LOC_Os02g49660	LOC_Os02g12740	LOC_Os03g47580	LOC_Os03g11760	LOC_Os11g10400		LOC_Os04g04330	LOC_Os04g18540	LOC_Os02g28640	LOC_Os04g18130
LOC_Os02g49670	LOC_Os02g12750	LOC_Os03g47584	LOC_Os03g11770	LOC_Os11g10410		LOC_Os04g04340	LOC_Os04g18550	LOC_Os02g28650	LOC_Os04g18140
LOC_Os02g53700	LOC_Os02g12760	LOC_Os03g47590	LOC_Os03g11780	LOC_Os11g10420		LOC_Os04g07310	LOC_Os04g18559	LOC_Os02g28660	LOC_Os04g18150
LOC_Os02g53710	LOC_Os02g12780	LOC_Os03g47600	LOC_Os03g11790	LOC_Os11g10434		LOC_Os04g07320	LOC_Os04g18570	LOC_Os02g28670	LOC_Os04g18160
LOC_Os02g53720	LOC_Os02g12790	LOC_Os03g47610	LOC_Os03g11800	LOC_Os11g10440		LOC_Os04g07330	LOC_Os04g18580	LOC_Os02g28680	LOC_Os04g18170
LOC_Os02g53730	LOC_Os02g12794	LOC_Os03g47614	LOC_Os03g11810	LOC_Os11g10450		LOC_Os04g07340	LOC_Os04g18590	LOC_Os02g28690	LOC_Os04g18180
LOC_Os02g53740	LOC_Os02g12800	LOC_Os03g47620	LOC_Os03g11819	LOC_Os11g10460		LOC_Os04g07350	LOC_Os04g18600	LOC_Os02g28700	LOC_Os04g18190
LOC_Os02g53750	LOC_Os02g12810	LOC_Os03g47629	LOC_Os03g11830	LOC_Os11g10470		LOC_Os04g07360	LOC_Os04g18610	LOC_Os02g28720	LOC_Os04g18200
LOC_Os02g53770	LOC_Os02g12820	LOC_Os03g47640	LOC_Os03g11840	LOC_Os11g10480		LOC_Os04g07370	LOC_Os04g18620	LOC_Os02g28730	LOC_Os04g18230
LOC_Os02g53780	LOC_Os02g12830	LOC_Os03g47650	LOC_Os03g11850	LOC_Os11g10490		LOC_Os04g07380	LOC_Os04g18630	LOC_Os02g28750	LOC_Os04g18244
LOC_Os02g53790	LOC_Os02g12840	LOC_Os03g47670	LOC_Os03g11860	LOC_Os11g10500		LOC_Os04g07390	LOC_Os04g18640	LOC_Os02g28760	LOC_Os04g18260
LOC_Os02g53800	LOC_Os02g12850	LOC_Os03g47686	LOC_Os03g11874	LOC_Os11g10510		LOC_Os04g07400	LOC_Os04g18650	LOC_Os02g28770	LOC_Os04g18280
LOC_Os02g53810	LOC_Os02g12860	LOC_Os03g47693	LOC_Os03g11890	LOC_Os11g10520		LOC_Os04g07420	LOC_Os04g18660	LOC_Os02g28780	LOC_Os04g18290
LOC_Os02g53820	LOC_Os02g12870	LOC_Os03g47720	LOC_Os03g11900	LOC_Os11g10530		LOC_Os04g07430	LOC_Os04g18670	LOC_Os02g28790	LOC_Os04g18300
LOC_Os02g53830	LOC_Os02g12880	LOC_Os03g47730	LOC_Os03g11910	LOC_Os11g10540		LOC_Os04g07440	LOC_Os04g18680	LOC_Os02g28800	LOC_Os04g18310
LOC_Os02g53835	LOC_Os02g12890	LOC_Os03g47740	LOC_Os03g11930	LOC_Os11g10550		LOC_Os04g07450	LOC_Os04g18690	LOC_Os02g28810	LOC_Os04g18320
LOC_Os02g53840	LOC_Os02g12900	LOC_Os03g47749	LOC_Os03g11950	LOC_Os11g10560		LOC_Os04g07460	LOC_Os04g18700	LOC_Os02g28820	LOC_Os04g18330
LOC_Os02g53850	LOC_Os02g12910	LOC_Os03g47754	LOC_Os03g11960	LOC_Os11g10570		LOC_Os04g07470	LOC_Os04g18710	LOC_Os02g28830	LOC_Os04g18340
LOC_Os02g53860	LOC_Os02g12930	LOC_Os03g47760	LOC_Os03g11970	LOC_Os11g10580		LOC_Os04g07480	LOC_Os04g18720	LOC_Os02g28840	LOC_Os04g18610
LOC_Os02g53870	LOC_Os02g12939	LOC_Os03g47770	LOC_Os03g11980	LOC_Os11g10590		LOC_Os04g07490	LOC_Os04g18730	LOC_Os02g28850	LOC_Os04g18620
LOC_Os02g53880	LOC_Os02g12950	LOC_Os03g47780	LOC_Os03g11990	LOC_Os11g10600		LOC_Os04g07500	LOC_Os04g18740	LOC_Os02g28860	LOC_Os04g18630
LOC_Os02g53890	LOC_Os02g12960	LOC_Os03g47790	LOC_Os03g12000	LOC_Os11g10610		LOC_Os04g07510	LOC_Os04g18750	LOC_Os02g28870	LOC_Os04g18640
LOC_Os02g53900	LOC_Os02g12970	LOC_Os03g47800	LOC_Os03g12010	LOC_Os11g10620		LOC_Os04g07520	LOC_Os04g18760	LOC_Os02g28880	LOC_Os04g18650
LOC_Os02g53910	LOC_Os02g12980	LOC_Os03g47804	LOC_Os03g12020	LOC_Os11g10630		LOC_Os04g07530	LOC_Os04g18770	LOC_Os02g28890	LOC_Os04g18660
LOC_Os02g53920	LOC_Os02g12990	LOC_Os03g47810	LOC_Os03g12030	LOC_Os11g10640		LOC_Os04g07540	LOC_Os04g18780	LOC_Os02g28900	LOC_Os04g18670
LOC_Os02g53930	LOC_Os02g13000	LOC_Os03g47820	LOC_Os03g12040	LOC_Os11g10650		LOC_Os04g07550	LOC_Os04g18790	LOC_Os02g28910	LOC_Os04g18680
LOC_Os02g53940	LOC_Os02g13010	LOC_Os03g47830	LOC_Os03g12050	LOC_Os11g10670		LOC_Os04g07560	LOC_Os04g18800	LOC_Os02g28920	LOC_Os04g18690
LOC_Os02g53950	LOC_Os02g13020	LOC_Os03g47840	LOC_Os03g12064	LOC_Os11g10710		LOC_Os04g07570	LOC_Os04g18810	LOC_Os02g28930	LOC_Os04g18700
LOC_Os02g53960	LOC_Os02g13030	LOC_Os03g47850	LOC_Os03g12080	LOC_Os11g10720		LOC_Os04g07580	LOC_Os04g18820	LOC_Os02g28940	LOC_Os04g18710
LOC_Os02g53970	LOC_Os02g13040	LOC_Os03g47860	LOC_Os03g12100	LOC_Os11g10730		LOC_Os04g07590	LOC_Os04g18830	LOC_Os02g28950	LOC_Os04g18720
LOC_Os02g53990	LOC_Os02g13060	LOC_Os03g47870	LOC_Os03g12110	LOC_Os11g10740		LOC_Os04g07600	LOC_Os04g18840	LOC_Os02g28960	LOC_Os04g18730
LOC_Os02g53994	LOC_Os02g13070	LOC_Os03g47880	LOC_Os03g12120	LOC_Os11g10750		LOC_Os04g07610	LOC_Os04g18850	LOC_Os03g11900	LOC_Os04g18740
LOC_Os02g54000	LOC_Os02g13080	LOC_Os03g47890	LOC_Os03g12130	LOC_Os11g10760		LOC_Os04g12820	LOC_Os04g18860	LOC_Os03g11910	LOC_Os04g18750
LOC_Os02g54010	LOC_Os02g13090	LOC_Os03g47896	LOC_Os03g12140	LOC_Os11g10770		LOC_Os04g12830	LOC_Os04g18870	LOC_Os03g11930	LOC_Os04g18760
LOC_Os02g54020	LOC_Os02g13100	LOC_Os03g47902	LOC_Os03g12150	LOC_Os11g10780		LOC_Os04g12850	LOC_Os04g18884	LOC_Os03g11950	LOC_Os04g18770
LOC_Os02g54030	LOC_Os02g13110	LOC_Os03g47910	LOC_Os03g12160	LOC_Os11g10790		LOC_Os04g12864	LOC_Os04g18900	LOC_Os03g11960	LOC_Os04g18780
LOC_Os02g54040	LOC_Os02g13120	LOC_Os03g47920	LOC_Os03g12170	LOC_Os11g10980		LOC_Os04g12880	LOC_Os04g18910	LOC_Os03g11970	LOC_Os04g18790
LOC_Os02g54050	LOC_Os02g13130	LOC_Os03g47930	LOC_Os03g12180	LOC_Os11g10990		LOC_Os04g12890	LOC_Os04g18920	LOC_Os03g11980	LOC_Os04g18800
LOC_Os02g54060	LOC_Os02g13140	LOC_Os03g47940	LOC_Os03g12190	LOC_Os11g11000		LOC_Os04g12900	LOC_Os04g18930	LOC_Os03g11990	LOC_Os04g18810
LOC_Os02g54080	LOC_Os02g13150	LOC_Os03g47949	LOC_Os03g12200	LOC_Os11g11010		LOC_Os04g12920	LOC_Os04g18940	LOC_Os03g12000	LOC_Os04g18820
LOC_Os02g54090	LOC_Os02g13160	LOC_Os03g47960	LOC_Os03g12210	LOC_Os11g11020		LOC_Os04g12950	LOC_Os04g18950	LOC_Os03g12010	LOC_Os04g18830
LOC_Os02g54100	LOC_Os02g13170	LOC_Os03g47970	LOC_Os03g12220	LOC_Os11g11030		LOC_Os04g12960	LOC_Os04g18960	LOC_Os03g12020	LOC_Os04g18840
LOC_Os02g54110	LOC_Os02g13180	LOC_Os03g47980	LOC_Os03g12230	LOC_Os11g11040		LOC_Os04g12970	LOC_Os04g18970	LOC_Os03g12030	LOC_Os04g18850
LOC_Os02g54120	LOC_Os02g13190	LOC_Os03g47990	LOC_Os03g12236	LOC_Os11g11050		LOC_Os04g12980	LOC_Os04g18980	LOC_Os03g12040	LOC_Os04g18860
LOC_Os02g54130	LOC_Os02g13200	LOC_Os03g48000	LOC_Os03g12238	LOC_Os11g11060		LOC_Os04g12990	LOC_Os04g18990	LOC_Os03g12050	LOC_Os04g18870
LOC_Os02g54140	LOC_Os02g13210	LOC_Os03g48010	LOC_Os03g12250	LOC_Os11g11070		LOC_Os04g13000	LOC_Os04g19000	LOC_Os03g12064	LOC_Os04g18884
LOC_Os02g54150	LOC_Os02g13220	LOC_Os03g48020	LOC_Os03g12260	LOC_Os11g11080		LOC_Os04g13010	LOC_Os04g19010	LOC_Os03g12080	LOC_Os04g18900
LOC_Os02g54160	LOC_Os02g13230	LOC_Os03g48030	LOC_Os03g12270	LOC_Os11g11090		LOC_Os04g13020	LOC_Os04g19020	LOC_Os03g12100	LOC_Os04g18910
LOC_Os02g54180	LOC_Os02g13240	LOC_Os03g48040	LOC_Os03g12280	LOC_Os11g11100		LOC_Os04g13030	LOC_Os04g19030	LOC_Os03g12110	LOC_Os04g18920
LOC_Os02g54190	LOC_Os02g13250	LOC_Os03g48050	LOC_Os03g12290	LOC_Os11g11110		LOC_Os04g13040	LOC_Os04g19040	LOC_Os03g12120	LOC_Os04g18930
LOC_Os02g54200	LOC_Os02g13260	LOC_Os03g48060	LOC_Os03g12300	LOC_Os11g11120		LOC_Os04g13050	LOC_Os04g19050	LOC_Os03g12130	LOC_Os04g18940
LOC_Os02g54210	LOC_Os02g13270	LOC_Os03g48070	LOC_Os03g12310	LOC_Os11g11130		LOC_Os04g13060	LOC_Os04g19060	LOC_Os03g12140	LOC_Os04g18950
LOC_Os02g54220	LOC_Os02g13290	LOC_Os03g48080	LOC_Os03g50390	LOC_Os11g11140		LOC_Os04g13070	LOC_Os04g19070	LOC_Os03g12150	LOC_Os04g18960
LOC_Os02g54230	LOC_Os02g13300	LOC_Os03g48090	LOC_Os03g50400	LOC_Os11g11150		LOC_Os04g13080	LOC_Os04g19080	LOC_Os03g12160	LOC_Os04g18970
LOC_Os02g54240	LOC_Os02g13304	LOC_Os03g48104	LOC_Os03g50410	LOC_Os11g11160		LOC_Os04g14654	LOC_Os04g19090	LOC_Os03g12170	LOC_Os04g18980
LOC_Os02g54254	LOC_Os02g13310	LOC_Os03g48110	LOC_Os03g50420	LOC_Os11g11170		LOC_Os04g14670	LOC_Os04g19100	LOC_Os03g12180	LOC_Os04g18990
LOC_Os02g54270	LOC_Os02g13320	LOC_Os03g48120	LOC_Os03g50430	LOC_Os12g01100		LOC_Os04g14680	LOC_Os04g19114	LOC_Os03g12190	LOC_Os04g19000
LOC_Os02g54280	LOC_Os02g13330	LOC_Os03g48140	LOC_Os03g50440	LOC_Os12g01110		LOC_Os04g14690	LOC_Os04g19130	LOC_Os03g12200	LOC_Os04g19010
LOC_Os02g54290	LOC_Os02g13340	LOC_Os03g48150	LOC_Os03g50450	LOC_Os12g01120		LOC_Os04g14700	LOC_Os04g19140	LOC_Os03g12210	LOC_Os04g19020
LOC_Os02g54300	LOC_Os02g13350	LOC_Os03g48160	LOC_Os03g50470	LOC_Os12g01130		LOC_Os04g14710	LOC_Os04g19150	LOC_Os03g12220	LOC_Os04g19030
LOC_Os02g54310	LOC_Os02g13360	LOC_Os03g48170	LOC_Os03g50480	LOC_Os12g01140		LOC_Os04g14730	LOC_Os04g19160	LOC_Os03g12230	LOC_Os04g19040
LOC_Os02g54320	LOC_Os02g13370	LOC_Os03g48180	LOC_Os03g50490	LOC_Os12g01150		LOC_Os04g14740	LOC_Os04g19170	LOC_Os03g12236	LOC_Os04g19050
LOC_Os02g54330	LOC_Os02g13380	LOC_Os03g48190	LOC_Os03g50500	LOC_Os12g01160		LOC_Os04g14750	LOC_Os04g19180	LOC_Os03g12238	LOC_Os04g19060
LOC_Os02g54340	LOC_Os02g44000	LOC_Os03g48200	LOC_Os03g50510	LOC_Os12g01170		LOC_Os04g14760	LOC_Os04g19190	LOC_Os03g12250	LOC_Os04g19070
LOC_Os02g54350	LOC_Os02g44010	LOC_Os03g48220	LOC_Os03g50520	LOC_Os12g01180		LOC_Os04g14770	LOC_Os04g19200	LOC_Os03g12260	LOC_Os04g19080
LOC_Os02g54360	LOC_Os02g44020	LOC_Os03g48225	LOC_Os03g50530	LOC_Os12g01190		LOC_Os04g14780	LOC_Os04g19210	LOC_Os03g12270	LOC_Os04g19090
LOC_Os02g54370	LOC_Os02g44030	LOC_Os03g48230	LOC_Os03g50540	LOC_Os12g01200		LOC_Os04g14790	LOC_Os04g19220	LOC_Os03g12280	LOC_Os04g19100
LOC_Os02g54390	LOC_Os02g44040	LOC_Os03g48235	LOC_Os03g50550	LOC_Os12g01210		LOC_Os04g14810	LOC_Os04g19230	LOC_Os03g12290	LOC_Os04g19114
LOC_Os02g54400	LOC_Os02g44050	LOC_Os03g48250	LOC_Os03g50560	LOC_Os12g01220		LOC_Os04g14820	LOC_Os04g19240	LOC_Os03g12300	LOC_Os04g19130
LOC_Os02g54410	LOC_Os02g44060	LOC_Os03g48260	LOC_Os03g50570	LOC_Os12g01230		LOC_Os04g14840	LOC_Os04g19250	LOC_Os03g12310	LOC_Os04g19140
LOC_Os02g54420	LOC_Os02g44070	LOC_Os03g48270	LOC_Os03g50580	LOC_Os12g01240		LOC_Os04g14850	LOC_Os04g19260	LOC_Os03g12320	LOC_Os04g19150
LOC_Os02g54430	LOC_Os02g44080	LOC_Os03g48280	LOC_Os03g50590	LOC_Os12g01250		LOC_Os04g14860	LOC_Os04g19270	LOC_Os03g12330	LOC_Os04g19160
LOC_Os02g54440	LOC_Os02g44090	LOC_Os03g48300	LOC_Os03g50600	LOC_Os12g01260		LOC_Os04g14870	LOC_Os04g19280	LOC_Os03g12340	LOC_Os04g19170
LOC_Os02g54450	LOC_Os02g44100	LOC_Os03g48310	LOC_Os03g50610	LOC_Os12g01270		LOC_Os04g14880	LOC_Os04g19290	LOC_Os03g12350	LOC_Os04g19180
LOC_Os02g54460	LOC_Os02g44102	LOC_Os03g48320	LOC_Os03g50620	LOC_Os12g01280		LOC_Os04g14890	LOC_Os04g19300	LOC_Os03g12360	LOC_Os04g19190
LOC_Os02g54470	LOC_Os02g44104	LOC_Os03g48330	LOC_Os03g50630	LOC_Os12g01290		LOC_Os04g14900	LOC_Os04g19310	LOC_Os03g12370	LOC_Os04g19200
LOC_Os02g54480	LOC_Os02g44106	LOC_Os03g48340	LOC_Os03g50644	LOC_Os12g01300		LOC_Os04g14920	LOC_Os04g19320	LOC_Os03g12380	LOC_Os04g19210
LOC_Os02g54490	LOC_Os02g44108	LOC_Os03g48350	LOC_Os03g50660	LOC_Os12g01310		LOC_Os04g14930	LOC_Os04g19330	LOC_Os03g12390	LOC_Os04g19220
LOC_Os02g54500	LOC_Os02g44111	LOC_Os03g48360	LOC_Os03g50670	LOC_Os12g01320		LOC_Os04g14940	LOC_Os04g19340	LOC_Os03g12400	LOC_Os04g19230
LOC_Os02g54510	LOC_Os02g44120	LOC_Os03g48364	LOC_Os03g50690	LOC_Os12g01330		LOC_Os04g14950	LOC_Os04g19350	LOC_Os03g12414	LOC_Os04g19240
LOC_Os02g54520	LOC_Os02g44124	LOC_Os03g48370	LOC_Os03g50710	LOC_Os12g01340		LOC_Os04g14960	LOC_Os04g19360	LOC_Os03g12430	LOC_Os04g19250
LOC_Os02g54530	LOC_Os02g44130	LOC_Os03g48380	LOC_Os03g50720	LOC_Os12g01350		LOC_Os04g14970	LOC_Os04g19370	LOC_Os03g12440	LOC_Os04g19260
LOC_Os02g54540	LOC_Os02g44132	LOC_Os03g48390	LOC_Os03g50730	LOC_Os12g01355		LOC_Os04g14980	LOC_Os04g19380	LOC_Os03g12450	LOC_Os04g19270
LOC_Os02g54550	LOC_Os02g44134	LOC_Os03g48400	LOC_Os03g50740	LOC_Os12g01360		LOC_Os04g14990	LOC_Os04g19390	LOC_Os03g12460	LOC_Os04g19280
LOC_Os02g54560	LOC_Os02g44136	LOC_Os03g48410	LOC_Os03g50760	LOC_Os12g01370		LOC_Os04g15000	LOC_Os04g19400	LOC_Os03g12470	LOC_Os04g19290
LOC_Os02g54570	LOC_Os02g44140	LOC_Os03g48430	LOC_Os03g50780	LOC_Os12g01380		LOC_Os04g15510	LOC_Os04g19410	LOC_Os03g12480	LOC_Os04g19300
LOC_Os02g54580	LOC_Os02g44150	LOC_Os03g48440	LOC_Os03g50790	LOC_Os12g01390		LOC_Os04g15520	LOC_Os04g19420	LOC_Os03g12490	LOC_Os04g19310
LOC_Os02g54590	LOC_Os02g44155	LOC_Os03g48450	LOC_Os03g50800	LOC_Os12g01400		LOC_Os04g15530	LOC_Os04g19430	LOC_Os03g12500	LOC_Os04g19320
LOC_Os02g54600	LOC_Os02g44160	LOC_Os03g48457	LOC_Os03g50810	LOC_Os12g01410		LOC_Os04g15550	LOC_Os04g19440	LOC_Os03g12510	LOC_Os04g19330
LOC_Os02g54610	LOC_Os02g44170	LOC_Os03g48464	LOC_Os03g50820	LOC_Os12g01420		LOC_Os04g15560	LOC_Os04g19460	LOC_Os03g12520	LOC_Os04g19340
LOC_Os02g54624	LOC_Os02g44180	LOC_Os03g48471	LOC_Os03g50830	LOC_Os12g01430		LOC_Os04g15570	LOC_Os04g19470	LOC_Os03g12530	LOC_Os04g19350
LOC_Os02g54640	LOC_Os02g44190	LOC_Os03g48480	LOC_Os03g50850	LOC_Os12g01449		LOC_Os04g15580	LOC_Os04g19480	LOC_Os03g12540	LOC_Os04g19360
LOC_Os02g54650	LOC_Os02g44200	LOC_Os03g48490	LOC_Os03g50860	LOC_Os12g01470		LOC_Os04g15590	LOC_Os04g19490	LOC_Os03g12550	LOC_Os04g19370
LOC_Os03g01016	LOC_Os02g44210	LOC_Os03g48520	LOC_Os03g50870	LOC_Os12g01480		LOC_Os04g15600	LOC_Os04g19500	LOC_Os03g12560	LOC_Os04g19380
LOC_Os03g01018	LOC_Os02g44220	LOC_Os03g48540	LOC_Os03g50880	LOC_Os12g01490		LOC_Os04g15610	LOC_Os04g19510	LOC_Os03g12570	LOC_Os04g19390
LOC_Os03g01020	LOC_Os02g44230	LOC_Os03g48550	LOC_Os03g50885	LOC_Os12g01500		LOC_Os04g15620	LOC_Os04g19520	LOC_Os03g12580	LOC_Os04g19400
LOC_Os03g01040	LOC_Os02g44235	LOC_Os03g48560	LOC_Os03g50900	LOC_Os12g01510		LOC_Os04g15630	LOC_Os04g19530	LOC_Os03g12590	LOC_Os04g19410
LOC_Os03g01050	LOC_Os02g44240	LOC_Os03g48570	LOC_Os03g50920	LOC_Os12g01520		LOC_Os04g15640	LOC_Os04g19540	LOC_Os03g12600	LOC_Os04g19420
LOC_Os03g01060	LOC_Os02g44250	LOC_Os03g48580	LOC_Os03g50940	LOC_Os12g01530		LOC_Os04g15650	LOC_Os04g19550	LOC_Os03g12610	LOC_Os04g19430
LOC_Os03g01070	LOC_Os02g44260	LOC_Os03g48590	LOC_Os03g50960	LOC_Os12g01540		LOC_Os04g15660	LOC_Os04g19560	LOC_Os03g12620	LOC_Os04g19440
LOC_Os03g01080	LOC_Os02g44270	LOC_Os03g48600	LOC_Os03g50970	LOC_Os12g01550		LOC_Os04g15670	LOC_Os04g19570	LOC_Os03g12630	LOC_Os04g19460
LOC_Os03g01090	LOC_Os02g44280	LOC_Os03g48610	LOC_Os03g50980	LOC_Os12g01560		LOC_Os04g15680	LOC_Os04g19580	LOC_Os03g12640	LOC_Os04g19470
LOC_Os03g01100	LOC_Os02g44290	LOC_Os03g49400	LOC_Os03g50990	LOC_Os12g01570		LOC_Os04g15690	LOC_Os04g19590	LOC_Os03g12650	LOC_Os04g19480
LOC_Os03g01110	LOC_Os02g44300	LOC_Os03g49410	LOC_Os03g51000	LOC_Os12g01574		LOC_Os04g15730	LOC_Os04g19600	LOC_Os03g12660	LOC_Os04g19490
LOC_Os03g01120	LOC_Os02g44310	LOC_Os03g49420	LOC_Os03g51010	LOC_Os12g01580		LOC_Os04g15740	LOC_Os04g19610	LOC_Os03g12670	LOC_Os04g19500
LOC_Os03g01130	LOC_Os02g44320	LOC_Os03g49430	LOC_Os03g51020	LOC_Os12g01590		LOC_Os04g15760	LOC_Os04g19620	LOC_Os03g12680	LOC_Os04g19510
LOC_Os03g01140	LOC_Os02g44330	LOC_Os03g49440	LOC_Os03g51030	LOC_Os12g01600		LOC_Os04g15765	LOC_Os04g22830	LOC_Os03g12690	LOC_Os04g19520
LOC_Os03g01150	LOC_Os02g44340	LOC_Os03g49450	LOC_Os03g51040	LOC_Os12g01610		LOC_Os04g15770	LOC_Os04g22840	LOC_Os03g12700	LOC_Os04g19530
LOC_Os03g01160	LOC_Os02g44350	LOC_Os03g49464	LOC_Os03g51050	LOC_Os12g01620		LOC_Os04g15780	LOC_Os04g22850	LOC_Os03g12710	LOC_Os04g19540
LOC_Os03g01170	LOC_Os02g44360	LOC_Os03g49480	LOC_Os03g51060	LOC_Os12g01630		LOC_Os04g15790	LOC_Os04g22860	LOC_Os03g12720	LOC_Os04g19550
LOC_Os03g01180	LOC_Os02g44370	LOC_Os03g49485	LOC_Os03g51080	LOC_Os12g01640		LOC_Os04g15800	LOC_Os04g22870	LOC_Os03g12730	LOC_Os04g19560
LOC_Os03g01190	LOC_Os02g44380	LOC_Os03g49490	LOC_Os03g51090	LOC_Os12g01650		LOC_Os04g15820	LOC_Os04g22880	LOC_Os03g12750	LOC_Os04g19570
LOC_Os03g01200	LOC_Os02g44390	LOC_Os03g49500	LOC_Os03g51100	LOC_Os12g01660		LOC_Os04g15840	LOC_Os04g22890	LOC_Os03g12760	LOC_Os04g19580
LOC_Os03g01210	LOC_Os02g44400	LOC_Os03g49510	LOC_Os03g51110	LOC_Os12g01680		LOC_Os04g15850	LOC_Os04g22900	LOC_Os03g12780	LOC_Os04g19590
LOC_Os03g01216	LOC_Os02g44410	LOC_Os03g49520	LOC_Os03g51120	LOC_Os12g01690		LOC_Os04g15870	LOC_Os04g22910	LOC_Os03g12790	LOC_Os04g19600
LOC_Os03g01222	LOC_Os02g44420	LOC_Os03g49524	LOC_Os03g51140	LOC_Os12g01700		LOC_Os04g15880	LOC_Os04g22920	LOC_Os03g12810	LOC_Os04g19610
LOC_Os03g01230	LOC_Os02g44430	LOC_Os03g49530	LOC_Os03g51150	LOC_Os12g01710		LOC_Os04g15890	LOC_Os04g22930	LOC_Os03g12815	LOC_Os04g19620
LOC_Os03g01240	LOC_Os02g44440	LOC_Os03g49540	LOC_Os03g51160	LOC_Os12g01730		LOC_Os04g15900	LOC_Os04g22940	LOC_Os03g12820	LOC_Os04g19630
LOC_Os03g01250	LOC_Os02g44450	LOC_Os03g49550	LOC_Os03g51170	LOC_Os12g01740		LOC_Os04g15910	LOC_Os04g22950	LOC_Os03g12830	LOC_Os04g19640
LOC_Os03g01260	LOC_Os02g44460	LOC_Os03g49560	LOC_Os03g51180	LOC_Os12g01744		LOC_Os04g15920	LOC_Os04g22960	LOC_Os03g12840	LOC_Os04g19650
LOC_Os03g01270	LOC_Os02g44470	LOC_Os03g49570	LOC_Os03g51200	LOC_Os12g01750		LOC_Os04g15930	LOC_Os04g22970	LOC_Os03g12850	LOC_Os04g19660
LOC_Os03g01280	LOC_Os02g44480	LOC_Os03g49580	LOC_Os03g51210	LOC_Os12g01760		LOC_Os04g15944	LOC_Os04g22980	LOC_Os03g12860	LOC_Os04g19670
LOC_Os03g01290	LOC_Os02g44490	LOC_Os03g49590	LOC_Os03g51220	LOC_Os12g01770		LOC_Os04g15960	LOC_Os04g22990	LOC_Os03g12870	LOC_Os04g19684
LOC_Os03g01300	LOC_Os02g44500	LOC_Os03g49600	LOC_Os03g51230	LOC_Os12g01780		LOC_Os04g15970	LOC_Os04g23000	LOC_Os03g12879	LOC_Os04g19700
LOC_Os03g01320	LOC_Os02g44510	LOC_Os03g49610	LOC_Os03g51240	LOC_Os12g01790		LOC_Os04g15980	LOC_Os04g23010	LOC_Os03g12890	LOC_Os04g19710
LOC_Os03g14100	LOC_Os02g44520	LOC_Os03g49620	LOC_Os03g51250	LOC_Os12g01800		LOC_Os04g15990	LOC_Os04g23020	LOC_Os03g12900	LOC_Os04g19720
LOC_Os03g14110	LOC_Os02g44530	LOC_Os03g49630	LOC_Os03g51260	LOC_Os12g01810		LOC_Os04g16010	LOC_Os04g23030	LOC_Os03g12910	LOC_Os04g19730
LOC_Os03g14120	LOC_Os02g44540	LOC_Os03g49640	LOC_Os03g51264	LOC_Os12g01820		LOC_Os04g16020	LOC_Os04g23040	LOC_Os03g12920	LOC_Os04g19740
LOC_Os03g14130	LOC_Os02g44550	LOC_Os03g49650	LOC_Os03g51270	LOC_Os12g01830		LOC_Os04g16030	LOC_Os04g23050	LOC_Os03g12930	LOC_Os04g19750
LOC_Os03g14140	LOC_Os02g44560	LOC_Os03g49660	LOC_Os03g51280	LOC_Os12g01850		LOC_Os04g16040	LOC_Os04g23060	LOC_Os03g12940	LOC_Os04g19760
LOC_Os03g14150	LOC_Os02g44570	LOC_Os03g49680	LOC_Os03g51290	LOC_Os12g01860		LOC_Os04g16050	LOC_Os04g23070	LOC_Os03g12945	LOC_Os04g19770
LOC_Os03g14160	LOC_Os02g44590	LOC_Os03g49690	LOC_Os03g51310	LOC_Os12g01870		LOC_Os04g16060	LOC_Os04g23090	LOC_Os03g12950	LOC_Os04g19780
LOC_Os03g14170	LOC_Os02g44599	LOC_Os03g49700	LOC_Os03g51320	LOC_Os12g01880		LOC_Os04g16070	LOC_Os04g23100	LOC_Os03g12960	LOC_Os04g19790
LOC_Os03g14180	LOC_Os02g44610	LOC_Os03g49710	LOC_Os03g51330	LOC_Os12g01890		LOC_Os04g16080	LOC_Os04g23120	LOC_Os03g12970	LOC_Os04g19800
LOC_Os03g14190	LOC_Os02g44620	LOC_Os03g49720	LOC_Os03g51340	LOC_Os12g01900		LOC_Os04g16090	LOC_Os04g23130	LOC_Os03g12980	LOC_Os04g19810
LOC_Os03g14205	LOC_Os02g44630	LOC_Os03g49730	LOC_Os03g51350	LOC_Os12g01910		LOC_Os04g16100	LOC_Os04g23140	LOC_Os03g12990	LOC_Os04g19820
LOC_Os03g14210	LOC_Os02g44642	LOC_Os03g49740	LOC_Os03g51360	LOC_Os12g01916		LOC_Os04g16110	LOC_Os04g23170	LOC_Os03g13000	LOC_Os04g19830
LOC_Os03g14220	LOC_Os02g44654	LOC_Os03g49750	LOC_Os03g51380	LOC_Os12g01922		LOC_Os04g16120	LOC_Os04g23180	LOC_Os03g13010	LOC_Os04g19840
LOC_Os03g14230	LOC_Os02g44670	LOC_Os03g49770	LOC_Os03g51390	LOC_Os12g01930		LOC_Os04g16130	LOC_Os04g23190	LOC_Os03g13020	LOC_Os04g19850
LOC_Os03g14250	LOC_Os02g44680	LOC_Os03g49790	LOC_Os03g51420	LOC_Os12g01940		LOC_Os04g16140	LOC_Os04g23200	LOC_Os03g13030	LOC_Os04g19870
LOC_Os03g14254	LOC_Os02g44690	LOC_Os03g49800	LOC_Os03g51430	LOC_Os12g01950		LOC_Os04g16150	LOC_Os04g23210	LOC_Os03g13040	LOC_Os04g19880
LOC_Os03g14258	LOC_Os02g44700	LOC_Os03g49810	LOC_Os03g51440	LOC_Os12g01955		LOC_Os04g16160	LOC_Os04g23220	LOC_Os03g13050	LOC_Os04g19890
LOC_Os03g14260	LOC_Os02g44704	LOC_Os03g49820	LOC_Os03g51450	LOC_Os12g01960		LOC_Os04g16170	LOC_Os04g23230	LOC_Os03g13060	LOC_Os04g19900
LOC_Os03g14270	LOC_Os02g44710	LOC_Os03g49830	LOC_Os03g51459	LOC_Os12g01970		LOC_Os04g16180	LOC_Os04g23240	LOC_Os03g13070	LOC_Os04g19910
LOC_Os03g14280	LOC_Os02g44720	LOC_Os03g49840	LOC_Os03g51470	LOC_Os12g01980		LOC_Os04g16190	LOC_Os04g23250	LOC_Os03g13080	LOC_Os04g19920
LOC_Os03g14290	LOC_Os02g44730	LOC_Os03g49850	LOC_Os03g51479	LOC_Os12g01990		LOC_Os04g16200	LOC_Os04g23260	LOC_Os03g13100	LOC_Os04g19930
LOC_Os03g14300	LOC_Os02g44740	LOC_Os03g49860	LOC_Os03g51490	LOC_Os12g02000		LOC_Os04g16220	LOC_Os04g23270	LOC_Os03g13110	LOC_Os04g19940
LOC_Os03g14310	LOC_Os02g44750	LOC_Os03g49870	LOC_Os03g51495	LOC_Os12g02010		LOC_Os04g16230	LOC_Os04g23280	LOC_Os03g13120	LOC_Os04g19950
LOC_Os03g14320	LOC_Os02g44760	LOC_Os03g49880	LOC_Os03g51510	LOC_Os12g02020		LOC_Os04g16240	LOC_Os04g23290	LOC_Os03g13130	LOC_Os04g19960
LOC_Os03g14334	LOC_Os02g44770	LOC_Os03g49890	LOC_Os03g51520	LOC_Os12g02030		LOC_Os04g16250	LOC_Os04g23300	LOC_Os03g13140	LOC_Os04g19970
LOC_Os03g14349	LOC_Os02g44780	LOC_Os03g58330	LOC_Os03g51530	LOC_Os12g02040		LOC_Os04g16260	LOC_Os04g23310	LOC_Os03g13150	LOC_Os04g19980
LOC_Os03g14370	LOC_Os02g44800	LOC_Os03g58340	LOC_Os03g51550	LOC_Os12g02050		LOC_Os04g16270	LOC_Os04g23319	LOC_Os03g13160	LOC_Os04g19990
LOC_Os03g14380	LOC_Os02g44810	LOC_Os03g58350	LOC_Os03g51556	LOC_Os12g02060		LOC_Os04g16280	LOC_Os04g23330	LOC_Os03g13170	LOC_Os04g20000
LOC_Os03g14390	LOC_Os02g44820	LOC_Os03g58364	LOC_Os03g51570	LOC_Os12g02070		LOC_Os04g16290	LOC_Os04g23340	LOC_Os03g13180	LOC_Os04g20010
LOC_Os03g14400	LOC_Os02g44830	LOC_Os03g58372	LOC_Os03g51580	LOC_Os12g02080		LOC_Os04g16300	LOC_Os04g23350	LOC_Os03g13190	LOC_Os04g20030
LOC_Os03g14410	LOC_Os02g44840	LOC_Os03g58380	LOC_Os03g51590	LOC_Os12g02090		LOC_Os04g16314	LOC_Os04g23360	LOC_Os03g13200	LOC_Os04g20040
LOC_Os03g14420	LOC_Os02g44850	LOC_Os03g58390	LOC_Os03g51600	LOC_Os12g02094		LOC_Os04g16330	LOC_Os04g23370	LOC_Os03g13210	LOC_Os04g20054
LOC_Os03g14430	LOC_Os02g44860	LOC_Os03g58400	LOC_Os03g51610	LOC_Os12g02100		LOC_Os04g16340	LOC_Os04g23380	LOC_Os03g13220	LOC_Os04g20070
LOC_Os03g14440	LOC_Os02g44870	LOC_Os03g58410	LOC_Os03g51620	LOC_Os12g02105		LOC_Os04g16350	LOC_Os04g23390	LOC_Os03g13230	LOC_Os05g10700
LOC_Os03g14450	LOC_Os02g44880	LOC_Os03g58420	LOC_Os03g51640	LOC_Os12g02120		LOC_Os04g16360	LOC_Os04g23400	LOC_Os03g13240	LOC_Os05g10710
LOC_Os03g14460	LOC_Os02g44890	LOC_Os03g58430	LOC_Os03g51650	LOC_Os12g02130		LOC_Os04g16370	LOC_Os04g23410	LOC_Os03g13250	LOC_Os05g10720
LOC_Os03g14470	LOC_Os02g44900	LOC_Os03g58450	LOC_Os03g51660	LOC_Os12g02140		LOC_Os04g16380	LOC_Os04g23420	LOC_Os03g13260	LOC_Os05g10730
LOC_Os03g14480	LOC_Os02g44910	LOC_Os03g58470	LOC_Os03g51670	LOC_Os12g02150		LOC_Os04g16390	LOC_Os04g23440	LOC_Os03g13274	LOC_Os05g10740
LOC_Os03g14490	LOC_Os02g44920	LOC_Os03g58480	LOC_Os03g51680	LOC_Os12g02160		LOC_Os04g16400	LOC_Os04g23460	LOC_Os03g13290	LOC_Os05g10750
LOC_Os03g14500	LOC_Os02g44930	LOC_Os03g58490	LOC_Os03g51690	LOC_Os12g41740		LOC_Os04g16410	LOC_Os04g23470	LOC_Os03g13300	LOC_Os05g10754
LOC_Os03g14510	LOC_Os02g44940	LOC_Os03g58500	LOC_Os03g51700	LOC_Os12g41750		LOC_Os04g16420	LOC_Os04g23480	LOC_Os03g13310	LOC_Os05g10770
LOC_Os03g14520	LOC_Os02g44950	LOC_Os03g58510	LOC_Os03g51710	LOC_Os12g41760		LOC_Os04g16430	LOC_Os04g23500	LOC_Os03g13320	LOC_Os05g10780
LOC_Os03g14530	LOC_Os02g44970	LOC_Os03g58520	LOC_Os03g51720	LOC_Os12g41770		LOC_Os04g16440	LOC_Os04g23510	LOC_Os03g13325	LOC_Os05g10790
LOC_Os03g14540	LOC_Os02g44975	LOC_Os03g58530	LOC_Os03g51724	LOC_Os12g41780		LOC_Os04g16450	LOC_Os04g23520	LOC_Os03g13340	LOC_Os05g10800
LOC_Os03g14550	LOC_Os02g44980	LOC_Os03g58540	LOC_Os03g51730	LOC_Os12g41790		LOC_Os04g16459	LOC_Os04g23530	LOC_Os03g13350	LOC_Os05g10810
LOC_Os03g14560	LOC_Os02g44990	LOC_Os03g58560	LOC_Os03g51740	LOC_Os12g41800		LOC_Os04g16468	LOC_Os04g23550	LOC_Os03g13360	LOC_Os05g10820
LOC_Os03g14570	LOC_Os02g45000	LOC_Os03g58570	LOC_Os03g51750	LOC_Os12g41810		LOC_Os04g16480	LOC_Os04g23570	LOC_Os03g13370	LOC_Os05g10830
LOC_Os03g14580	LOC_Os02g45010	LOC_Os03g58580	LOC_Os03g51760	LOC_Os12g41820		LOC_Os04g16490	LOC_Os04g23580	LOC_Os03g13380	LOC_Os05g10840
LOC_Os03g14590	LOC_Os02g45020	LOC_Os03g58590	LOC_Os03g51770	LOC_Os12g41830		LOC_Os04g16500	LOC_Os04g23590	LOC_Os03g13390	LOC_Os05g10850
LOC_Os03g14600	LOC_Os02g45030	LOC_Os03g58600	LOC_Os03g51780	LOC_Os12g41840		LOC_Os04g16510	LOC_Os04g23600	LOC_Os03g13400	LOC_Os05g10860
LOC_Os03g14610	LOC_Os02g45040	LOC_Os03g58610	LOC_Os03g51790	LOC_Os12g41850		LOC_Os04g16520	LOC_Os04g23610	LOC_Os03g13430	LOC_Os05g10870
LOC_Os03g14615	LOC_Os02g45054	LOC_Os03g58620	LOC_Os03g51830	LOC_Os12g41860		LOC_Os04g16530	LOC_Os04g23620	LOC_Os03g13450	LOC_Os05g10880
LOC_Os03g14630	LOC_Os02g45070	LOC_Os03g58630	LOC_Os03g51840	LOC_Os12g41870		LOC_Os04g16540	LOC_Os04g23630	LOC_Os03g13460	LOC_Os05g10890
LOC_Os03g14642	LOC_Os02g45080	LOC_Os03g58640	LOC_Os03g51850	LOC_Os12g41880		LOC_Os04g16550	LOC_Os04g24130	LOC_Os03g13470	LOC_Os05g10900
LOC_Os03g14654	LOC_Os02g45090	LOC_Os03g58650	LOC_Os03g51870	LOC_Os12g41890		LOC_Os04g16560	LOC_Os04g24140	LOC_Os03g13480	LOC_Os05g10910
LOC_Os03g14669	LOC_Os02g45100	LOC_Os03g58660	LOC_Os03g51880	LOC_Os12g41900		LOC_Os04g16570	LOC_Os04g24160	LOC_Os03g13490	LOC_Os05g10920
LOC_Os03g14690	LOC_Os02g45110	LOC_Os03g58670	LOC_Os03g51890	LOC_Os12g41910		LOC_Os04g16580	LOC_Os04g24165	LOC_Os03g13500	LOC_Os05g10930
LOC_Os03g14700	LOC_Os02g45120	LOC_Os03g58690	LOC_Os03g51900	LOC_Os12g41920		LOC_Os04g16590	LOC_Os04g24170	LOC_Os03g13510	LOC_Os05g10940
LOC_Os03g14710	LOC_Os02g45130	LOC_Os03g58700	LOC_Os03g55220	LOC_Os12g41930		LOC_Os04g16600	LOC_Os04g24180	LOC_Os03g13520	LOC_Os05g10950
LOC_Os03g14720	LOC_Os02g45140	LOC_Os03g58710	LOC_Os03g55230	LOC_Os12g41940		LOC_Os04g16620	LOC_Os04g24190	LOC_Os03g13530	LOC_Os05g10960
LOC_Os03g43750	LOC_Os02g45150	LOC_Os03g58720	LOC_Os03g55240	LOC_Os12g41950		LOC_Os04g16630	LOC_Os04g24200	LOC_Os03g13540	LOC_Os05g10970
LOC_Os03g43760	LOC_Os02g45160	LOC_Os03g58730	LOC_Os03g55250	LOC_Os12g41956		LOC_Os04g16640	LOC_Os04g24210	LOC_Os03g13550	LOC_Os05g10980
LOC_Os03g43770	LOC_Os02g45170	LOC_Os03g58740	LOC_Os03g55260	LOC_Os12g41962		LOC_Os04g16649	LOC_Os04g24220	LOC_Os03g13560	LOC_Os05g10990
LOC_Os03g43779	LOC_Os02g45180	LOC_Os03g58750	LOC_Os03g55270	LOC_Os12g41970		LOC_Os04g16660	LOC_Os04g24230	LOC_Os03g13570	LOC_Os05g11000
LOC_Os03g43790	LOC_Os02g45200	LOC_Os03g58764	LOC_Os03g55280	LOC_Os12g41980		LOC_Os04g16670	LOC_Os04g24240	LOC_Os03g13579	LOC_Os05g11005
LOC_Os03g43800	LOC_Os02g45210	LOC_Os03g58780	LOC_Os03g55290	LOC_Os12g41990		LOC_Os04g16680	LOC_Os04g24250	LOC_Os03g13590	LOC_Os05g11010
LOC_Os03g43810	LOC_Os02g45220	LOC_Os03g58790	LOC_Os03g55300	LOC_Os12g42000		LOC_Os04g16690	LOC_Os04g24274	LOC_Os03g13600	LOC_Os05g11030
LOC_Os03g43814	LOC_Os02g45225	LOC_Os04g23090	LOC_Os03g55310	LOC_Os12g42010		LOC_Os04g16700	LOC_Os04g24290	LOC_Os03g13614	LOC_Os05g11040
LOC_Os03g43820	LOC_Os02g45230	LOC_Os04g23100	LOC_Os03g55320	LOC_Os12g42020		LOC_Os04g16710	LOC_Os04g24294	LOC_Os03g13630	LOC_Os05g11060
LOC_Os03g43830	LOC_Os02g45240	LOC_Os04g23120	LOC_Os03g55330	LOC_Os12g42040		LOC_Os04g16712	LOC_Os04g24300	LOC_Os03g13640	LOC_Os05g11064
LOC_Os03g43840	LOC_Os02g45250	LOC_Os04g23130	LOC_Os03g55340	LOC_Os12g42044		LOC_Os04g16722	LOC_Os04g24310	LOC_Os03g13660	LOC_Os05g11070
LOC_Os03g43850	LOC_Os02g45270	LOC_Os04g23140	LOC_Os03g55350	LOC_Os12g42060		LOC_Os04g16726	LOC_Os04g24319	LOC_Os03g13670	LOC_Os05g27304
LOC_Os03g43860	LOC_Os02g45280	LOC_Os04g23170	LOC_Os03g55360	LOC_Os12g42064		LOC_Os04g16728	LOC_Os04g24328	LOC_Os03g13680	LOC_Os05g27320
LOC_Os03g43870	LOC_Os02g45290	LOC_Os04g23180	LOC_Os03g55370	LOC_Os12g42070		LOC_Os04g16732	LOC_Os04g24340	LOC_Os03g13690	LOC_Os05g27340
LOC_Os03g43880	LOC_Os02g45300	LOC_Os04g23190	LOC_Os03g55380	LOC_Os12g42090		LOC_Os04g16734	LOC_Os04g24350	LOC_Os03g13700	LOC_Os05g27350
LOC_Os03g43890	LOC_Os02g45310	LOC_Os04g23200	LOC_Os03g55389	LOC_Os12g42100		LOC_Os04g16736	LOC_Os04g24360	LOC_Os03g13710	LOC_Os05g27360
LOC_Os03g43900	LOC_Os02g50620	LOC_Os04g23210	LOC_Os03g55400	LOC_Os12g42110		LOC_Os04g16738	LOC_Os04g24370	LOC_Os03g13720	LOC_Os05g27370
LOC_Os03g43910	LOC_Os02g50630	LOC_Os04g23220	LOC_Os03g55410	LOC_Os12g42120		LOC_Os04g16740	LOC_Os04g24380	LOC_Os03g13730	LOC_Os05g27380
LOC_Os03g43920	LOC_Os02g50640	LOC_Os04g23230	LOC_Os03g55420	LOC_Os12g42130		LOC_Os04g16742	LOC_Os04g24390	LOC_Os03g13740	LOC_Os05g27390
LOC_Os03g43930	LOC_Os02g50650	LOC_Os04g23240	LOC_Os03g55430	LOC_Os12g42140		LOC_Os04g16745	LOC_Os04g24400	LOC_Os03g13750	LOC_Os05g27400
LOC_Os03g43940	LOC_Os02g50660	LOC_Os04g23250	LOC_Os03g55440	LOC_Os12g42150		LOC_Os04g16748	LOC_Os04g24410	LOC_Os03g13760	LOC_Os05g27410
LOC_Os03g43950	LOC_Os02g50670	LOC_Os04g23260	LOC_Os03g55450	LOC_Os12g42160		LOC_Os04g16760	LOC_Os04g24414	LOC_Os03g13770	LOC_Os05g27420
LOC_Os03g43960	LOC_Os02g50680	LOC_Os04g23270	LOC_Os03g55460	LOC_Os12g42170		LOC_Os04g16762	LOC_Os04g24430	LOC_Os03g13780	LOC_Os05g27430
LOC_Os03g43970	LOC_Os02g50690	LOC_Os04g24450	LOC_Os03g55470	LOC_Os12g42180		LOC_Os04g16764	LOC_Os04g24440	LOC_Os03g13790	LOC_Os05g27440
LOC_Os03g43980	LOC_Os02g50700	LOC_Os04g24460	LOC_Os03g55480	LOC_Os12g42190		LOC_Os04g16770	LOC_Os04g24450	LOC_Os03g13800	LOC_Os05g27450
LOC_Os03g43990	LOC_Os02g50710	LOC_Os04g24469	LOC_Os03g55490	LOC_Os12g42200		LOC_Os04g16772	LOC_Os04g24460	LOC_Os03g13810	LOC_Os05g27460
LOC_Os03g44000	LOC_Os02g50720	LOC_Os04g24478	LOC_Os03g55510	LOC_Os12g42210		LOC_Os04g16775	LOC_Os04g24469	LOC_Os03g13820	LOC_Os05g27470
LOC_Os03g44010	LOC_Os02g50730	LOC_Os04g24490	LOC_Os03g55530	LOC_Os12g42220		LOC_Os04g16782	LOC_Os04g24478	LOC_Os03g13830	LOC_Os05g27480
LOC_Os04g04510	LOC_Os02g50740	LOC_Os04g24500	LOC_Os03g55540	LOC_Os12g42230		LOC_Os04g16792	LOC_Os04g24490	LOC_Os03g13840	LOC_Os05g27490
LOC_Os04g04520	LOC_Os02g50750	LOC_Os04g24510	LOC_Os03g55550	LOC_Os12g42240		LOC_Os04g16794	LOC_Os04g24500	LOC_Os03g13850	LOC_Os05g27500
LOC_Os04g04530	LOC_Os02g50760	LOC_Os04g24520	LOC_Os03g55560	LOC_Os12g42250		LOC_Os04g16798	LOC_Os04g24510	LOC_Os03g13860	LOC_Os05g27510
LOC_Os04g04540	LOC_Os02g50770	LOC_Os04g24530	LOC_Os03g55570	LOC_Os12g42260		LOC_Os04g16804	LOC_Os04g24520	LOC_Os03g13870	LOC_Os05g27520
LOC_Os04g04550	LOC_Os02g50780	LOC_Os04g24540	LOC_Os03g55590	LOC_Os12g42270		LOC_Os04g16810	LOC_Os04g24530	LOC_Os03g13880	LOC_Os05g27530
LOC_Os04g04560	LOC_Os02g50790	LOC_Os04g24550	LOC_Os03g55600	LOC_Os12g42280		LOC_Os04g16812	LOC_Os04g24540	LOC_Os03g13890	LOC_Os05g27540
LOC_Os04g04574	LOC_Os02g50799	LOC_Os04g24560	LOC_Os03g55610	LOC_Os12g42284		LOC_Os04g16816	LOC_Os04g24550	LOC_Os03g13900	LOC_Os05g27550
LOC_Os04g04590	LOC_Os02g50805	LOC_Os04g24580	LOC_Os03g55620	LOC_Os12g42290		LOC_Os04g16818	LOC_Os04g24560	LOC_Os03g13910	LOC_Os05g27560
LOC_Os04g04600	LOC_Os02g50810	LOC_Os04g24590	LOC_Os03g55630	LOC_Os12g42300		LOC_Os04g16820	LOC_Os04g24580	LOC_Os03g13920	LOC_Os05g27570
LOC_Os04g04610	LOC_Os02g50820	LOC_Os04g24600	LOC_Os03g55640	LOC_Os12g42310		LOC_Os04g16822	LOC_Os04g24590	LOC_Os03g13930	LOC_Os05g27580
LOC_Os04g04620	LOC_Os02g50830	LOC_Os04g24610	LOC_Os03g55645	LOC_Os12g42330		LOC_Os04g16824	LOC_Os04g24600	LOC_Os03g13940	LOC_Os05g27590
LOC_Os04g04640	LOC_Os02g50840	LOC_Os04g24620	LOC_Os03g55650	LOC_Os12g42340		LOC_Os04g16826	LOC_Os04g24610	LOC_Os03g13950	LOC_Os05g27600
LOC_Os04g04650	LOC_Os02g50845	LOC_Os04g24630	LOC_Os03g55660	LOC_Os12g42360		LOC_Os04g16828	LOC_Os04g24620	LOC_Os03g13960	LOC_Os05g27610
LOC_Os04g04660	LOC_Os02g50850	LOC_Os04g24640	LOC_Os03g55670	LOC_Os12g42370		LOC_Os04g16830	LOC_Os04g24630	LOC_Os03g13970	LOC_Os05g27620
LOC_Os04g04670	LOC_Os02g50860	LOC_Os04g24650	LOC_Os03g55680	LOC_Os12g42380		LOC_Os04g16832	LOC_Os04g24640	LOC_Os03g13976	LOC_Os05g27630
LOC_Os04g04680	LOC_Os02g50870	LOC_Os04g24670	LOC_Os03g55690	LOC_Os12g42390		LOC_Os04g16834	LOC_Os04g24650	LOC_Os03g13984	LOC_Os05g27640
LOC_Os04g04690	LOC_Os02g50880	LOC_Os04g24680	LOC_Os03g55704	LOC_Os12g42400		LOC_Os04g16838	LOC_Os04g24670	LOC_Os03g14000	LOC_Os05g27650
LOC_Os04g04700	LOC_Os02g50890	LOC_Os04g24690	LOC_Os03g55720	LOC_Os12g42410		LOC_Os04g16842	LOC_Os04g24680	LOC_Os03g14010	LOC_Os05g27660
LOC_Os04g04710	LOC_Os02g50900	LOC_Os04g24700	LOC_Os03g55730	LOC_Os12g42420		LOC_Os04g16844	LOC_Os04g24690	LOC_Os03g14020	LOC_Os07g18050
LOC_Os04g04720	LOC_Os02g50910	LOC_Os04g24710	LOC_Os03g55734	LOC_Os12g42430		LOC_Os04g16846	LOC_Os04g24700	LOC_Os03g14030	LOC_Os07g18060
LOC_Os04g04730	LOC_Os02g50930	LOC_Os04g24720	LOC_Os03g55740	LOC_Os12g42440		LOC_Os04g16848	LOC_Os04g24710	LOC_Os03g14040	LOC_Os07g18070
LOC_Os04g04740	LOC_Os02g50940	LOC_Os04g24730	LOC_Os03g55750	LOC_Os12g42450		LOC_Os04g16850	LOC_Os04g24720	LOC_Os03g14050	LOC_Os07g18080
LOC_Os04g04750	LOC_Os02g50950	LOC_Os04g24750	LOC_Os03g55760	LOC_Os12g42460		LOC_Os04g16854	LOC_Os04g24730	LOC_Os03g14060	LOC_Os07g18090
LOC_Os04g04770	LOC_Os02g50960	LOC_Os04g24770	LOC_Os03g55770	LOC_Os12g42470		LOC_Os04g16856	LOC_Os04g24750	LOC_Os03g14070	LOC_Os07g18100
LOC_Os04g04780	LOC_Os02g50970	LOC_Os04g24780	LOC_Os03g55776	LOC_Os12g42480		LOC_Os04g16860	LOC_Os04g24770	LOC_Os03g14080	LOC_Os07g18110
LOC_Os04g04790	LOC_Os02g50980	LOC_Os04g24790	LOC_Os03g55784	LOC_Os12g42500		LOC_Os04g16866	LOC_Os04g24780	LOC_Os03g14090	LOC_Os07g18120
LOC_Os04g04800	LOC_Os02g50990	LOC_Os04g24800	LOC_Os03g55800	LOC_Os12g42510		LOC_Os04g16870	LOC_Os04g24790	LOC_Os03g14100	LOC_Os07g18130
LOC_Os04g04810	LOC_Os02g51000	LOC_Os04g24804	LOC_Os03g55810	LOC_Os12g42520		LOC_Os04g16872	LOC_Os04g24800	LOC_Os03g14110	LOC_Os07g18140
LOC_Os04g04820	LOC_Os02g51010	LOC_Os04g24810	LOC_Os03g55820	LOC_Os12g42530		LOC_Os04g16874	LOC_Os04g24804	LOC_Os03g14120	LOC_Os07g18154
LOC_Os04g04830	LOC_Os02g51020	LOC_Os04g24820	LOC_Os03g55830	LOC_Os12g42540		LOC_Os04g16876	LOC_Os04g24810	LOC_Os03g14130	LOC_Os07g18158
LOC_Os04g04840	LOC_Os02g51030	LOC_Os04g24830	LOC_Os03g55840	LOC_Os12g42550		LOC_Os04g16878	LOC_Os04g24820	LOC_Os03g14140	LOC_Os07g18162
LOC_Os04g04850	LOC_Os02g51040	LOC_Os04g25080	LOC_Os03g55850	LOC_Os12g42560		LOC_Os04g16880	LOC_Os04g24830	LOC_Os03g18410	LOC_Os07g18170
LOC_Os04g04860	LOC_Os02g51050	LOC_Os04g25100	LOC_Os03g55860	LOC_Os12g42570		LOC_Os04g16882	LOC_Os04g24840	LOC_Os03g18420	LOC_Os07g18180
LOC_Os04g04870	LOC_Os02g51060	LOC_Os04g25110	LOC_Os03g55870	LOC_Os12g42580		LOC_Os04g16886	LOC_Os04g24850	LOC_Os03g18430	LOC_Os07g18190
LOC_Os04g04880	LOC_Os02g51070	LOC_Os04g25120	LOC_Os03g55874	LOC_Os12g42590		LOC_Os04g16890	LOC_Os04g24860	LOC_Os03g18440	LOC_Os07g18200
LOC_Os04g04890	LOC_Os02g51080	LOC_Os04g25130	LOC_Os03g55880	LOC_Os12g42600		LOC_Os04g16896	LOC_Os04g24870	LOC_Os03g18454	LOC_Os07g18210
LOC_Os04g04900	LOC_Os02g51090	LOC_Os04g25140	LOC_Os03g55890	LOC_Os12g42610		LOC_Os04g16900	LOC_Os04g24880	LOC_Os03g18470	LOC_Os07g18230
LOC_Os04g04914	LOC_Os02g51100	LOC_Os04g25150	LOC_Os03g55920	LOC_Os12g42620		LOC_Os04g16910	LOC_Os04g24900	LOC_Os03g18480	LOC_Os07g18240
LOC_Os04g04930	LOC_Os02g51110	LOC_Os04g25160	LOC_Os03g55930	LOC_Os12g42630		LOC_Os04g16924	LOC_Os04g24910	LOC_Os03g18490	LOC_Os07g18250
LOC_Os04g04940	LOC_Os02g51119	LOC_Os04g25170	LOC_Os03g55940	LOC_Os12g42640		LOC_Os04g16940	LOC_Os04g24920	LOC_Os03g18500	LOC_Os07g18260
LOC_Os04g04950	LOC_Os02g51130	LOC_Os04g25180	LOC_Os03g55950	LOC_Os12g42650		LOC_Os04g16950	LOC_Os04g30160	LOC_Os03g18510	LOC_Os07g18270
LOC_Os04g04970	LOC_Os02g57410	LOC_Os04g25190	LOC_Os03g55960	LOC_Os12g42660		LOC_Os04g16970	LOC_Os04g30170	LOC_Os03g18520	LOC_Os07g18280
LOC_Os04g04980	LOC_Os02g57420	LOC_Os04g25210	LOC_Os03g55970	LOC_Os12g42670		LOC_Os04g16980	LOC_Os04g30180	LOC_Os03g18530	LOC_Os07g18290
LOC_Os04g04990	LOC_Os02g57430	LOC_Os04g25220	LOC_Os03g55980	LOC_Os12g42680		LOC_Os04g16990	LOC_Os04g30190	LOC_Os03g18540	LOC_Os07g18300
LOC_Os04g04999	LOC_Os02g57440	LOC_Os04g25230	LOC_Os03g55990	LOC_Os02g01010		LOC_Os04g17000	LOC_Os04g30200	LOC_Os03g18550	LOC_Os07g18310
LOC_Os04g05010	LOC_Os02g57450	LOC_Os04g25250	LOC_Os03g56000	LOC_Os02g01020		LOC_Os04g17010	LOC_Os04g30210	LOC_Os03g18560	LOC_Os07g18320
LOC_Os04g05020	LOC_Os02g57460	LOC_Os04g25260	LOC_Os03g56010	LOC_Os02g01030		LOC_Os04g17020	LOC_Os04g30220	LOC_Os03g18570	LOC_Os07g18330
LOC_Os04g05030	LOC_Os02g57470	LOC_Os04g25270	LOC_Os03g56020	LOC_Os02g01040		LOC_Os04g17030	LOC_Os04g30230	LOC_Os03g18580	LOC_Os07g18340
LOC_Os04g05040	LOC_Os02g57480	LOC_Os04g25280	LOC_Os03g56030	LOC_Os02g01050		LOC_Os04g17040	LOC_Os04g30240	LOC_Os03g18590	LOC_Os07g18350
LOC_Os04g39190	LOC_Os02g57490	LOC_Os04g25290	LOC_Os03g56040	LOC_Os02g01060		LOC_Os04g17050	LOC_Os04g30250	LOC_Os03g18600	LOC_Os07g18360
LOC_Os04g39200	LOC_Os02g57500	LOC_Os04g25300	LOC_Os03g56050	LOC_Os02g01070		LOC_Os04g17064	LOC_Os04g30260	LOC_Os03g18620	LOC_Os07g18370
LOC_Os04g39210	LOC_Os02g57510	LOC_Os04g25310	LOC_Os03g56060	LOC_Os02g01080		LOC_Os04g17080	LOC_Os04g30270	LOC_Os03g18630	LOC_Os07g18380
LOC_Os04g39220	LOC_Os02g57520	LOC_Os04g25320	LOC_Os03g56070	LOC_Os02g01090		LOC_Os04g17090	LOC_Os04g30280	LOC_Os03g18640	LOC_Os07g18390
LOC_Os04g39230	LOC_Os02g57530	LOC_Os04g25330	LOC_Os03g56080	LOC_Os02g01100		LOC_Os04g17100	LOC_Os04g30290	LOC_Os03g18650	LOC_Os07g18400
LOC_Os04g39240	LOC_Os02g57540	LOC_Os04g25350	LOC_Os03g56090	LOC_Os02g01110		LOC_Os04g17120	LOC_Os04g30300	LOC_Os03g18660	LOC_Os07g18410
LOC_Os04g39250	LOC_Os02g57550	LOC_Os04g25360	LOC_Os03g56100	LOC_Os02g01120		LOC_Os04g17130	LOC_Os04g30310	LOC_Os03g18670	LOC_Os07g18420
LOC_Os04g39260	LOC_Os02g57560	LOC_Os04g25370	LOC_Os03g56110	LOC_Os02g01130		LOC_Os04g17140	LOC_Os04g30320	LOC_Os03g18680	LOC_Os07g18430
LOC_Os04g39270	LOC_Os02g57570	LOC_Os04g25380	LOC_Os03g56120	LOC_Os02g01140		LOC_Os04g17150	LOC_Os04g30330	LOC_Os03g18690	LOC_Os07g18440
LOC_Os04g39280	LOC_Os02g57580	LOC_Os04g25400	LOC_Os03g56130	LOC_Os02g01150		LOC_Os04g17160	LOC_Os04g30340	LOC_Os03g18700	LOC_Os07g18450
LOC_Os04g39290	LOC_Os02g57590	LOC_Os04g25410	LOC_Os03g59500	LOC_Os02g01160		LOC_Os04g17170	LOC_Os04g30360	LOC_Os03g18710	LOC_Os07g18460
LOC_Os04g39300	LOC_Os02g57600	LOC_Os04g25420	LOC_Os03g59510	LOC_Os02g01170		LOC_Os04g17180	LOC_Os04g30370	LOC_Os03g18720	LOC_Os07g18480
LOC_Os04g39310	LOC_Os02g57610	LOC_Os04g25430	LOC_Os03g59520	LOC_Os02g01180		LOC_Os04g17190	LOC_Os04g30380	LOC_Os03g18729	LOC_Os07g18500
LOC_Os04g39320	LOC_Os02g57620	LOC_Os04g25440	LOC_Os03g59530	LOC_Os02g01190		LOC_Os04g17200	LOC_Os04g30390	LOC_Os03g18740	LOC_Os07g18510
LOC_Os04g39330	LOC_Os02g57630	LOC_Os04g25454	LOC_Os03g59540	LOC_Os02g01200		LOC_Os04g17210	LOC_Os04g30410	LOC_Os03g18750	LOC_Os07g18520
LOC_Os04g39340	LOC_Os02g57640	LOC_Os04g25470	LOC_Os03g59550	LOC_Os02g01210		LOC_Os04g17220	LOC_Os04g30420	LOC_Os03g18760	LOC_Os07g18530
LOC_Os04g39350	LOC_Os02g57650	LOC_Os04g25480	LOC_Os03g59560	LOC_Os02g01220		LOC_Os04g17230	LOC_Os04g30430	LOC_Os03g18770	LOC_Os07g18540
LOC_Os04g39360	LOC_Os02g57660	LOC_Os04g25490	LOC_Os03g59570	LOC_Os02g01230		LOC_Os04g17240	LOC_Os04g30440	LOC_Os03g18779	LOC_Os07g18550
LOC_Os04g39370	LOC_Os02g57670	LOC_Os04g25499	LOC_Os03g59580	LOC_Os02g01240		LOC_Os04g17250	LOC_Os04g30450	LOC_Os03g18790	LOC_Os07g18560
LOC_Os04g39380	LOC_Os02g57690	LOC_Os04g25510	LOC_Os03g59590	LOC_Os02g01245		LOC_Os04g17260	LOC_Os04g30460	LOC_Os03g18800	LOC_Os07g18570
LOC_Os04g39390	LOC_Os02g57700	LOC_Os04g25520	LOC_Os03g59600	LOC_Os02g01250		LOC_Os04g17270	LOC_Os04g30470	LOC_Os03g18810	LOC_Os07g18580
LOC_Os04g39400	LOC_Os02g57710	LOC_Os04g25540	LOC_Os03g59610	LOC_Os02g01260		LOC_Os04g17280	LOC_Os04g30480	LOC_Os03g18820	LOC_Os07g18590
LOC_Os04g39410	LOC_Os02g57720	LOC_Os04g25550	LOC_Os03g59620	LOC_Os02g01270		LOC_Os04g17290	LOC_Os04g30490	LOC_Os03g18830	LOC_Os07g18600
LOC_Os04g39420	LOC_Os02g57730	LOC_Os04g25560	LOC_Os03g59630	LOC_Os02g01275		LOC_Os04g17300	LOC_Os04g30500	LOC_Os03g18840	LOC_Os07g18610
LOC_Os04g39430	LOC_Os02g57740	LOC_Os04g25570	LOC_Os03g59640	LOC_Os02g01280		LOC_Os04g17310	LOC_Os04g30510	LOC_Os03g18850	LOC_Os07g18620
LOC_Os04g39440	LOC_Os02g57750	LOC_Os04g25580	LOC_Os03g59650	LOC_Os02g01290		LOC_Os04g17320	LOC_Os04g30520	LOC_Os03g18860	LOC_Os07g18630
LOC_Os04g39444	LOC_Os02g57760	LOC_Os04g36660	LOC_Os03g59660	LOC_Os02g01300		LOC_Os04g17330	LOC_Os04g30530	LOC_Os03g18870	LOC_Os07g18640
LOC_Os04g39450	LOC_Os02g57770	LOC_Os04g36670	LOC_Os03g59670	LOC_Os02g01310		LOC_Os04g17340	LOC_Os04g30540	LOC_Os03g18880	LOC_Os07g18660
LOC_Os04g39460	LOC_Os02g57780	LOC_Os04g36680	LOC_Os03g59680	LOC_Os02g01326		LOC_Os04g17350	LOC_Os04g30550	LOC_Os03g18890	LOC_Os07g18670
LOC_Os04g39470	LOC_Os02g57790	LOC_Os04g36700	LOC_Os03g62100	LOC_Os02g01332		LOC_Os04g17360	LOC_Os04g30560	LOC_Os03g18900	LOC_Os07g18680
LOC_Os04g39489	LOC_Os02g57800	LOC_Os04g36710	LOC_Os03g62110	LOC_Os02g01340		LOC_Os04g17370	LOC_Os04g30570	LOC_Os03g18910	LOC_Os07g18690
LOC_Os04g39510	LOC_Os02g57810	LOC_Os04g36720	LOC_Os03g62120	LOC_Os02g01350		LOC_Os04g17380	LOC_Os04g30580	LOC_Os03g18930	LOC_Os07g18700
LOC_Os04g39520	LOC_Os02g57820	LOC_Os04g36730	LOC_Os03g62130	LOC_Os02g01355		LOC_Os04g17390	LOC_Os04g30590	LOC_Os03g18940	LOC_Os07g18710
LOC_Os04g39530	LOC_Os02g57830	LOC_Os04g36740	LOC_Os03g62140	LOC_Os02g01360		LOC_Os04g17400	LOC_Os04g30600	LOC_Os03g18950	LOC_Os07g18720
LOC_Os04g39540	LOC_Os02g57840	LOC_Os04g36750	LOC_Os03g62150	LOC_Os02g01365		LOC_Os04g17410	LOC_Os04g30610	LOC_Os03g18960	LOC_Os07g18750
LOC_Os04g39560	LOC_Os02g57850	LOC_Os04g36760	LOC_Os03g62160	LOC_Os02g01370		LOC_Os04g17420	LOC_Os04g30620	LOC_Os03g18970	LOC_Os07g18760
LOC_Os04g39570	LOC_Os02g57854	LOC_Os04g36770	LOC_Os03g62170	LOC_Os02g01380		LOC_Os04g17430	LOC_Os04g30630	LOC_Os03g18980	LOC_Os07g18770
LOC_Os04g39580	LOC_Os02g57860	LOC_Os04g36780	LOC_Os03g62180	LOC_Os02g01390		LOC_Os04g17440	LOC_Os04g30640	LOC_Os03g18990	LOC_Os07g18780
LOC_Os04g39590	LOC_Os02g57870	LOC_Os04g36790	LOC_Os03g62190	LOC_Os02g01400		LOC_Os04g17450	LOC_Os04g30650	LOC_Os03g19000	LOC_Os07g18790
LOC_Os04g39600	LOC_Os02g57880	LOC_Os04g36800	LOC_Os03g62200	LOC_Os02g01410		LOC_Os04g17470	LOC_Os04g30660	LOC_Os03g19010	LOC_Os07g18800
LOC_Os04g39610	LOC_Os02g57890	LOC_Os04g36810	LOC_Os03g62210	LOC_Os02g01420		LOC_Os04g17479	LOC_Os04g30670	LOC_Os03g19020	LOC_Os07g18810
LOC_Os04g39629	LOC_Os02g57900	LOC_Os04g36820	LOC_Os03g62220	LOC_Os02g01430		LOC_Os04g17490	LOC_Os04g30680	LOC_Os03g19030	LOC_Os07g18820
LOC_Os04g39650	LOC_Os02g57910	LOC_Os04g36830	LOC_Os03g62224	LOC_Os02g01440		LOC_Os04g17500	LOC_Os04g30690	LOC_Os03g19040	LOC_Os07g18830
LOC_Os04g39660	LOC_Os02g57924	LOC_Os04g36840	LOC_Os03g62230	LOC_Os02g01450		LOC_Os04g17510	LOC_Os04g30700	LOC_Os03g19050	LOC_Os07g18840
LOC_Os04g39670	LOC_Os02g57930	LOC_Os04g36850	LOC_Os03g62240	LOC_Os02g01460		LOC_Os04g17520	LOC_Os04g30710	LOC_Os03g19059	LOC_Os07g18860
LOC_Os04g39680	LOC_Os02g57940	LOC_Os04g36859	LOC_Os03g62250	LOC_Os02g01470		LOC_Os04g17530	LOC_Os04g30720	LOC_Os03g19070	LOC_Os07g18874
LOC_Os04g39700	LOC_Os02g57950	LOC_Os04g36880	LOC_Os03g62260	LOC_Os02g01480		LOC_Os04g17540	LOC_Os04g30740	LOC_Os03g19080	LOC_Os07g18890
LOC_Os04g39710	LOC_Os02g57960	LOC_Os04g36890	LOC_Os03g62270	LOC_Os02g01490		LOC_Os04g17550	LOC_Os04g30750	LOC_Os03g19090	LOC_Os07g18900
LOC_Os04g39720	LOC_Os02g57965	LOC_Os04g36900	LOC_Os03g62280	LOC_Os02g01500		LOC_Os04g17574	LOC_Os04g30760	LOC_Os03g19104	LOC_Os07g18910
LOC_Os04g39730	LOC_Os02g57980	LOC_Os04g36910	LOC_Os03g62290	LOC_Os02g01510		LOC_Os04g17590	LOC_Os04g30770	LOC_Os03g19120	LOC_Os07g18920
LOC_Os04g39740	LOC_Os02g57990	LOC_Os04g37410	LOC_Os03g62300	LOC_Os02g01520		LOC_Os04g17600	LOC_Os04g30780	LOC_Os03g19140	LOC_Os07g18930
LOC_Os04g39750	LOC_Os02g58000	LOC_Os04g37420	LOC_Os03g62314	LOC_Os02g01530		LOC_Os04g17610	LOC_Os04g30790	LOC_Os03g19150	LOC_Os07g18944
LOC_Os04g39760	LOC_Os02g58010	LOC_Os04g37430	LOC_Os03g62330	LOC_Os02g01540		LOC_Os04g17620	LOC_Os04g30800	LOC_Os03g19160	LOC_Os07g18960
LOC_Os04g39770	LOC_Os02g58020	LOC_Os04g37440	LOC_Os03g62340	LOC_Os02g01550		LOC_Os04g17630	LOC_Os04g30810	LOC_Os03g19170	LOC_Os07g18970
LOC_Os04g39780	LOC_Os02g58030	LOC_Os04g37450	LOC_Os03g62350	LOC_Os02g01560		LOC_Os04g17640	LOC_Os04g30820	LOC_Os03g19180	LOC_Os07g18980
LOC_Os04g39800	LOC_Os02g58040	LOC_Os04g37460	LOC_Os03g62360	LOC_Os02g01570		LOC_Os04g17650	LOC_Os04g30830	LOC_Os03g19190	LOC_Os07g18990
LOC_Os04g39814	LOC_Os02g58050	LOC_Os04g37470	LOC_Os03g62370	LOC_Os02g01580		LOC_Os04g17660	LOC_Os04g30840	LOC_Os03g19200	LOC_Os07g19000
LOC_Os04g39830	LOC_Os02g58060	LOC_Os04g37480	LOC_Os03g62379	LOC_Os02g01590		LOC_Os04g17669	LOC_Os04g30850	LOC_Os03g19210	LOC_Os07g19020
LOC_Os04g39840	LOC_Os02g58070	LOC_Os04g37490	LOC_Os03g62388	LOC_Os02g01610		LOC_Os04g17680	LOC_Os04g30860	LOC_Os03g19220	LOC_Os07g19030
LOC_Os04g39864	LOC_Os02g58080	LOC_Os04g37500	LOC_Os03g62400	LOC_Os02g02710		LOC_Os04g17700	LOC_Os04g30870	LOC_Os03g19230	LOC_Os07g19040
LOC_Os04g39880	LOC_Os02g58090	LOC_Os04g37510	LOC_Os03g62410	LOC_Os02g02720		LOC_Os04g17710	LOC_Os04g30880	LOC_Os03g19240	LOC_Os07g19050
LOC_Os04g39890	LOC_Os02g58100	LOC_Os04g37520	LOC_Os03g62420	LOC_Os02g02730		LOC_Os04g17720	LOC_Os04g30890	LOC_Os03g19250	LOC_Os07g19060
LOC_Os04g39900	LOC_Os02g58110	LOC_Os04g37530	LOC_Os03g62430	LOC_Os02g02740		LOC_Os04g17730	LOC_Os04g30900	LOC_Os03g19260	LOC_Os07g19070
LOC_Os04g39910	LOC_Os02g58120	LOC_Os04g37540	LOC_Os03g62440	LOC_Os02g02750		LOC_Os04g17740	LOC_Os04g30910	LOC_Os03g19270	LOC_Os07g19080
LOC_Os04g39930	LOC_Os02g58139	LOC_Os04g37550	LOC_Os03g62450	LOC_Os02g02770		LOC_Os04g17750	LOC_Os04g30920	LOC_Os03g19275	LOC_Os07g19090
LOC_Os04g39940	LOC_Os02g58150	LOC_Os04g37560	LOC_Os03g62460	LOC_Os02g02780		LOC_Os04g17760	LOC_Os04g30930	LOC_Os03g19280	LOC_Os07g19110
LOC_Os04g39950	LOC_Os02g58160	LOC_Os04g37570	LOC_Os03g62470	LOC_Os02g02790		LOC_Os04g17770	LOC_Os04g30940	LOC_Os03g19290	LOC_Os07g19120
LOC_Os04g39960	LOC_Os02g58170	LOC_Os04g37580	LOC_Os03g62480	LOC_Os02g02800		LOC_Os04g17780	LOC_Os04g30950	LOC_Os03g19300	LOC_Os07g19130
LOC_Os04g39970	LOC_Os02g58180	LOC_Os04g37590	LOC_Os03g62490	LOC_Os02g02810		LOC_Os04g17789	LOC_Os04g30960	LOC_Os03g19310	LOC_Os07g19140
LOC_Os04g39980	LOC_Os03g03600	LOC_Os04g37600	LOC_Os03g62500	LOC_Os02g02820		LOC_Os04g17798	LOC_Os04g30970	LOC_Os03g19320	LOC_Os07g19160
LOC_Os04g39990	LOC_Os03g03610	LOC_Os04g37619	LOC_Os03g62510	LOC_Os02g02830		LOC_Os04g17810	LOC_Os04g30980	LOC_Os03g19330	LOC_Os07g19170
LOC_Os04g40000	LOC_Os03g03630	LOC_Os04g37630	LOC_Os03g62522	LOC_Os02g02840		LOC_Os04g17820	LOC_Os04g30990	LOC_Os03g19340	LOC_Os07g19190
LOC_Os04g40010	LOC_Os03g03640	LOC_Os04g37640	LOC_Os03g62530	LOC_Os02g02850		LOC_Os04g18010	LOC_Os04g31000	LOC_Os03g19350	LOC_Os07g19200
LOC_Os04g40020	LOC_Os03g03650	LOC_Os04g37650	LOC_Os03g63360	LOC_Os02g02860		LOC_Os04g18020	LOC_Os04g31010	LOC_Os03g19370	LOC_Os07g19210
LOC_Os04g40030	LOC_Os03g03654	LOC_Os04g37660	LOC_Os03g63370	LOC_Os02g02870		LOC_Os04g18030	LOC_Os04g31020	LOC_Os03g19375	LOC_Os07g19220
LOC_Os04g40040	LOC_Os03g03660	LOC_Os04g37670	LOC_Os03g63380	LOC_Os02g02880		LOC_Os04g18040	LOC_Os04g31030	LOC_Os03g19380	LOC_Os07g19230
LOC_Os04g40050	LOC_Os03g03670	LOC_Os04g37680	LOC_Os03g63390	LOC_Os02g02890		LOC_Os04g18050	LOC_Os04g31040	LOC_Os03g19390	LOC_Os07g19240
LOC_Os04g40060	LOC_Os03g03680	LOC_Os04g37690	LOC_Os03g63400	LOC_Os02g02900		LOC_Os04g18060	LOC_Os04g31050	LOC_Os03g19400	LOC_Os07g19250
LOC_Os04g40070	LOC_Os03g03690	LOC_Os04g37700	LOC_Os03g63410	LOC_Os02g02910		LOC_Os04g18080	LOC_Os04g31070	LOC_Os03g19410	LOC_Os07g19274
LOC_Os04g40080	LOC_Os03g03700	LOC_Os04g37710	LOC_Os03g63420	LOC_Os02g02920		LOC_Os04g18090	LOC_Os04g31080	LOC_Os03g19420	LOC_Os07g19290
LOC_Os04g40090	LOC_Os03g03710	LOC_Os04g37720	LOC_Os03g63430	LOC_Os02g02930		LOC_Os04g18100	LOC_Os04g31090	LOC_Os03g19427	LOC_Os07g19300
LOC_Os04g40100	LOC_Os03g03720	LOC_Os04g37730	LOC_Os03g63440	LOC_Os02g02940		LOC_Os04g18110	LOC_Os05g26850	LOC_Os03g19436	LOC_Os07g19310
LOC_Os04g40110	LOC_Os03g03724	LOC_Os04g37740	LOC_Os03g63450	LOC_Os02g02950		LOC_Os04g18130	LOC_Os05g26860	LOC_Os03g19452	LOC_Os07g19320
LOC_Os04g40120	LOC_Os03g03730	LOC_Os04g37750	LOC_Os03g63470	LOC_Os02g02960		LOC_Os04g18140	LOC_Os05g26870	LOC_Os03g19462	LOC_Os07g19330
LOC_Os04g40130	LOC_Os03g03740	LOC_Os04g37760	LOC_Os03g63480	LOC_Os02g02970		LOC_Os04g18150	LOC_Os05g26890	LOC_Os03g19470	LOC_Os07g19340
LOC_Os04g40140	LOC_Os03g03750	LOC_Os04g37770	LOC_Os03g63490	LOC_Os02g02980		LOC_Os04g18160	LOC_Os05g26902	LOC_Os03g19480	LOC_Os07g19350
LOC_Os04g40150	LOC_Os03g03760	LOC_Os04g37790	LOC_Os03g63500	LOC_Os02g02990		LOC_Os04g18170	LOC_Os05g26926	LOC_Os03g19490	LOC_Os07g19360
LOC_Os04g40170	LOC_Os03g03770	LOC_Os04g37800	LOC_Os03g63510	LOC_Os02g03000		LOC_Os04g18180	LOC_Os05g26940	LOC_Os03g19500	LOC_Os07g19370
LOC_Os04g40180	LOC_Os03g03790	LOC_Os04g37810	LOC_Os03g63520	LOC_Os02g03010		LOC_Os04g18190	LOC_Os05g26954	LOC_Os03g19510	LOC_Os07g19390
LOC_Os04g40190	LOC_Os03g03800	LOC_Os04g37820	LOC_Os03g63530	LOC_Os02g03020		LOC_Os04g18200	LOC_Os05g26970	LOC_Os03g19520	LOC_Os07g19400
LOC_Os04g40200	LOC_Os03g03810	LOC_Os04g37830	LOC_Os03g63540	LOC_Os02g03030		LOC_Os04g18230	LOC_Os05g26980	LOC_Os03g19530	LOC_Os07g19410
LOC_Os04g40210	LOC_Os03g03820	LOC_Os04g37840	LOC_Os03g63550	LOC_Os02g03040		LOC_Os04g18244	LOC_Os05g26990	LOC_Os03g19540	LOC_Os07g19420
LOC_Os04g40220	LOC_Os03g20020	LOC_Os04g37850	LOC_Os03g63554	LOC_Os02g03050		LOC_Os04g18260	LOC_Os05g27000	LOC_Os03g19550	LOC_Os07g19430
LOC_Os04g40230	LOC_Os03g20040	LOC_Os04g37860	LOC_Os03g63560	LOC_Os02g03060		LOC_Os04g18280	LOC_Os05g27010	LOC_Os03g19560	LOC_Os07g19444
LOC_Os04g40240	LOC_Os03g20050	LOC_Os04g37870	LOC_Os03g63570	LOC_Os02g03070		LOC_Os04g18290	LOC_Os05g27020	LOC_Os03g19570	LOC_Os07g19460
LOC_Os04g40250	LOC_Os03g20060	LOC_Os04g37880	LOC_Os03g63580	LOC_Os02g03090		LOC_Os04g18300	LOC_Os05g27034	LOC_Os03g19580	LOC_Os07g19470
LOC_Os04g40260	LOC_Os03g20070	LOC_Os04g37890	LOC_Os03g63590	LOC_Os02g03100		LOC_Os04g18310	LOC_Os05g27050	LOC_Os03g19590	LOC_Os07g19480
LOC_Os04g40270	LOC_Os03g20080	LOC_Os04g37904	LOC_Os03g63600	LOC_Os02g03110		LOC_Os04g18320	LOC_Os05g27060	LOC_Os03g19600	LOC_Os07g19494
LOC_Os04g40290	LOC_Os03g20090	LOC_Os04g37920	LOC_Os03g63620	LOC_Os02g03120		LOC_Os04g18330	LOC_Os05g27080	LOC_Os03g19610	LOC_Os07g19510
LOC_Os04g40300	LOC_Os03g20100	LOC_Os04g37930	LOC_Os03g63630	LOC_Os02g03130		LOC_Os04g18340	LOC_Os05g27090	LOC_Os03g19620	LOC_Os07g19520
LOC_Os04g40310	LOC_Os03g20110	LOC_Os04g37940	LOC_Os03g63640	LOC_Os02g03140		LOC_Os04g18350	LOC_Os05g27100	LOC_Os03g19630	LOC_Os07g19530
LOC_Os04g40320	LOC_Os03g20120	LOC_Os04g37950	LOC_Os03g63644	LOC_Os02g03150		LOC_Os04g18360	LOC_Os05g27110	LOC_Os03g19640	LOC_Os07g19540
LOC_Os04g40330	LOC_Os03g20140	LOC_Os04g37960	LOC_Os03g63650	LOC_Os02g03160		LOC_Os04g18380	LOC_Os05g27120	LOC_Os03g19650	LOC_Os07g19550
LOC_Os04g40340	LOC_Os03g20150	LOC_Os04g37970	LOC_Os03g63660	LOC_Os02g03170		LOC_Os04g18390	LOC_Os05g27130	LOC_Os03g19660	LOC_Os07g19560
LOC_Os04g40350	LOC_Os03g20170	LOC_Os04g37980	LOC_Os03g63670	LOC_Os02g03180		LOC_Os04g18400	LOC_Os05g27140	LOC_Os03g19670	LOC_Os07g19570
LOC_Os04g40360	LOC_Os03g20180	LOC_Os04g37990	LOC_Os03g63680	LOC_Os02g03190		LOC_Os04g18410	LOC_Os05g27160	LOC_Os03g19680	LOC_Os07g19580
LOC_Os04g40370	LOC_Os03g20190	LOC_Os04g38000	LOC_Os03g63690	LOC_Os02g03200		LOC_Os04g18420	LOC_Os05g27170	LOC_Os03g19690	LOC_Os07g19594
LOC_Os04g40380	LOC_Os03g20200	LOC_Os04g38010	LOC_Os03g63700	LOC_Os02g03210		LOC_Os04g18430	LOC_Os05g27180	LOC_Os03g19700	LOC_Os07g20100
LOC_Os04g40390	LOC_Os03g20210	LOC_Os04g38026	LOC_Os03g63710	LOC_Os02g03220		LOC_Os04g18440	LOC_Os05g27190	LOC_Os03g19709	LOC_Os07g20110
LOC_Os04g40400	LOC_Os03g20220	LOC_Os04g38042	LOC_Os03g63720	LOC_Os02g03230		LOC_Os04g18450	LOC_Os05g27200	LOC_Os03g19720	LOC_Os07g20120
LOC_Os04g40410	LOC_Os03g20230	LOC_Os04g38060	LOC_Os03g63730	LOC_Os02g03240		LOC_Os04g18460	LOC_Os05g27210	LOC_Os03g19740	LOC_Os07g20130
LOC_Os04g40420	LOC_Os03g20240	LOC_Os04g38070	LOC_Os03g63740	LOC_Os02g03250		LOC_Os04g18470	LOC_Os05g27220	LOC_Os03g19750	LOC_Os07g20135
LOC_Os04g40430	LOC_Os03g20250	LOC_Os04g38090	LOC_Os03g63750	LOC_Os02g03260		LOC_Os04g18480	LOC_Os05g27230	LOC_Os03g19760	LOC_Os07g20140
LOC_Os04g40440	LOC_Os03g20260	LOC_Os04g38100	LOC_Os03g63760	LOC_Os02g03270		LOC_Os04g18490	LOC_Os05g27240	LOC_Os03g19770	LOC_Os07g20150
LOC_Os04g40450	LOC_Os03g20270	LOC_Os04g38110	LOC_Os03g63770	LOC_Os02g03280		LOC_Os04g18500	LOC_Os05g27250	LOC_Os03g19780	LOC_Os07g20160
LOC_Os04g40460	LOC_Os03g20280	LOC_Os04g38120	LOC_Os03g63780	LOC_Os02g03294		LOC_Os04g18510	LOC_Os05g27260	LOC_Os03g19800	LOC_Os07g20164
LOC_Os04g40470	LOC_Os03g20290	LOC_Os04g38129	LOC_Os03g63790	LOC_Os02g03310		LOC_Os04g18520	LOC_Os05g27270	LOC_Os03g19820	LOC_Os07g20170
LOC_Os04g40475	LOC_Os03g20300	LOC_Os04g38140	LOC_Os03g63800	LOC_Os02g03320		LOC_Os04g18530	LOC_Os05g27280	LOC_Os03g19830	LOC_Os07g20180
LOC_Os04g40490	LOC_Os03g20310	LOC_Os04g38150	LOC_Os03g63810	LOC_Os02g03330		LOC_Os04g18540	LOC_Os05g27290	LOC_Os03g19840	LOC_Os07g20200
LOC_Os04g40500	LOC_Os03g20320	LOC_Os04g38160	LOC_Os03g63820	LOC_Os02g03340		LOC_Os04g18550	LOC_Os05g27304	LOC_Os03g19850	LOC_Os07g20210
LOC_Os04g40510	LOC_Os03g20330	LOC_Os04g38170	LOC_Os03g63830	LOC_Os02g03350		LOC_Os04g18559	LOC_Os05g27320	LOC_Os03g19860	LOC_Os07g20220
LOC_Os04g40520	LOC_Os03g20340	LOC_Os04g38180	LOC_Os03g63840	LOC_Os02g03360		LOC_Os04g18570	LOC_Os05g27340	LOC_Os03g19870	LOC_Os07g20230
LOC_Os04g40530	LOC_Os03g20350	LOC_Os04g38190	LOC_Os03g63850	LOC_Os02g03370		LOC_Os04g18580	LOC_Os05g27350	LOC_Os03g19880	LOC_Os07g20240
LOC_Os04g40540	LOC_Os03g20370	LOC_Os04g38200	LOC_Os03g63860	LOC_Os02g04590		LOC_Os04g18590	LOC_Os05g27360	LOC_Os03g19890	LOC_Os07g20250
LOC_Os04g40550	LOC_Os03g20380	LOC_Os04g38220	LOC_Os03g63870	LOC_Os02g04600		LOC_Os04g18600	LOC_Os05g27370	LOC_Os03g19900	LOC_Os07g20260
LOC_Os04g40560	LOC_Os03g20390	LOC_Os04g38230	LOC_Os03g63880	LOC_Os02g04610		LOC_Os04g18610	LOC_Os05g27380	LOC_Os03g19910	LOC_Os07g20270
LOC_Os04g40570	LOC_Os03g20400	LOC_Os04g38240	LOC_Os03g63890	LOC_Os02g04620		LOC_Os04g18620	LOC_Os05g27390	LOC_Os03g19920	LOC_Os07g20280
LOC_Os04g40580	LOC_Os03g20410	LOC_Os04g38250	LOC_Os03g63900	LOC_Os02g04630		LOC_Os04g18630	LOC_Os05g27400	LOC_Os03g19930	LOC_Os07g20290
LOC_Os04g40590	LOC_Os03g20420	LOC_Os04g38260	LOC_Os03g63910	LOC_Os02g04640		LOC_Os04g18640	LOC_Os05g27410	LOC_Os03g19940	LOC_Os07g20300
LOC_Os04g40600	LOC_Os03g20430	LOC_Os04g38270	LOC_Os03g63920	LOC_Os02g04650		LOC_Os04g18650	LOC_Os05g27420	LOC_Os03g19950	LOC_Os07g20310
LOC_Os04g40620	LOC_Os03g20440	LOC_Os04g38274	LOC_Os03g63930	LOC_Os02g04660		LOC_Os04g18660	LOC_Os05g27430	LOC_Os03g19960	LOC_Os07g20320
LOC_Os04g40630	LOC_Os03g20450	LOC_Os04g38280	LOC_Os03g63940	LOC_Os02g04670		LOC_Os04g18670	LOC_Os05g27440	LOC_Os03g19970	LOC_Os07g20330
LOC_Os04g40640	LOC_Os03g20460	LOC_Os04g38290	LOC_Os03g63950	LOC_Os02g04680		LOC_Os04g18680	LOC_Os05g27450	LOC_Os03g19980	LOC_Os07g20340
LOC_Os04g40650	LOC_Os03g20470	LOC_Os04g38300	LOC_Os03g63970	LOC_Os02g04690		LOC_Os04g18690	LOC_Os05g27460	LOC_Os03g19990	LOC_Os07g20360
LOC_Os04g40660	LOC_Os03g20480	LOC_Os04g38310	LOC_Os03g63980	LOC_Os02g04700		LOC_Os04g18700	LOC_Os05g27470	LOC_Os03g20000	LOC_Os07g20370
LOC_Os04g40670	LOC_Os03g20490	LOC_Os04g38320	LOC_Os03g63990	LOC_Os02g04710		LOC_Os04g18710	LOC_Os05g27480	LOC_Os03g20010	LOC_Os07g20380
LOC_Os04g40680	LOC_Os03g20500	LOC_Os04g38330	LOC_Os03g63999	LOC_Os02g04720		LOC_Os04g18720	LOC_Os05g27490	LOC_Os03g20020	LOC_Os07g20390
LOC_Os04g40690	LOC_Os03g20520	LOC_Os04g38340	LOC_Os03g64010	LOC_Os02g04725		LOC_Os04g18730	LOC_Os05g27500	LOC_Os03g20040	LOC_Os07g20400
LOC_Os04g40700	LOC_Os03g20530	LOC_Os04g38350	LOC_Os03g64014	LOC_Os02g04730		LOC_Os04g18740	LOC_Os05g27510	LOC_Os03g20050	LOC_Os07g20410
LOC_Os04g40720	LOC_Os03g20540	LOC_Os04g38360	LOC_Os03g64020	LOC_Os02g04740		LOC_Os04g18750	LOC_Os05g27520	LOC_Os03g20060	LOC_Os07g20420
LOC_Os04g40730	LOC_Os03g20550	LOC_Os04g38370	LOC_Os03g64030	LOC_Os02g04750		LOC_Os04g18760	LOC_Os05g27530	LOC_Os03g20070	LOC_Os07g20430
LOC_Os04g40740	LOC_Os03g20560	LOC_Os04g38380	LOC_Os03g64050	LOC_Os02g04755		LOC_Os04g18770	LOC_Os05g27540	LOC_Os03g20080	LOC_Os07g20440
LOC_Os04g40750	LOC_Os03g20570	LOC_Os04g38390	LOC_Os03g64060	LOC_Os02g04760		LOC_Os04g18780	LOC_Os05g27550	LOC_Os03g20090	LOC_Os07g20450
LOC_Os04g40760	LOC_Os03g20580	LOC_Os04g38400	LOC_Os04g27092	LOC_Os02g04770		LOC_Os04g18790	LOC_Os05g27560	LOC_Os03g20100	LOC_Os07g20460
LOC_Os04g40770	LOC_Os03g20590	LOC_Os04g38410	LOC_Os04g27094	LOC_Os02g04780		LOC_Os04g18800	LOC_Os05g27570	LOC_Os03g20110	LOC_Os07g20470
LOC_Os04g40780	LOC_Os03g20600	LOC_Os04g38420	LOC_Os04g27096	LOC_Os02g04790		LOC_Os04g18810	LOC_Os05g27580	LOC_Os03g20120	LOC_Os07g20480
LOC_Os04g40790	LOC_Os03g20610	LOC_Os04g38430	LOC_Os04g27160	LOC_Os02g04800		LOC_Os04g18820	LOC_Os05g27590	LOC_Os03g20140	LOC_Os07g20490
LOC_Os04g40800	LOC_Os03g20620	LOC_Os04g38450	LOC_Os04g27170	LOC_Os02g04810		LOC_Os04g18830	LOC_Os05g27600	LOC_Os03g20150	LOC_Os07g20500
LOC_Os04g40820	LOC_Os03g20630	LOC_Os04g38460	LOC_Os04g27180	LOC_Os02g04820		LOC_Os04g18840	LOC_Os05g27610	LOC_Os03g20170	LOC_Os07g20510
LOC_Os04g40830	LOC_Os03g20640	LOC_Os04g38470	LOC_Os04g27190	LOC_Os02g04830		LOC_Os04g18850	LOC_Os05g27620	LOC_Os03g20180	LOC_Os07g20520
LOC_Os04g40840	LOC_Os03g20650	LOC_Os04g38480	LOC_Os04g27200	LOC_Os02g04840		LOC_Os04g18860	LOC_Os05g27630	LOC_Os03g20190	LOC_Os07g20530
LOC_Os04g40850	LOC_Os03g20660	LOC_Os04g38490	LOC_Os04g27210	LOC_Os02g04850		LOC_Os04g18870	LOC_Os05g27640	LOC_Os03g20200	LOC_Os07g20544
LOC_Os04g40860	LOC_Os03g20670	LOC_Os04g38500	LOC_Os04g27220	LOC_Os02g04860		LOC_Os04g18884	LOC_Os05g27650	LOC_Os03g20210	LOC_Os07g20560
LOC_Os04g40870	LOC_Os03g20680	LOC_Os04g38510	LOC_Os04g27230	LOC_Os02g04870		LOC_Os04g18900	LOC_Os05g27660	LOC_Os03g20220	LOC_Os07g20570
LOC_Os04g40874	LOC_Os03g20690	LOC_Os04g38520	LOC_Os04g27240	LOC_Os02g04880		LOC_Os04g18910	LOC_Os05g27670	LOC_Os03g20230	LOC_Os07g20580
LOC_Os04g40880	LOC_Os03g20700	LOC_Os04g38525	LOC_Os04g27250	LOC_Os02g04890		LOC_Os04g18920	LOC_Os05g27680	LOC_Os03g20240	LOC_Os07g20590
LOC_Os04g40890	LOC_Os03g20710	LOC_Os04g38530	LOC_Os04g27260	LOC_Os02g04900		LOC_Os04g18930	LOC_Os05g27690	LOC_Os03g20250	LOC_Os07g20600
LOC_Os04g40900	LOC_Os03g20720	LOC_Os04g38540	LOC_Os04g27270	LOC_Os02g04910		LOC_Os04g18940	LOC_Os05g27700	LOC_Os03g20260	LOC_Os07g20610
LOC_Os04g40910	LOC_Os03g20730	LOC_Os04g38550	LOC_Os04g27280	LOC_Os02g04915		LOC_Os04g18950	LOC_Os05g27710	LOC_Os03g20270	LOC_Os07g20620
LOC_Os04g40920	LOC_Os03g20740	LOC_Os04g38560	LOC_Os04g27300	LOC_Os02g04924		LOC_Os04g18960	LOC_Os05g47710	LOC_Os03g20280	LOC_Os07g20630
LOC_Os04g40930	LOC_Os03g20750	LOC_Os04g38570	LOC_Os04g27310	LOC_Os02g04940		LOC_Os04g18970	LOC_Os05g47720	LOC_Os03g20290	LOC_Os07g20640
LOC_Os04g40940	LOC_Os03g20760	LOC_Os04g38580	LOC_Os04g27320	LOC_Os02g04945		LOC_Os04g18980	LOC_Os05g47730	LOC_Os03g20300	LOC_Os07g20650
LOC_Os04g40950	LOC_Os03g20770	LOC_Os04g38600	LOC_Os04g27330	LOC_Os02g04950		LOC_Os04g18990	LOC_Os05g47740	LOC_Os03g20310	LOC_Os07g20660
LOC_Os04g40960	LOC_Os03g20780	LOC_Os04g38610	LOC_Os04g27340	LOC_Os02g04960		LOC_Os04g19000	LOC_Os05g47750	LOC_Os03g20320	LOC_Os07g20670
LOC_Os04g40970	LOC_Os03g20790	LOC_Os04g38620	LOC_Os04g27350	LOC_Os02g04970		LOC_Os04g19010	LOC_Os05g47770	LOC_Os03g20330	LOC_Os07g20680
LOC_Os04g40980	LOC_Os03g20800	LOC_Os04g38630	LOC_Os04g27360	LOC_Os02g04980		LOC_Os04g19020	LOC_Os05g47780	LOC_Os03g20340	LOC_Os07g20690
LOC_Os04g40990	LOC_Os03g20810	LOC_Os04g38640	LOC_Os04g27370	LOC_Os02g04990		LOC_Os04g19030	LOC_Os05g47790	LOC_Os03g20350	LOC_Os07g20700
LOC_Os04g41000	LOC_Os03g20820	LOC_Os04g38650	LOC_Os04g27380	LOC_Os02g05000		LOC_Os04g19040	LOC_Os05g47810	LOC_Os03g20370	LOC_Os07g20710
LOC_Os04g41010	LOC_Os03g20830	LOC_Os04g38660	LOC_Os04g27400	LOC_Os02g05020		LOC_Os04g19050	LOC_Os05g47820	LOC_Os03g20380	LOC_Os07g20720
LOC_Os04g41020	LOC_Os03g20840	LOC_Os04g38670	LOC_Os04g27410	LOC_Os02g05030		LOC_Os04g19060	LOC_Os05g47830	LOC_Os03g20390	LOC_Os07g20730
LOC_Os04g41030	LOC_Os03g20850	LOC_Os04g38890	LOC_Os04g27420	LOC_Os02g05040		LOC_Os04g19070	LOC_Os05g47840	LOC_Os03g20400	LOC_Os07g20740
LOC_Os04g41040	LOC_Os03g20860	LOC_Os04g38900	LOC_Os04g27430	LOC_Os02g05050		LOC_Os04g19080	LOC_Os05g47850	LOC_Os03g20410	LOC_Os07g20750
LOC_Os04g41050	LOC_Os03g20870	LOC_Os04g38910	LOC_Os04g27440	LOC_Os02g05060		LOC_Os04g19090	LOC_Os05g47860	LOC_Os03g20420	LOC_Os07g20770
LOC_Os04g41060	LOC_Os03g20880	LOC_Os04g38914	LOC_Os04g27450	LOC_Os02g05070		LOC_Os04g19100	LOC_Os05g47870	LOC_Os03g20430	LOC_Os07g20780
LOC_Os04g41070	LOC_Os03g20890	LOC_Os04g38920	LOC_Os04g27460	LOC_Os02g05080		LOC_Os04g19114	LOC_Os05g47880	LOC_Os03g20440	LOC_Os07g20790
LOC_Os04g41080	LOC_Os03g20900	LOC_Os04g38930	LOC_Os04g27470	LOC_Os02g05090		LOC_Os04g19130	LOC_Os05g47890	LOC_Os03g20450	LOC_Os07g20800
LOC_Os04g41090	LOC_Os03g20910	LOC_Os04g38940	LOC_Os04g27480	LOC_Os02g05100		LOC_Os04g19140	LOC_Os05g47900	LOC_Os03g20460	LOC_Os07g20810
LOC_Os04g41100	LOC_Os03g20920	LOC_Os04g38950	LOC_Os04g27490	LOC_Os02g05110		LOC_Os04g19150	LOC_Os05g47910	LOC_Os03g20470	LOC_Os07g20820
LOC_Os04g41110	LOC_Os03g20930	LOC_Os04g38960	LOC_Os04g27500	LOC_Os02g05120		LOC_Os04g19160	LOC_Os05g47920	LOC_Os03g20480	LOC_Os07g20830
LOC_Os04g41120	LOC_Os03g20940	LOC_Os04g38970	LOC_Os04g27510	LOC_Os02g05130		LOC_Os04g19170	LOC_Os05g47930	LOC_Os03g20490	LOC_Os07g20840
LOC_Os04g41130	LOC_Os03g20949	LOC_Os04g38980	LOC_Os04g27520	LOC_Os02g05140		LOC_Os04g19180	LOC_Os05g47940	LOC_Os03g20500	LOC_Os07g20850
LOC_Os04g41140	LOC_Os03g20970	LOC_Os04g38990	LOC_Os04g27530	LOC_Os02g05150		LOC_Os04g19190	LOC_Os05g47950	LOC_Os03g20520	LOC_Os07g20860
LOC_Os04g41150	LOC_Os03g20980	LOC_Os04g39000	LOC_Os04g27540	LOC_Os02g05160		LOC_Os04g19200	LOC_Os05g47960	LOC_Os03g20530	LOC_Os07g20870
LOC_Os04g41160	LOC_Os03g47990	LOC_Os04g39010	LOC_Os04g27550	LOC_Os02g06205		LOC_Os04g19210	LOC_Os05g47970	LOC_Os03g20540	LOC_Os07g20880
LOC_Os04g41170	LOC_Os03g48000	LOC_Os04g39020	LOC_Os04g27560	LOC_Os02g06210		LOC_Os04g19220	LOC_Os05g47980	LOC_Os03g20550	LOC_Os07g20890
LOC_Os04g41180	LOC_Os03g48010	LOC_Os04g39030	LOC_Os04g27570	LOC_Os02g06215		LOC_Os04g19230	LOC_Os05g48000	LOC_Os03g20560	LOC_Os07g20900
LOC_Os04g41189	LOC_Os03g48020	LOC_Os04g39040	LOC_Os04g27580	LOC_Os02g06220		LOC_Os04g19240	LOC_Os05g48010	LOC_Os03g20570	LOC_Os07g20910
LOC_Os04g41200	LOC_Os03g48030	LOC_Os04g39050	LOC_Os04g27590	LOC_Os02g06230		LOC_Os04g19250	LOC_Os05g48020	LOC_Os03g20580	LOC_Os07g20920
LOC_Os04g41220	LOC_Os03g48040	LOC_Os04g39060	LOC_Os04g27600	LOC_Os02g06240		LOC_Os04g19260	LOC_Os05g48030	LOC_Os03g20590	LOC_Os07g20930
LOC_Os04g41229	LOC_Os03g48050	LOC_Os04g39070	LOC_Os04g27610	LOC_Os02g06250		LOC_Os04g19270	LOC_Os05g48040	LOC_Os03g20600	LOC_Os07g20940
LOC_Os04g41238	LOC_Os03g48060	LOC_Os04g39080	LOC_Os04g27620	LOC_Os02g06260		LOC_Os04g19280	LOC_Os05g48050	LOC_Os03g20610	LOC_Os07g20950
LOC_Os04g41250	LOC_Os03g48070	LOC_Os04g39090	LOC_Os04g27630	LOC_Os02g06270		LOC_Os04g19290	LOC_Os05g48060	LOC_Os03g20620	LOC_Os07g22480
LOC_Os04g41260	LOC_Os03g48080	LOC_Os04g39100	LOC_Os04g27640	LOC_Os02g06280		LOC_Os04g19300	LOC_Os05g48070	LOC_Os03g20630	LOC_Os07g22494
LOC_Os04g41270	LOC_Os03g48090	LOC_Os04g39110	LOC_Os04g27650	LOC_Os02g06290		LOC_Os04g19310	LOC_Os05g48090	LOC_Os03g20640	LOC_Os07g22496
LOC_Os04g41280	LOC_Os03g48104	LOC_Os04g39120	LOC_Os04g27660	LOC_Os02g06300		LOC_Os04g19320	LOC_Os05g48100	LOC_Os03g20650	LOC_Os07g22498
LOC_Os04g41300	LOC_Os03g48110	LOC_Os04g39130	LOC_Os04g27670	LOC_Os02g06310		LOC_Os04g19330	LOC_Os05g48110	LOC_Os03g20660	LOC_Os07g22504
LOC_Os04g41310	LOC_Os03g48120	LOC_Os04g39140	LOC_Os04g27680	LOC_Os02g06320		LOC_Os04g19340	LOC_Os05g48120	LOC_Os03g20670	LOC_Os07g22510
LOC_Os04g41320	LOC_Os03g48140	LOC_Os04g39150	LOC_Os04g27690	LOC_Os02g06330		LOC_Os04g19350	LOC_Os05g48130	LOC_Os03g20680	LOC_Os07g22520
LOC_Os04g41330	LOC_Os03g48150	LOC_Os04g39160	LOC_Os04g27700	LOC_Os02g06340		LOC_Os04g19360	LOC_Os05g48140	LOC_Os03g20690	LOC_Os07g22534
LOC_Os04g41340	LOC_Os03g48160	LOC_Os04g39170	LOC_Os04g27710	LOC_Os02g06350		LOC_Os04g19370	LOC_Os05g48150	LOC_Os03g20700	LOC_Os07g22550
LOC_Os04g41350	LOC_Os03g48170	LOC_Os04g39180	LOC_Os04g27720	LOC_Os02g06360		LOC_Os04g19380	LOC_Os05g48160	LOC_Os03g20710	LOC_Os07g22560
LOC_Os04g41360	LOC_Os03g48180	LOC_Os04g39190	LOC_Os04g27730	LOC_Os02g06370		LOC_Os04g19390	LOC_Os05g48170	LOC_Os03g20720	LOC_Os07g22570
LOC_Os04g41370	LOC_Os03g48190	LOC_Os04g39200	LOC_Os04g27740	LOC_Os02g06380		LOC_Os04g19400	LOC_Os05g48180	LOC_Os03g20730	LOC_Os07g22580
LOC_Os04g41380	LOC_Os03g48200	LOC_Os04g39210	LOC_Os04g27750	LOC_Os02g06390		LOC_Os04g19410	LOC_Os05g48190	LOC_Os03g20740	LOC_Os07g22590
LOC_Os04g41390	LOC_Os03g48220	LOC_Os04g39220	LOC_Os04g27760	LOC_Os02g06400		LOC_Os04g19420	LOC_Os05g48200	LOC_Os03g20750	LOC_Os07g22600
LOC_Os04g41400	LOC_Os03g48225	LOC_Os04g39230	LOC_Os04g27790	LOC_Os02g06410		LOC_Os04g19430	LOC_Os05g48210	LOC_Os03g20760	LOC_Os07g22610
LOC_Os04g41410	LOC_Os03g48230	LOC_Os04g39240	LOC_Os04g27800	LOC_Os02g06420		LOC_Os04g19440	LOC_Os05g48220	LOC_Os03g20770	LOC_Os07g22620
LOC_Os04g41430	LOC_Os03g48235	LOC_Os04g39250	LOC_Os04g27810	LOC_Os02g06430		LOC_Os04g19460	LOC_Os05g48230	LOC_Os03g20780	LOC_Os07g22640
LOC_Os04g41450	LOC_Os03g48250	LOC_Os04g39260	LOC_Os04g27820	LOC_Os02g06440		LOC_Os04g19470	LOC_Os05g48240	LOC_Os03g20790	LOC_Os07g22650
LOC_Os04g41460	LOC_Os03g48260	LOC_Os04g39270	LOC_Os04g27830	LOC_Os02g06450		LOC_Os04g19480	LOC_Os05g48250	LOC_Os03g20800	LOC_Os07g22660
LOC_Os04g41470	LOC_Os03g48270	LOC_Os04g39280	LOC_Os04g27840	LOC_Os02g06460		LOC_Os04g19490	LOC_Os05g48260	LOC_Os03g20810	LOC_Os07g22670
LOC_Os04g41480	LOC_Os03g48280	LOC_Os04g39290	LOC_Os04g27850	LOC_Os02g06470		LOC_Os04g19500	LOC_Os05g48270	LOC_Os03g20820	LOC_Os07g22680
LOC_Os04g41490	LOC_Os03g48300	LOC_Os04g39300	LOC_Os04g27860	LOC_Os02g06480		LOC_Os04g19510	LOC_Os05g48280	LOC_Os03g20830	LOC_Os07g22690
LOC_Os04g41500	LOC_Os03g48310	LOC_Os04g39310	LOC_Os04g27870	LOC_Os02g06490		LOC_Os04g19520	LOC_Os05g48290	LOC_Os03g20840	LOC_Os07g22700
LOC_Os04g41510	LOC_Os03g48320	LOC_Os04g39320	LOC_Os04g27880	LOC_Os02g06500		LOC_Os04g19530	LOC_Os05g48300	LOC_Os03g20850	LOC_Os07g22710
LOC_Os04g41520	LOC_Os03g48330	LOC_Os04g39330	LOC_Os04g27890	LOC_Os02g06510		LOC_Os04g19540	LOC_Os05g48310	LOC_Os03g20860	LOC_Os07g22720
LOC_Os04g41530	LOC_Os03g48340	LOC_Os04g39340	LOC_Os04g27900	LOC_Os02g06520		LOC_Os04g19550	LOC_Os05g48320	LOC_Os03g20870	LOC_Os07g22730
LOC_Os04g41540	LOC_Os03g48350	LOC_Os04g39350	LOC_Os04g27910	LOC_Os02g06530		LOC_Os04g19560	LOC_Os05g48330	LOC_Os03g20880	LOC_Os07g22740
LOC_Os04g41550	LOC_Os03g48360	LOC_Os04g39360	LOC_Os04g27930	LOC_Os02g06540		LOC_Os04g19570	LOC_Os05g48340	LOC_Os04g18010	LOC_Os07g22750
LOC_Os04g41560	LOC_Os03g48364	LOC_Os04g39370	LOC_Os04g27950	LOC_Os02g06550		LOC_Os04g19580	LOC_Os05g48350	LOC_Os04g18020	LOC_Os07g22760
LOC_Os04g41570	LOC_Os03g48370	LOC_Os04g39380	LOC_Os04g32000	LOC_Os02g06560		LOC_Os04g19590	LOC_Os05g48360	LOC_Os04g18030	LOC_Os07g22770
LOC_Os04g41580	LOC_Os03g48380	LOC_Os04g39390	LOC_Os04g32004	LOC_Os02g06570		LOC_Os04g19600	LOC_Os05g48370	LOC_Os04g18040	LOC_Os07g22800
LOC_Os04g41599	LOC_Os03g48390	LOC_Os04g39400	LOC_Os04g32010	LOC_Os02g06580		LOC_Os04g19610	LOC_Os05g48380	LOC_Os04g18050	LOC_Os07g22810
LOC_Os04g41620	LOC_Os03g48400	LOC_Os04g39410	LOC_Os04g32020	LOC_Os02g06584		LOC_Os04g19620	LOC_Os05g48390	LOC_Os04g18060	LOC_Os07g22820
LOC_Os04g41630	LOC_Os03g48410	LOC_Os04g39420	LOC_Os04g32030	LOC_Os02g06588		LOC_Os04g19630	LOC_Os05g48400	LOC_Os04g18080	LOC_Os07g22830
LOC_Os04g41640	LOC_Os03g49400	LOC_Os04g39430	LOC_Os04g32050	LOC_Os02g06592		LOC_Os04g19640	LOC_Os05g48410	LOC_Os04g18090	LOC_Os07g22840
LOC_Os04g41650	LOC_Os03g49410	LOC_Os04g39440	LOC_Os04g32060	LOC_Os02g06600		LOC_Os04g19650	LOC_Os05g48416	LOC_Os04g18100	LOC_Os07g22850
LOC_Os04g41660	LOC_Os03g49420	LOC_Os04g39444	LOC_Os04g32070	LOC_Os02g07330		LOC_Os04g19660	LOC_Os05g48422	LOC_Os04g18110	LOC_Os07g22860
LOC_Os04g41670	LOC_Os03g49430	LOC_Os04g39450	LOC_Os04g32080	LOC_Os02g07340		LOC_Os04g19670	LOC_Os05g48430	LOC_Os04g18130	LOC_Os07g22870
LOC_Os04g41680	LOC_Os03g49440	LOC_Os04g39460	LOC_Os04g32090	LOC_Os02g07350		LOC_Os04g19684	LOC_Os05g48440	LOC_Os04g18140	LOC_Os07g22880
LOC_Os04g41690	LOC_Os03g49450	LOC_Os04g39470	LOC_Os04g32100	LOC_Os02g07360		LOC_Os04g19700	LOC_Os05g48450	LOC_Os04g18150	LOC_Os07g22890
LOC_Os04g41700	LOC_Os03g49464	LOC_Os04g39489	LOC_Os04g32110	LOC_Os02g07370		LOC_Os04g19710	LOC_Os05g48470	LOC_Os04g18160	LOC_Os07g22900
LOC_Os04g41710	LOC_Os03g49480	LOC_Os04g39510	LOC_Os04g32120	LOC_Os02g07380		LOC_Os04g19720	LOC_Os05g48480	LOC_Os04g18170	LOC_Os07g22910
LOC_Os04g41720	LOC_Os03g49485	LOC_Os04g39520	LOC_Os04g32130	LOC_Os02g07390		LOC_Os04g19730	LOC_Os05g48489	LOC_Os04g18180	LOC_Os07g22920
LOC_Os04g41730	LOC_Os03g49490	LOC_Os04g39530	LOC_Os04g32140	LOC_Os02g07400		LOC_Os04g19740	LOC_Os05g48500	LOC_Os04g18190	LOC_Os07g22930
LOC_Os04g41740	LOC_Os03g49500	LOC_Os04g39540	LOC_Os04g32150	LOC_Os02g07410		LOC_Os04g19750	LOC_Os05g48510	LOC_Os04g18200	LOC_Os07g22940
LOC_Os04g41750	LOC_Os03g49510	LOC_Os04g39560	LOC_Os04g32160	LOC_Os02g07420		LOC_Os04g19760	LOC_Os05g48520	LOC_Os04g18230	LOC_Os07g22950
LOC_Os04g41759	LOC_Os03g49520	LOC_Os04g39570	LOC_Os04g32170	LOC_Os02g07430		LOC_Os04g19770	LOC_Os05g48530	LOC_Os04g18244	LOC_Os07g22960
LOC_Os04g41770	LOC_Os03g49524	LOC_Os04g39580	LOC_Os04g32180	LOC_Os02g07440		LOC_Os04g19780	LOC_Os05g48540	LOC_Os04g18260	LOC_Os07g22970
LOC_Os04g41780	LOC_Os03g49530	LOC_Os04g39590	LOC_Os04g32190	LOC_Os02g07450		LOC_Os04g19790	LOC_Os05g48550	LOC_Os04g18280	LOC_Os07g22980
LOC_Os04g41790	LOC_Os03g49540	LOC_Os04g39600	LOC_Os04g32200	LOC_Os02g07460		LOC_Os04g19800	LOC_Os05g48560	LOC_Os04g18290	LOC_Os07g22990
LOC_Os04g41800	LOC_Os03g49550	LOC_Os04g39610	LOC_Os04g32210	LOC_Os02g07480		LOC_Os04g19810	LOC_Os05g48570	LOC_Os04g18300	LOC_Os07g23010
LOC_Os04g41810	LOC_Os03g49560	LOC_Os04g39629	LOC_Os04g32220	LOC_Os02g07490		LOC_Os04g19820	LOC_Os05g48580	LOC_Os04g18310	LOC_Os07g23020
LOC_Os04g41820	LOC_Os03g49570	LOC_Os04g39650	LOC_Os04g32230	LOC_Os02g07495		LOC_Os04g19830	LOC_Os05g48590	LOC_Os04g18320	LOC_Os07g23030
LOC_Os04g41830	LOC_Os03g49580	LOC_Os04g39660	LOC_Os04g32240	LOC_Os02g07500		LOC_Os04g19840	LOC_Os05g48600	LOC_Os04g18330	LOC_Os07g23040
LOC_Os04g41840	LOC_Os03g49590	LOC_Os04g39670	LOC_Os04g32250	LOC_Os02g07510		LOC_Os04g19850	LOC_Os05g48610	LOC_Os04g18340	LOC_Os07g23050
LOC_Os04g41850	LOC_Os03g49600	LOC_Os04g39680	LOC_Os04g32260	LOC_Os02g07520		LOC_Os04g19870	LOC_Os05g48620	LOC_Os04g18350	LOC_Os07g23060
LOC_Os04g41860	LOC_Os03g49610	LOC_Os04g39700	LOC_Os04g32270	LOC_Os02g07530		LOC_Os04g19880	LOC_Os05g48630	LOC_Os04g18360	LOC_Os07g23070
LOC_Os04g41870	LOC_Os03g49620	LOC_Os04g39710	LOC_Os04g32280	LOC_Os02g07540		LOC_Os04g19890	LOC_Os05g48640	LOC_Os04g18730	LOC_Os07g23080
LOC_Os04g41875	LOC_Os03g49630	LOC_Os04g39720	LOC_Os04g32290	LOC_Os02g07550		LOC_Os04g19900	LOC_Os05g48650	LOC_Os04g18740	LOC_Os07g23090
LOC_Os04g41880	LOC_Os03g49640	LOC_Os04g39730	LOC_Os04g32300	LOC_Os02g07560		LOC_Os04g19910	LOC_Os05g48660	LOC_Os04g18750	LOC_Os07g23100
LOC_Os04g41890	LOC_Os03g49650	LOC_Os04g39740	LOC_Os04g32310	LOC_Os02g07570		LOC_Os04g19920	LOC_Os05g48670	LOC_Os04g18760	LOC_Os07g23110
LOC_Os04g41900	LOC_Os03g49660	LOC_Os04g39750	LOC_Os04g32320	LOC_Os02g07575		LOC_Os04g19930	LOC_Os05g48680	LOC_Os04g18770	LOC_Os07g23120
LOC_Os04g41910	LOC_Os03g49680	LOC_Os04g39760	LOC_Os04g32330	LOC_Os02g07580		LOC_Os04g19940	LOC_Os05g48690	LOC_Os04g18780	LOC_Os07g23130
LOC_Os04g41920	LOC_Os03g49690	LOC_Os04g39770	LOC_Os04g32340	LOC_Os02g07600		LOC_Os04g19950	LOC_Os05g48700	LOC_Os04g18790	LOC_Os07g23140
LOC_Os04g41930	LOC_Os03g49700	LOC_Os04g39780	LOC_Os04g32350	LOC_Os02g07610		LOC_Os04g19960	LOC_Os05g48710	LOC_Os04g18800	LOC_Os07g23150
LOC_Os04g41950	LOC_Os03g49710	LOC_Os04g39800	LOC_Os04g32360	LOC_Os02g07620		LOC_Os04g19970	LOC_Os05g48720	LOC_Os04g18810	LOC_Os07g23169
LOC_Os04g41960	LOC_Os03g49720	LOC_Os04g39814	LOC_Os04g32370	LOC_Os02g07624		LOC_Os04g19980	LOC_Os05g48730	LOC_Os04g18820	LOC_Os07g23190
LOC_Os04g41970	LOC_Os03g49730	LOC_Os04g39830	LOC_Os04g32380	LOC_Os02g07628		LOC_Os04g19990	LOC_Os05g48740	LOC_Os04g18830	LOC_Os07g23200
LOC_Os04g41980	LOC_Os03g49740	LOC_Os04g39840	LOC_Os04g32390	LOC_Os02g07630		LOC_Os04g20000	LOC_Os05g48750	LOC_Os04g18840	LOC_Os07g23210
LOC_Os04g41990	LOC_Os03g49750	LOC_Os04g39864	LOC_Os04g32404	LOC_Os02g07640		LOC_Os04g20010	LOC_Os05g48760	LOC_Os04g18850	LOC_Os07g23220
LOC_Os04g42000	LOC_Os03g49770	LOC_Os04g39880	LOC_Os04g32420	LOC_Os02g07650		LOC_Os04g20030	LOC_Os05g48770	LOC_Os04g18860	LOC_Os07g23230
LOC_Os04g42010	LOC_Os03g49790	LOC_Os04g39890	LOC_Os04g32430	LOC_Os02g07654		LOC_Os04g20040	LOC_Os05g48780	LOC_Os04g18870	LOC_Os07g23244
LOC_Os04g42020	LOC_Os03g49800	LOC_Os04g39900	LOC_Os04g32440	LOC_Os02g07670		LOC_Os04g20054	LOC_Os05g48790	LOC_Os04g18884	LOC_Os07g23260
LOC_Os04g42030	LOC_Os03g49810	LOC_Os04g39910	LOC_Os04g32460	LOC_Os02g07680		LOC_Os04g20070	LOC_Os05g48800	LOC_Os04g18900	LOC_Os07g23270
LOC_Os04g42040	LOC_Os03g49820	LOC_Os04g39930	LOC_Os04g32470	LOC_Os02g07690		LOC_Os04g20080	LOC_Os05g48810	LOC_Os04g18910	LOC_Os07g23280
LOC_Os04g42050	LOC_Os03g49830	LOC_Os04g39940	LOC_Os04g32480	LOC_Os02g07700		LOC_Os04g20090	LOC_Os05g48820	LOC_Os04g18920	LOC_Os07g23290
LOC_Os04g42080	LOC_Os03g49840	LOC_Os04g39950	LOC_Os04g32490	LOC_Os02g07709		LOC_Os04g20100	LOC_Os05g48830	LOC_Os04g18930	LOC_Os07g23300
LOC_Os04g42090	LOC_Os03g49850	LOC_Os04g39960	LOC_Os04g32500	LOC_Os02g07720		LOC_Os04g20110	LOC_Os05g48840	LOC_Os04g18940	LOC_Os07g23310
LOC_Os04g42095	LOC_Os03g49860	LOC_Os04g39970	LOC_Os04g32510	LOC_Os02g07730		LOC_Os04g20120	LOC_Os05g48850	LOC_Os04g18950	LOC_Os07g23320
LOC_Os04g42100	LOC_Os03g49870	LOC_Os04g39980	LOC_Os04g32540	LOC_Os02g07740		LOC_Os07g17600	LOC_Os05g48855	LOC_Os04g18960	LOC_Os07g23340
LOC_Os04g42110	LOC_Os03g49880	LOC_Os04g39990	LOC_Os04g32550	LOC_Os02g07750		LOC_Os07g17610	LOC_Os05g48860	LOC_Os04g18970	LOC_Os07g23354
LOC_Os04g42120	LOC_Os03g49890	LOC_Os04g40000	LOC_Os04g32560	LOC_Os02g07760		LOC_Os07g17620	LOC_Os05g48870	LOC_Os04g18980	LOC_Os07g32230
LOC_Os04g42130	LOC_Os03g49900	LOC_Os04g40010	LOC_Os04g32570	LOC_Os02g07770		LOC_Os07g17630	LOC_Os05g48880	LOC_Os04g18990	LOC_Os07g32240
LOC_Os04g42134	LOC_Os04g39350	LOC_Os04g40020	LOC_Os04g32580	LOC_Os02g07780		LOC_Os07g17640	LOC_Os05g48890	LOC_Os04g19000	LOC_Os07g32250
LOC_Os04g42140	LOC_Os04g39360	LOC_Os04g40030	LOC_Os04g32590	LOC_Os02g07790		LOC_Os07g17650	LOC_Os05g48900	LOC_Os04g19010	LOC_Os07g32260
LOC_Os04g42150	LOC_Os04g39370	LOC_Os04g40040	LOC_Os04g32600	LOC_Os02g07800		LOC_Os07g17660	LOC_Os05g48910	LOC_Os04g19020	LOC_Os07g32270
LOC_Os04g42160	LOC_Os04g39380	LOC_Os04g41720	LOC_Os04g32610	LOC_Os02g07810		LOC_Os07g17670	LOC_Os05g48920	LOC_Os04g19030	LOC_Os07g32280
LOC_Os04g42174	LOC_Os04g39390	LOC_Os04g41730	LOC_Os04g32620	LOC_Os02g07820		LOC_Os07g17680	LOC_Os05g48930	LOC_Os04g19040	LOC_Os07g32290
LOC_Os04g42189	LOC_Os04g39400	LOC_Os04g41740	LOC_Os04g32640	LOC_Os02g07830		LOC_Os07g17689	LOC_Os05g48940	LOC_Os04g19050	LOC_Os07g32300
LOC_Os04g42200	LOC_Os04g39410	LOC_Os04g41750	LOC_Os04g32650	LOC_Os02g07840		LOC_Os07g17700	LOC_Os05g48950	LOC_Os04g19060	LOC_Os07g32310
LOC_Os04g42210	LOC_Os04g39420	LOC_Os04g41759	LOC_Os04g32660	LOC_Os02g07850		LOC_Os07g17710	LOC_Os05g48960	LOC_Os04g19070	LOC_Os07g32320
LOC_Os04g42220	LOC_Os04g39430	LOC_Os04g41770	LOC_Os04g32670	LOC_Os02g07860		LOC_Os07g17720	LOC_Os05g48970	LOC_Os04g19080	LOC_Os07g32330
LOC_Os04g42230	LOC_Os04g39440	LOC_Os04g41780	LOC_Os04g32680	LOC_Os02g07870		LOC_Os07g17730	LOC_Os05g48980	LOC_Os04g19090	LOC_Os07g32340
LOC_Os04g42240	LOC_Os04g39444	LOC_Os04g41790	LOC_Os04g32690	LOC_Os02g07880		LOC_Os07g17740	LOC_Os05g48990	LOC_Os04g19100	LOC_Os07g32350
LOC_Os04g42250	LOC_Os04g39450	LOC_Os04g41800	LOC_Os04g32700	LOC_Os02g07890		LOC_Os07g17750	LOC_Os05g49000	LOC_Os04g19114	LOC_Os07g32360
LOC_Os04g42260	LOC_Os04g39460	LOC_Os04g41810	LOC_Os04g32710	LOC_Os02g07900		LOC_Os07g17760	LOC_Os05g49010	LOC_Os04g19130	LOC_Os07g32370
LOC_Os04g42270	LOC_Os04g39470	LOC_Os04g41820	LOC_Os04g32900	LOC_Os02g07910		LOC_Os07g17770	LOC_Os05g49020	LOC_Os04g19140	LOC_Os07g32380
LOC_Os04g42280	LOC_Os04g39489	LOC_Os04g41830	LOC_Os04g32910	LOC_Os02g07920		LOC_Os07g17780	LOC_Os05g49030	LOC_Os04g19150	LOC_Os07g32390
LOC_Os04g42290	LOC_Os04g39510	LOC_Os04g41840	LOC_Os04g32920	LOC_Os02g07930		LOC_Os07g17790	LOC_Os05g49040	LOC_Os04g19160	LOC_Os07g32400
LOC_Os04g42310	LOC_Os04g39520	LOC_Os04g41850	LOC_Os04g32930	LOC_Os02g07940		LOC_Os07g17800	LOC_Os05g49050	LOC_Os04g19170	LOC_Os07g32406
LOC_Os04g42320	LOC_Os04g39530	LOC_Os04g41860	LOC_Os04g32940	LOC_Os02g07950		LOC_Os07g17810	LOC_Os05g49060	LOC_Os04g19180	LOC_Os07g32412
LOC_Os04g42330	LOC_Os04g39540	LOC_Os04g41870	LOC_Os04g32950	LOC_Os02g07960		LOC_Os07g17820	LOC_Os05g49070	LOC_Os04g19190	LOC_Os07g32420
LOC_Os04g42340	LOC_Os04g39560	LOC_Os04g41875	LOC_Os04g32960	LOC_Os02g07970		LOC_Os07g17830	LOC_Os05g49080	LOC_Os04g19200	LOC_Os07g32430
LOC_Os04g42350	LOC_Os04g39570	LOC_Os04g41880	LOC_Os04g32970	LOC_Os02g07980		LOC_Os07g17840	LOC_Os05g49090	LOC_Os04g19210	LOC_Os07g32440
LOC_Os04g42360	LOC_Os04g39580	LOC_Os04g41890	LOC_Os04g32980	LOC_Os02g07990		LOC_Os07g17850	LOC_Os05g49100	LOC_Os04g19220	LOC_Os07g32450
LOC_Os04g42370	LOC_Os04g39590	LOC_Os04g41900	LOC_Os04g33010	LOC_Os02g08000		LOC_Os07g17860	LOC_Os05g49110	LOC_Os04g19230	LOC_Os07g32460
LOC_Os04g42380	LOC_Os04g39600	LOC_Os04g41910	LOC_Os04g33020	LOC_Os02g08010		LOC_Os07g17870	LOC_Os05g49120	LOC_Os04g19240	LOC_Os07g32470
LOC_Os04g42399	LOC_Os04g39610	LOC_Os04g41920	LOC_Os04g33030	LOC_Os02g08014		LOC_Os07g17880	LOC_Os05g49130	LOC_Os04g19250	LOC_Os07g32480
LOC_Os04g42420	LOC_Os04g39629	LOC_Os04g41930	LOC_Os04g33040	LOC_Os02g08018		LOC_Os07g17890	LOC_Os05g49140	LOC_Os04g19260	LOC_Os07g32510
LOC_Os04g42430	LOC_Os04g39650	LOC_Os04g41950	LOC_Os04g33050	LOC_Os02g08020		LOC_Os07g17900	LOC_Os07g40020	LOC_Os04g19270	LOC_Os07g32520
LOC_Os04g42444	LOC_Os04g39660	LOC_Os04g41960	LOC_Os04g33060	LOC_Os02g08030		LOC_Os07g17910	LOC_Os07g40030	LOC_Os04g19280	LOC_Os07g32530
LOC_Os04g42451	LOC_Os04g39670	LOC_Os04g41970	LOC_Os04g33070	LOC_Os02g08040		LOC_Os07g17920	LOC_Os07g40040	LOC_Os04g19290	LOC_Os07g32540
LOC_Os04g42460	LOC_Os04g39680	LOC_Os04g41980	LOC_Os04g33080	LOC_Os02g08050		LOC_Os07g17930	LOC_Os07g40050	LOC_Os04g19300	LOC_Os07g32550
LOC_Os04g42470	LOC_Os04g39700	LOC_Os04g41990	LOC_Os04g33090	LOC_Os02g08060		LOC_Os07g17940	LOC_Os07g40060	LOC_Os04g19310	LOC_Os07g32560
LOC_Os04g42480	LOC_Os04g39710	LOC_Os04g42000	LOC_Os04g33100	LOC_Os02g08070		LOC_Os07g17950	LOC_Os07g40070	LOC_Os04g19320	LOC_Os07g32570
LOC_Os04g42490	LOC_Os04g39720	LOC_Os04g42010	LOC_Os04g33110	LOC_Os02g08080		LOC_Os07g17960	LOC_Os07g40080	LOC_Os04g19330	LOC_Os07g32580
LOC_Os04g42500	LOC_Os04g39730	LOC_Os04g42020	LOC_Os04g33115	LOC_Os02g08090		LOC_Os07g17970	LOC_Os07g40090	LOC_Os04g19340	LOC_Os07g32590
LOC_Os04g42520	LOC_Os04g39740	LOC_Os04g42030	LOC_Os04g33120	LOC_Os02g08100		LOC_Os07g17980	LOC_Os07g40100	LOC_Os04g19350	LOC_Os07g32600
LOC_Os04g42530	LOC_Os04g39750	LOC_Os04g42040	LOC_Os04g33130	LOC_Os02g08110		LOC_Os07g17990	LOC_Os07g40110	LOC_Os04g19360	LOC_Os07g32610
LOC_Os04g42540	LOC_Os04g39760	LOC_Os04g42050	LOC_Os04g33140	LOC_Os02g08120		LOC_Os07g18000	LOC_Os07g40120	LOC_Os04g19370	LOC_Os07g32620
LOC_Os04g42550	LOC_Os04g39770	LOC_Os04g42080	LOC_Os04g33150	LOC_Os02g08130		LOC_Os07g18010	LOC_Os07g40130	LOC_Os04g19380	LOC_Os07g32630
LOC_Os04g42560	LOC_Os04g39780	LOC_Os04g42090	LOC_Os04g33160	LOC_Os02g08140		LOC_Os07g18020	LOC_Os07g40140	LOC_Os04g19390	LOC_Os07g32640
LOC_Os04g42570	LOC_Os04g39800	LOC_Os04g42095	LOC_Os04g33170	LOC_Os02g08150		LOC_Os07g18030	LOC_Os07g40150	LOC_Os04g19400	LOC_Os07g32650
LOC_Os04g42580	LOC_Os04g39814	LOC_Os04g42100	LOC_Os04g33180	LOC_Os02g08160		LOC_Os07g18040	LOC_Os07g40160	LOC_Os04g19410	LOC_Os07g32660
LOC_Os04g42590	LOC_Os04g39830	LOC_Os04g42110	LOC_Os04g33190	LOC_Os02g08170		LOC_Os07g18050	LOC_Os07g40170	LOC_Os04g19420	LOC_Os08g10390
LOC_Os04g42600	LOC_Os04g39840	LOC_Os04g42120	LOC_Os04g33200	LOC_Os02g08180		LOC_Os07g18060	LOC_Os07g40180	LOC_Os04g19430	LOC_Os08g10400
LOC_Os04g42610	LOC_Os04g39864	LOC_Os04g42130	LOC_Os04g33210	LOC_Os02g08190		LOC_Os07g18070	LOC_Os07g40200	LOC_Os04g19440	LOC_Os08g10410
LOC_Os04g42620	LOC_Os04g39880	LOC_Os04g42134	LOC_Os04g33220	LOC_Os02g08200		LOC_Os07g18080	LOC_Os07g40210	LOC_Os04g19460	LOC_Os08g10420
LOC_Os04g42634	LOC_Os04g39890	LOC_Os04g42140	LOC_Os04g33230	LOC_Os02g08210		LOC_Os07g18090	LOC_Os07g40220	LOC_Os04g19470	LOC_Os08g10430
LOC_Os04g42650	LOC_Os04g39900	LOC_Os04g42150	LOC_Os04g33240	LOC_Os02g08220		LOC_Os07g18100	LOC_Os07g40224	LOC_Os04g19480	LOC_Os08g10440
LOC_Os04g42670	LOC_Os04g39910	LOC_Os04g42160	LOC_Os04g33250	LOC_Os02g08230		LOC_Os07g18110	LOC_Os07g40230	LOC_Os04g19490	LOC_Os08g10450
LOC_Os04g42680	LOC_Os04g39930	LOC_Os04g42174	LOC_Os04g33260	LOC_Os02g08240		LOC_Os07g18120	LOC_Os07g40240	LOC_Os04g19500	LOC_Os08g10460
LOC_Os04g42690	LOC_Os04g39940	LOC_Os04g42189	LOC_Os04g33280	LOC_Os02g08250		LOC_Os07g18130	LOC_Os07g40250	LOC_Os04g19510	LOC_Os08g10470
LOC_Os04g42700	LOC_Os04g39950	LOC_Os04g42200	LOC_Os04g33290	LOC_Os02g08260		LOC_Os07g18140	LOC_Os07g40260	LOC_Os04g19520	LOC_Os08g10480
LOC_Os04g42710	LOC_Os04g39960	LOC_Os04g42210	LOC_Os04g33300	LOC_Os02g08270		LOC_Os07g18154	LOC_Os07g40270	LOC_Os04g19530	LOC_Os08g10490
LOC_Os04g47170	LOC_Os04g39970	LOC_Os04g42220	LOC_Os04g33310	LOC_Os02g08280		LOC_Os07g18158	LOC_Os07g40280	LOC_Os04g19540	LOC_Os08g10500
LOC_Os04g47180	LOC_Os04g39980	LOC_Os04g42230	LOC_Os04g33320	LOC_Os02g08290		LOC_Os07g18162	LOC_Os07g40290	LOC_Os04g19550	LOC_Os08g10510
LOC_Os04g47190	LOC_Os04g39990	LOC_Os04g42240	LOC_Os04g33330	LOC_Os02g08300		LOC_Os07g18170	LOC_Os07g40300	LOC_Os04g19560	LOC_Os08g10520
LOC_Os04g47200	LOC_Os04g40000	LOC_Os04g42250	LOC_Os04g33340	LOC_Os02g08310		LOC_Os07g18180	LOC_Os07g40310	LOC_Os04g19570	LOC_Os08g10530
LOC_Os04g47210	LOC_Os04g40010	LOC_Os04g42260	LOC_Os04g33350	LOC_Os02g08320		LOC_Os07g18190	LOC_Os07g40320	LOC_Os04g19580	LOC_Os08g10540
LOC_Os04g47220	LOC_Os04g40020	LOC_Os04g42270	LOC_Os04g33360	LOC_Os02g08330		LOC_Os07g18200	LOC_Os07g40340	LOC_Os04g19590	LOC_Os08g10550
LOC_Os04g47240	LOC_Os04g40030	LOC_Os04g42280	LOC_Os04g33370	LOC_Os02g08340		LOC_Os07g18210	LOC_Os07g40350	LOC_Os04g19600	LOC_Os08g10560
LOC_Os04g47250	LOC_Os04g40040	LOC_Os04g42290	LOC_Os04g33380	LOC_Os02g08350		LOC_Os07g18230	LOC_Os07g40360	LOC_Os04g19610	LOC_Os08g10570
LOC_Os04g47260	LOC_Os04g40050	LOC_Os04g42310	LOC_Os04g33390	LOC_Os02g08360		LOC_Os07g18240	LOC_Os07g40370	LOC_Os04g19620	LOC_Os08g10580
LOC_Os04g47270	LOC_Os04g58220	LOC_Os04g42320	LOC_Os04g33400	LOC_Os02g08364		LOC_Os07g18250	LOC_Os07g40380	LOC_Os04g19630	LOC_Os08g10590
LOC_Os04g47280	LOC_Os04g58230	LOC_Os04g42330	LOC_Os04g33410	LOC_Os02g08370		LOC_Os07g18260	LOC_Os07g40390	LOC_Os04g19640	LOC_Os08g10600
LOC_Os04g47290	LOC_Os04g58240	LOC_Os04g42340	LOC_Os04g33420	LOC_Os02g08380		LOC_Os07g18270	LOC_Os07g40404	LOC_Os04g19650	LOC_Os08g10604
LOC_Os04g47300	LOC_Os04g58250	LOC_Os04g42350	LOC_Os04g33430	LOC_Os02g08390		LOC_Os07g18280	LOC_Os07g40420	LOC_Os04g19660	LOC_Os08g10608
LOC_Os04g47310	LOC_Os04g58270	LOC_Os04g42360	LOC_Os04g33440	LOC_Os02g08400		LOC_Os07g18290	LOC_Os07g40434	LOC_Os04g19670	LOC_Os08g10612
LOC_Os04g47320	LOC_Os04g58280	LOC_Os04g42370	LOC_Os04g33450	LOC_Os02g08410		LOC_Os07g18300	LOC_Os07g40450	LOC_Os04g19684	LOC_Os08g10620
LOC_Os04g47330	LOC_Os04g58290	LOC_Os04g42380	LOC_Os04g33460	LOC_Os02g13650		LOC_Os07g18310	LOC_Os07g40460	LOC_Os04g19700	LOC_Os08g10630
LOC_Os04g47350	LOC_Os04g58300	LOC_Os04g42399	LOC_Os04g33470	LOC_Os02g13660		LOC_Os07g18320	LOC_Os07g40470	LOC_Os04g19710	LOC_Os08g10649
LOC_Os04g47360	LOC_Os04g58310	LOC_Os04g42420	LOC_Os04g33480	LOC_Os02g13670		LOC_Os07g18330	LOC_Os07g40480	LOC_Os04g19720	LOC_Os08g10670
LOC_Os04g47370	LOC_Os04g58320	LOC_Os04g42430	LOC_Os04g33490	LOC_Os02g13690		LOC_Os07g18340	LOC_Os07g40490	LOC_Os04g19730	LOC_Os08g10680
LOC_Os04g47380	LOC_Os04g58330	LOC_Os04g42444	LOC_Os04g33500	LOC_Os02g13700		LOC_Os07g18350	LOC_Os07g40510	LOC_Os04g19740	LOC_Os08g10690
LOC_Os04g47390	LOC_Os04g58340	LOC_Os04g42451	LOC_Os04g33510	LOC_Os02g13710		LOC_Os07g18360	LOC_Os07g40520	LOC_Os04g19750	LOC_Os08g10700
LOC_Os04g47400	LOC_Os04g58350	LOC_Os04g42460	LOC_Os04g33520	LOC_Os02g13720		LOC_Os07g18370	LOC_Os07g40530	LOC_Os04g19760	LOC_Os08g10710
LOC_Os04g47410	LOC_Os04g58360	LOC_Os04g42470	LOC_Os04g33530	LOC_Os02g13730		LOC_Os07g18380	LOC_Os07g40540	LOC_Os04g19770	LOC_Os08g10730
LOC_Os04g47420	LOC_Os04g58370	LOC_Os04g42480	LOC_Os04g33540	LOC_Os02g13740		LOC_Os07g18390	LOC_Os07g40550	LOC_Os04g19780	LOC_Os08g10740
LOC_Os04g47430	LOC_Os04g58380	LOC_Os04g42490	LOC_Os04g33550	LOC_Os02g13750		LOC_Os07g18400	LOC_Os07g40560	LOC_Os04g19790	LOC_Os08g10760
LOC_Os04g47440	LOC_Os04g58390	LOC_Os04g42500	LOC_Os04g33560	LOC_Os02g13760		LOC_Os07g18410	LOC_Os07g40570	LOC_Os04g19800	LOC_Os08g10770
LOC_Os04g47450	LOC_Os04g58400	LOC_Os04g42520	LOC_Os04g33570	LOC_Os02g13770		LOC_Os07g18420	LOC_Os07g40580	LOC_Os04g19810	LOC_Os08g10780
LOC_Os04g47460	LOC_Os04g58410	LOC_Os04g42530	LOC_Os04g33580	LOC_Os02g13780		LOC_Os07g18430	LOC_Os07g40590	LOC_Os04g19820	LOC_Os08g10790
LOC_Os04g47470	LOC_Os04g58420	LOC_Os04g42540	LOC_Os04g33590	LOC_Os02g13785		LOC_Os07g18440	LOC_Os07g40600	LOC_Os04g19830	LOC_Os08g10800
LOC_Os04g47480	LOC_Os04g58430	LOC_Os04g42550	LOC_Os04g33600	LOC_Os02g13790		LOC_Os07g18450	LOC_Os07g40610	LOC_Os04g19840	LOC_Os08g10810
LOC_Os04g47490	LOC_Os04g58440	LOC_Os04g42560	LOC_Os04g33610	LOC_Os02g13800		LOC_Os07g18460	LOC_Os07g40620	LOC_Os04g19850	LOC_Os08g10820
LOC_Os04g47500	LOC_Os04g58450	LOC_Os04g42570	LOC_Os04g33620	LOC_Os02g13810		LOC_Os07g18480	LOC_Os07g40630	LOC_Os04g19870	LOC_Os08g10830
LOC_Os04g47510	LOC_Os04g58460	LOC_Os04g42580	LOC_Os04g33630	LOC_Os02g13820		LOC_Os07g18500	LOC_Os07g40640	LOC_Os04g19880	LOC_Os08g10840
LOC_Os04g47520	LOC_Os04g58470	LOC_Os04g42590	LOC_Os04g40290	LOC_Os02g13830		LOC_Os07g18510	LOC_Os07g40650	LOC_Os04g19890	LOC_Os08g10850
LOC_Os04g47530	LOC_Os04g58480	LOC_Os04g42600	LOC_Os04g40300	LOC_Os02g13840		LOC_Os07g18520	LOC_Os07g40660	LOC_Os04g19900	LOC_Os08g10860
LOC_Os04g47550	LOC_Os04g58490	LOC_Os04g42610	LOC_Os04g40310	LOC_Os02g13850		LOC_Os07g18530	LOC_Os07g40670	LOC_Os04g19910	LOC_Os08g10870
LOC_Os04g47555	LOC_Os04g58504	LOC_Os04g42620	LOC_Os04g40320	LOC_Os02g13860		LOC_Os07g18540	LOC_Os07g40680	LOC_Os04g19920	LOC_Os08g10880
LOC_Os04g47560	LOC_Os04g58520	LOC_Os04g48250	LOC_Os04g40330	LOC_Os02g13870		LOC_Os07g18550	LOC_Os07g40690	LOC_Os04g19930	LOC_Os08g10890
LOC_Os04g47570	LOC_Os04g58530	LOC_Os04g48260	LOC_Os04g40340	LOC_Os02g13880		LOC_Os07g18560	LOC_Os07g40700	LOC_Os04g19940	LOC_Os08g10900
LOC_Os04g47580	LOC_Os04g58540	LOC_Os04g48270	LOC_Os04g40350	LOC_Os02g13890		LOC_Os07g18570	LOC_Os07g40710	LOC_Os04g19950	LOC_Os08g12210
LOC_Os04g47590	LOC_Os04g58550	LOC_Os04g48280	LOC_Os04g40360	LOC_Os02g13900		LOC_Os07g18580	LOC_Os07g40730	LOC_Os04g19960	LOC_Os08g12220
LOC_Os04g47600	LOC_Os04g58555	LOC_Os04g48290	LOC_Os04g40370	LOC_Os02g13910		LOC_Os07g18590	LOC_Os07g40740	LOC_Os04g19970	LOC_Os08g12230
LOC_Os04g47610	LOC_Os04g58560	LOC_Os04g48300	LOC_Os04g40380	LOC_Os02g13920		LOC_Os07g18600	LOC_Os07g40750	LOC_Os04g19980	LOC_Os08g12240
LOC_Os04g47620	LOC_Os04g58564	LOC_Os04g48310	LOC_Os04g40390	LOC_Os02g13930		LOC_Os07g18610	LOC_Os07g40760	LOC_Os04g19990	LOC_Os08g12250
LOC_Os04g47630	LOC_Os04g58570	LOC_Os04g48320	LOC_Os04g40400	LOC_Os02g13940		LOC_Os07g18620	LOC_Os07g40770	LOC_Os04g20000	LOC_Os08g12260
LOC_Os04g47640	LOC_Os04g58580	LOC_Os04g48330	LOC_Os04g40410	LOC_Os02g13950		LOC_Os07g18630	LOC_Os07g40780	LOC_Os04g20010	LOC_Os08g12270
LOC_Os04g47650	LOC_Os04g58590	LOC_Os04g48350	LOC_Os04g40420	LOC_Os02g13960		LOC_Os07g18640	LOC_Os07g40790	LOC_Os04g20030	LOC_Os08g12280
LOC_Os04g47660	LOC_Os04g58600	LOC_Os04g48360	LOC_Os04g40430	LOC_Os02g13965		LOC_Os07g18660	LOC_Os07g40800	LOC_Os04g20040	LOC_Os08g12290
LOC_Os04g47670	LOC_Os04g58610	LOC_Os04g48370	LOC_Os04g40440	LOC_Os02g13970		LOC_Os07g18670	LOC_Os07g40810	LOC_Os04g20054	LOC_Os08g12300
LOC_Os04g47680	LOC_Os04g58620	LOC_Os04g48375	LOC_Os04g40450	LOC_Os02g13980		LOC_Os07g18680	LOC_Os07g40820	LOC_Os04g20070	LOC_Os08g12320
LOC_Os04g47690	LOC_Os04g58630	LOC_Os04g48380	LOC_Os04g40460	LOC_Os02g13990		LOC_Os07g18690	LOC_Os07g40830	LOC_Os04g20080	LOC_Os08g12330
LOC_Os04g47700	LOC_Os04g58640	LOC_Os04g48390	LOC_Os04g40470	LOC_Os02g14000		LOC_Os07g18700	LOC_Os07g40840	LOC_Os04g20090	LOC_Os08g12340
LOC_Os04g47710	LOC_Os04g58650	LOC_Os04g48400	LOC_Os04g40475	LOC_Os02g14020		LOC_Os07g18710	LOC_Os07g40850	LOC_Os04g20100	LOC_Os08g12350
LOC_Os04g47720	LOC_Os04g58680	LOC_Os04g48410	LOC_Os04g40490	LOC_Os02g14030		LOC_Os07g18720	LOC_Os07g40860	LOC_Os04g20110	LOC_Os08g12360
LOC_Os04g47730	LOC_Os04g58690	LOC_Os04g48416	LOC_Os04g40500	LOC_Os02g14040		LOC_Os07g18750	LOC_Os07g40870	LOC_Os04g20120	LOC_Os08g12370
LOC_Os04g47740	LOC_Os04g58700	LOC_Os04g48440	LOC_Os04g40510	LOC_Os02g14059		LOC_Os07g18760	LOC_Os07g40880	LOC_Os04g20130	LOC_Os08g12380
LOC_Os04g47750	LOC_Os04g58710	LOC_Os04g48450	LOC_Os04g40520	LOC_Os02g14080		LOC_Os07g18770	LOC_Os07g40890	LOC_Os04g20140	LOC_Os08g12390
LOC_Os04g47760	LOC_Os04g58720	LOC_Os04g48460	LOC_Os04g40530	LOC_Os02g14090		LOC_Os07g18780	LOC_Os07g40900	LOC_Os04g20150	LOC_Os08g12400
LOC_Os04g47770	LOC_Os04g58730	LOC_Os04g48470	LOC_Os04g40540	LOC_Os02g14100		LOC_Os07g18790	LOC_Os07g40910	LOC_Os04g20164	LOC_Os08g12410
LOC_Os04g47780	LOC_Os04g58734	LOC_Os04g48480	LOC_Os04g40550	LOC_Os02g14110		LOC_Os07g18800	LOC_Os07g40920	LOC_Os04g20180	LOC_Os08g12420
LOC_Os04g47790	LOC_Os04g58740	LOC_Os04g48484	LOC_Os04g40560	LOC_Os02g14120		LOC_Os07g18810	LOC_Os07g40930	LOC_Os04g20200	LOC_Os08g12430
LOC_Os04g47800	LOC_Os04g58750	LOC_Os04g48490	LOC_Os04g40570	LOC_Os02g14130		LOC_Os07g18820	LOC_Os07g40940	LOC_Os04g20210	LOC_Os08g12440
LOC_Os04g47810	LOC_Os04g58760	LOC_Os04g48500	LOC_Os04g40580	LOC_Os02g14140		LOC_Os07g18830	LOC_Os07g40950	LOC_Os04g20220	LOC_Os08g12449
LOC_Os04g47820	LOC_Os04g58770	LOC_Os04g48510	LOC_Os04g40590	LOC_Os02g14150		LOC_Os07g18840	LOC_Os07g40974	LOC_Os06g14080	LOC_Os08g12460
LOC_Os04g47830	LOC_Os04g58780	LOC_Os04g48520	LOC_Os04g40600	LOC_Os02g14160		LOC_Os07g18860	LOC_Os07g40986	LOC_Os06g14090	LOC_Os08g12470
LOC_Os04g47840	LOC_Os04g58790	LOC_Os04g48530	LOC_Os04g40620	LOC_Os02g14170		LOC_Os07g18874	LOC_Os07g41000	LOC_Os06g14100	LOC_Os08g12490
LOC_Os04g47860	LOC_Os04g58800	LOC_Os04g48540	LOC_Os04g40630	LOC_Os02g14180		LOC_Os07g18890	LOC_Os07g41014	LOC_Os06g14110	LOC_Os08g12500
LOC_Os04g47870	LOC_Os04g58810	LOC_Os04g48550	LOC_Os04g40640	LOC_Os02g14190		LOC_Os07g18900	LOC_Os07g41030	LOC_Os06g14120	LOC_Os08g12510
LOC_Os04g47890	LOC_Os04g58820	LOC_Os04g48560	LOC_Os04g40650	LOC_Os02g14210		LOC_Os07g18910	LOC_Os07g41050	LOC_Os06g14130	LOC_Os08g12520
LOC_Os04g47900	LOC_Os04g58830	LOC_Os04g48570	LOC_Os04g40660	LOC_Os02g14220		LOC_Os07g18920	LOC_Os07g41060	LOC_Os06g14140	LOC_Os08g12530
LOC_Os04g47906	LOC_Os04g58840	LOC_Os04g48580	LOC_Os04g40670	LOC_Os02g14230		LOC_Os07g18930	LOC_Os07g41070	LOC_Os06g14150	LOC_Os08g12540
LOC_Os04g47912	LOC_Os04g58850	LOC_Os04g48590	LOC_Os04g40680	LOC_Os02g14240		LOC_Os07g18944	LOC_Os07g41080	LOC_Os06g14160	LOC_Os08g12550
LOC_Os04g47920	LOC_Os04g58860	LOC_Os04g48600	LOC_Os04g40690	LOC_Os02g14250		LOC_Os07g18960	LOC_Os07g41090	LOC_Os06g14170	LOC_Os08g12560
LOC_Os04g47930	LOC_Os04g58870	LOC_Os04g48630	LOC_Os04g40700	LOC_Os02g14260		LOC_Os07g18970	LOC_Os07g41100	LOC_Os06g14180	LOC_Os08g12570
LOC_Os04g47940	LOC_Os04g58880	LOC_Os04g48640	LOC_Os04g40720	LOC_Os02g14280		LOC_Os07g18980	LOC_Os07g41110	LOC_Os06g14190	LOC_Os08g12580
LOC_Os04g47950	LOC_Os04g58890	LOC_Os04g48650	LOC_Os04g40730	LOC_Os02g14290		LOC_Os07g18990	LOC_Os07g41120	LOC_Os06g14200	LOC_Os08g12590
LOC_Os04g47960	LOC_Os04g58900	LOC_Os04g48660	LOC_Os04g40740	LOC_Os02g14300		LOC_Os07g19000	LOC_Os07g41140	LOC_Os06g14210	LOC_Os08g12600
LOC_Os04g47970	LOC_Os04g58910	LOC_Os04g48670	LOC_Os04g40750	LOC_Os02g14310		LOC_Os07g19020	LOC_Os07g41150	LOC_Os06g14220	LOC_Os08g12610
LOC_Os04g47990	LOC_Os04g58920	LOC_Os04g48680	LOC_Os04g40760	LOC_Os02g14320		LOC_Os07g19030	LOC_Os07g41160	LOC_Os06g14230	LOC_Os08g12620
LOC_Os04g48000	LOC_Os04g58940	LOC_Os04g48690	LOC_Os04g40770	LOC_Os02g14330		LOC_Os07g19040	LOC_Os07g41170	LOC_Os06g14240	LOC_Os08g12630
LOC_Os04g48010	LOC_Os04g58960	LOC_Os04g48700	LOC_Os04g40780	LOC_Os02g14340		LOC_Os07g19050	LOC_Os07g41180	LOC_Os06g14250	LOC_Os08g12640
LOC_Os04g48020	LOC_Os04g58970	LOC_Os04g48710	LOC_Os04g40790	LOC_Os02g14350		LOC_Os07g27400	LOC_Os07g41190	LOC_Os06g14260	LOC_Os08g12650
LOC_Os04g48030	LOC_Os04g58980	LOC_Os04g48720	LOC_Os04g40800	LOC_Os02g14360		LOC_Os07g27410	LOC_Os07g41200	LOC_Os06g14270	LOC_Os08g12660
LOC_Os04g48040	LOC_Os04g58990	LOC_Os04g48730	LOC_Os04g40820	LOC_Os02g14370		LOC_Os07g27420	LOC_Os07g41210	LOC_Os06g14280	LOC_Os08g12670
LOC_Os04g48050	LOC_Os04g59000	LOC_Os04g48740	LOC_Os04g40830	LOC_Os02g14380		LOC_Os07g27430	LOC_Os07g41220	LOC_Os06g14290	LOC_Os08g12680
LOC_Os04g48060	LOC_Os04g59010	LOC_Os04g48750	LOC_Os04g40840	LOC_Os02g14390		LOC_Os07g27450	LOC_Os07g41230	LOC_Os06g14300	LOC_Os08g12690
LOC_Os04g48070	LOC_Os04g59020	LOC_Os04g48760	LOC_Os04g40850	LOC_Os02g14400		LOC_Os07g27460	LOC_Os07g41240	LOC_Os06g14310	LOC_Os08g12700
LOC_Os04g48080	LOC_Os04g59030	LOC_Os04g48770	LOC_Os04g40860	LOC_Os02g14410		LOC_Os07g27470	LOC_Os07g41250	LOC_Os06g14324	LOC_Os08g12710
LOC_Os04g48094	LOC_Os04g59040	LOC_Os04g48780	LOC_Os04g40870	LOC_Os02g14420		LOC_Os07g27480	LOC_Os07g41260	LOC_Os06g14340	LOC_Os08g12720
LOC_Os04g48110	LOC_Os04g59050	LOC_Os04g48790	LOC_Os04g40874	LOC_Os02g14430		LOC_Os07g27490	LOC_Os07g41270	LOC_Os06g14350	LOC_Os08g12740
LOC_Os04g48130	LOC_Os04g59060	LOC_Os04g48800	LOC_Os04g40880	LOC_Os02g14440		LOC_Os07g27500	LOC_Os07g41280	LOC_Os06g14370	LOC_Os08g12750
LOC_Os04g48140	LOC_Os05g37730	LOC_Os04g48810	LOC_Os04g40890	LOC_Os02g14450		LOC_Os07g27510	LOC_Os07g41290	LOC_Os06g14379	LOC_Os08g12760
LOC_Os04g48150	LOC_Os05g37740	LOC_Os04g48820	LOC_Os04g40900	LOC_Os02g14460		LOC_Os07g27520	LOC_Os07g41300	LOC_Os06g14390	LOC_Os08g12780
LOC_Os04g48160	LOC_Os05g37750	LOC_Os04g48830	LOC_Os04g40910	LOC_Os02g14470		LOC_Os07g27530	LOC_Os07g41310	LOC_Os06g14400	LOC_Os08g12790
LOC_Os04g48170	LOC_Os05g37760	LOC_Os04g48840	LOC_Os04g40920	LOC_Os02g14480		LOC_Os07g27540	LOC_Os07g41320	LOC_Os06g14406	LOC_Os08g12800
LOC_Os04g48180	LOC_Os05g37770	LOC_Os04g48850	LOC_Os04g40930	LOC_Os02g14490		LOC_Os07g27550	LOC_Os07g41330	LOC_Os06g14420	LOC_Os08g12810
LOC_Os04g48190	LOC_Os05g37780	LOC_Os04g48870	LOC_Os04g40940	LOC_Os02g34980		LOC_Os07g27560	LOC_Os07g41340	LOC_Os06g14430	LOC_Os08g12820
LOC_Os04g48200	LOC_Os05g37790	LOC_Os04g48880	LOC_Os04g40950	LOC_Os02g34990		LOC_Os07g27570	LOC_Os07g41350	LOC_Os06g14440	LOC_Os08g12830
LOC_Os04g48210	LOC_Os05g37800	LOC_Os04g48890	LOC_Os04g40960	LOC_Os02g35000		LOC_Os07g27580	LOC_Os07g41360	LOC_Os06g14450	LOC_Os08g12840
LOC_Os04g48220	LOC_Os05g37810	LOC_Os04g48900	LOC_Os04g40970	LOC_Os02g35010		LOC_Os07g27590	LOC_Os07g41370	LOC_Os06g14460	LOC_Os08g12850
LOC_Os04g48230	LOC_Os05g37820	LOC_Os04g48910	LOC_Os04g40980	LOC_Os02g35020		LOC_Os07g27610	LOC_Os07g41380	LOC_Os06g14470	LOC_Os08g16030
LOC_Os04g48240	LOC_Os05g37830	LOC_Os04g48920	LOC_Os04g40990	LOC_Os02g35039		LOC_Os07g27620	LOC_Os07g41390	LOC_Os06g14480	LOC_Os08g16040
LOC_Os04g48250	LOC_Os05g37840	LOC_Os04g48930	LOC_Os04g41000	LOC_Os02g35060		LOC_Os07g27630	LOC_Os07g41400	LOC_Os06g14490	LOC_Os08g16050
LOC_Os04g48260	LOC_Os05g37860	LOC_Os04g48940	LOC_Os04g41010	LOC_Os02g35070		LOC_Os07g27650	LOC_Os07g41410	LOC_Os06g14500	LOC_Os08g16060
LOC_Os04g48270	LOC_Os05g37870	LOC_Os04g48950	LOC_Os04g41020	LOC_Os02g35080		LOC_Os07g27660	LOC_Os07g41420	LOC_Os06g14510	LOC_Os08g16070
LOC_Os04g48280	LOC_Os05g37880	LOC_Os04g48960	LOC_Os04g41030	LOC_Os02g35090		LOC_Os07g27670	LOC_Os07g41430	LOC_Os06g14520	LOC_Os08g16080
LOC_Os04g48290	LOC_Os05g37884	LOC_Os04g48970	LOC_Os04g41040	LOC_Os02g35100		LOC_Os07g27680	LOC_Os07g41439	LOC_Os06g14530	LOC_Os08g16090
LOC_Os04g48300	LOC_Os05g37890	LOC_Os04g48980	LOC_Os04g41050	LOC_Os02g35110		LOC_Os07g27690	LOC_Os08g33840	LOC_Os06g14540	LOC_Os08g16100
LOC_Os04g48310	LOC_Os05g37900	LOC_Os04g49000	LOC_Os04g41060	LOC_Os02g35120		LOC_Os07g27700	LOC_Os08g33850	LOC_Os06g14550	LOC_Os08g16110
LOC_Os04g48320	LOC_Os05g37910	LOC_Os04g49010	LOC_Os04g41070	LOC_Os02g35130		LOC_Os07g27710	LOC_Os08g33860	LOC_Os06g14560	LOC_Os08g16120
LOC_Os04g48330	LOC_Os05g37920	LOC_Os04g49020	LOC_Os04g41080	LOC_Os02g35140		LOC_Os07g27720	LOC_Os08g33870	LOC_Os06g14570	LOC_Os08g16130
LOC_Os04g48350	LOC_Os05g37930	LOC_Os04g49030	LOC_Os04g41090	LOC_Os02g35144		LOC_Os07g27730	LOC_Os08g33880	LOC_Os06g14580	LOC_Os08g16140
LOC_Os04g48360	LOC_Os05g37940	LOC_Os04g49040	LOC_Os04g41100	LOC_Os02g35150		LOC_Os07g27740	LOC_Os08g33890	LOC_Os06g14590	LOC_Os08g16150
LOC_Os04g48370	LOC_Os05g37950	LOC_Os04g49050	LOC_Os04g41110	LOC_Os02g35160		LOC_Os07g27750	LOC_Os08g33900	LOC_Os06g14600	LOC_Os08g16160
LOC_Os04g48375	LOC_Os05g37970	LOC_Os04g49060	LOC_Os04g41120	LOC_Os02g35170		LOC_Os07g27760	LOC_Os08g33910	LOC_Os06g14610	LOC_Os08g16170
LOC_Os04g48380	LOC_Os05g37980	LOC_Os04g49070	LOC_Os04g41130	LOC_Os02g35180		LOC_Os07g27770	LOC_Os08g33920	LOC_Os06g14620	LOC_Os08g16180
LOC_Os04g48390	LOC_Os05g37990	LOC_Os04g49080	LOC_Os04g41140	LOC_Os02g35190		LOC_Os07g27780	LOC_Os08g33940	LOC_Os06g14630	LOC_Os08g16190
LOC_Os04g48400	LOC_Os05g38000	LOC_Os04g49090	LOC_Os04g41150	LOC_Os02g35200		LOC_Os07g27790	LOC_Os08g33950	LOC_Os06g14640	LOC_Os08g16200
LOC_Os04g48410	LOC_Os05g38010	LOC_Os04g49100	LOC_Os04g41160	LOC_Os02g35210		LOC_Os07g27800	LOC_Os08g33960	LOC_Os06g14650	LOC_Os08g16210
LOC_Os04g48416	LOC_Os05g38020	LOC_Os04g49110	LOC_Os04g41170	LOC_Os02g35220		LOC_Os07g27810	LOC_Os08g33970	LOC_Os06g14660	LOC_Os08g16220
LOC_Os04g48440	LOC_Os05g38030	LOC_Os04g49120	LOC_Os04g41180	LOC_Os02g35230		LOC_Os07g27820	LOC_Os08g33980	LOC_Os06g14670	LOC_Os08g16230
LOC_Os04g48450	LOC_Os05g38040	LOC_Os04g49130	LOC_Os04g41189	LOC_Os02g35240		LOC_Os07g27834	LOC_Os08g34000	LOC_Os06g14680	LOC_Os08g16240
LOC_Os04g48460	LOC_Os05g38050	LOC_Os04g49140	LOC_Os04g41200	LOC_Os02g41550		LOC_Os07g27850	LOC_Os08g34010	LOC_Os06g14690	LOC_Os08g16250
LOC_Os04g48470	LOC_Os05g38060	LOC_Os04g49150	LOC_Os04g41220	LOC_Os02g41560		LOC_Os07g27860	LOC_Os08g34020	LOC_Os06g14700	LOC_Os08g16255
LOC_Os04g48480	LOC_Os05g38070	LOC_Os04g49160	LOC_Os04g41229	LOC_Os02g41570		LOC_Os07g27870	LOC_Os08g34030	LOC_Os06g14710	LOC_Os08g16260
LOC_Os04g48484	LOC_Os05g38080	LOC_Os04g49170	LOC_Os04g41238	LOC_Os02g41580		LOC_Os07g27880	LOC_Os08g34040	LOC_Os06g14720	LOC_Os08g16270
LOC_Os04g48490	LOC_Os05g38090	LOC_Os04g49180	LOC_Os04g41250	LOC_Os02g41590		LOC_Os07g27890	LOC_Os08g34050	LOC_Os06g14730	LOC_Os08g16280
LOC_Os04g48500	LOC_Os05g38100	LOC_Os04g49194	LOC_Os04g41260	LOC_Os02g41610		LOC_Os07g27900	LOC_Os08g34060	LOC_Os06g14740	LOC_Os08g16290
LOC_Os04g48510	LOC_Os05g38110	LOC_Os04g49210	LOC_Os04g41270	LOC_Os02g41620		LOC_Os07g27910	LOC_Os08g34070	LOC_Os06g14750	LOC_Os08g16300
LOC_Os04g48520	LOC_Os05g38120	LOC_Os04g49220	LOC_Os04g41280	LOC_Os02g41630		LOC_Os07g27920	LOC_Os08g34080	LOC_Os06g30520	LOC_Os08g16310
LOC_Os04g48530	LOC_Os05g38130	LOC_Os04g49230	LOC_Os04g41300	LOC_Os02g41640		LOC_Os07g27930	LOC_Os08g34090	LOC_Os06g30530	LOC_Os08g16320
LOC_Os04g48540	LOC_Os05g38140	LOC_Os04g49240	LOC_Os04g41310	LOC_Os02g41650		LOC_Os07g27940	LOC_Os08g34100	LOC_Os06g30540	LOC_Os08g16330
LOC_Os04g48550	LOC_Os05g38150	LOC_Os04g49250	LOC_Os04g41320	LOC_Os02g41670		LOC_Os07g27950	LOC_Os08g34110	LOC_Os06g30550	LOC_Os08g16340
LOC_Os04g48560	LOC_Os05g38160	LOC_Os04g49260	LOC_Os04g41330	LOC_Os02g41680		LOC_Os07g27960	LOC_Os08g34120	LOC_Os06g30560	LOC_Os08g16350
LOC_Os04g48570	LOC_Os05g38170	LOC_Os04g49270	LOC_Os04g41340	LOC_Os02g41690		LOC_Os07g27970	LOC_Os08g34130	LOC_Os06g30570	LOC_Os08g16359
LOC_Os04g48580	LOC_Os05g38180	LOC_Os04g49280	LOC_Os04g41350	LOC_Os02g41696		LOC_Os07g27980	LOC_Os08g34140	LOC_Os06g30580	LOC_Os08g16370
LOC_Os04g48590	LOC_Os05g38190	LOC_Os04g49290	LOC_Os04g41360	LOC_Os02g41702		LOC_Os07g28000	LOC_Os08g34150	LOC_Os06g30590	LOC_Os08g16380
LOC_Os04g48600	LOC_Os05g38210	LOC_Os04g49300	LOC_Os04g41370	LOC_Os02g41710		LOC_Os07g28010	LOC_Os08g34160	LOC_Os06g30600	LOC_Os08g16390
LOC_Os04g48630	LOC_Os05g38219	LOC_Os06g14100	LOC_Os04g41380	LOC_Os02g41720		LOC_Os07g28020	LOC_Os08g34170	LOC_Os06g30610	LOC_Os08g16400
LOC_Os04g48640	LOC_Os05g38230	LOC_Os06g14110	LOC_Os04g41390	LOC_Os02g41730		LOC_Os07g28030	LOC_Os08g34180	LOC_Os06g30620	LOC_Os08g16410
LOC_Os04g48650	LOC_Os05g38240	LOC_Os06g14120	LOC_Os04g41400	LOC_Os02g41740		LOC_Os07g28040	LOC_Os08g34190	LOC_Os06g30630	LOC_Os08g16420
LOC_Os04g48660	LOC_Os05g38250	LOC_Os06g14130	LOC_Os04g41410	LOC_Os02g41750		LOC_Os07g28050	LOC_Os08g34200	LOC_Os06g30640	LOC_Os08g16430
LOC_Os04g48670	LOC_Os05g38260	LOC_Os06g14140	LOC_Os04g41430	LOC_Os02g41760		LOC_Os07g28060	LOC_Os08g34210	LOC_Os06g30650	LOC_Os08g16440
LOC_Os04g48680	LOC_Os05g38264	LOC_Os06g14150	LOC_Os04g41450	LOC_Os02g41770		LOC_Os07g28070	LOC_Os08g34220	LOC_Os06g30660	LOC_Os08g16450
LOC_Os04g48690	LOC_Os05g38270	LOC_Os06g14160	LOC_Os04g41460	LOC_Os02g41780		LOC_Os07g28080	LOC_Os08g34230	LOC_Os06g30670	LOC_Os08g16460
LOC_Os04g48700	LOC_Os05g38280	LOC_Os06g14170	LOC_Os04g41470	LOC_Os02g41790		LOC_Os07g28090	LOC_Os08g34240	LOC_Os06g30680	LOC_Os08g16470
LOC_Os04g48710	LOC_Os05g38290	LOC_Os06g14180	LOC_Os04g41480	LOC_Os02g41800		LOC_Os07g28100	LOC_Os08g34249	LOC_Os06g30690	LOC_Os08g16480
LOC_Os04g48720	LOC_Os05g38300	LOC_Os06g14190	LOC_Os04g41490	LOC_Os02g41810		LOC_Os07g28110	LOC_Os08g34258	LOC_Os06g30700	LOC_Os08g16490
LOC_Os04g48730	LOC_Os05g38310	LOC_Os06g14200	LOC_Os04g41500	LOC_Os02g41820		LOC_Os07g28120	LOC_Os08g34270	LOC_Os06g30710	LOC_Os08g16500
LOC_Os04g48740	LOC_Os05g38320	LOC_Os06g14210	LOC_Os04g41510	LOC_Os02g41830		LOC_Os07g28130	LOC_Os08g34280	LOC_Os06g30720	LOC_Os08g16510
LOC_Os04g48750	LOC_Os05g38330	LOC_Os06g14220	LOC_Os04g41520	LOC_Os02g41840		LOC_Os07g28140	LOC_Os08g34290	LOC_Os06g30730	LOC_Os08g16520
LOC_Os04g48760	LOC_Os05g38340	LOC_Os06g14230	LOC_Os04g41530	LOC_Os02g41850		LOC_Os07g28150	LOC_Os08g34300	LOC_Os06g30740	LOC_Os08g16530
LOC_Os04g48770	LOC_Os05g38350	LOC_Os06g14240	LOC_Os04g41540	LOC_Os02g41860		LOC_Os07g28160	LOC_Os08g34310	LOC_Os06g30750	LOC_Os08g16540
LOC_Os04g48780	LOC_Os05g38360	LOC_Os06g14250	LOC_Os04g41550	LOC_Os02g41870		LOC_Os07g28170	LOC_Os08g34320	LOC_Os06g30760	LOC_Os08g16550
LOC_Os04g48790	LOC_Os05g38370	LOC_Os06g14260	LOC_Os04g41560	LOC_Os02g41880		LOC_Os07g28180	LOC_Os08g34330	LOC_Os06g30770	LOC_Os08g16559
LOC_Os04g48800	LOC_Os05g38380	LOC_Os06g14270	LOC_Os04g41570	LOC_Os02g41890		LOC_Os07g28190	LOC_Os08g34340	LOC_Os06g30780	LOC_Os08g16570
LOC_Os04g48810	LOC_Os05g38390	LOC_Os06g14280	LOC_Os04g41580	LOC_Os02g41900		LOC_Os07g28200	LOC_Os08g34360	LOC_Os06g30790	LOC_Os08g16580
LOC_Os04g48820	LOC_Os05g38400	LOC_Os06g14290	LOC_Os04g41599	LOC_Os02g41904		LOC_Os07g28210	LOC_Os08g34370	LOC_Os06g30800	LOC_Os08g16590
LOC_Os04g48830	LOC_Os05g38410	LOC_Os06g14300	LOC_Os04g41620	LOC_Os02g41910		LOC_Os07g28220	LOC_Os08g34380	LOC_Os06g30810	LOC_Os08g16600
LOC_Os04g48840	LOC_Os05g38420	LOC_Os06g14310	LOC_Os04g41630	LOC_Os02g41920		LOC_Os07g28230	LOC_Os08g34390	LOC_Os06g30820	LOC_Os08g16610
LOC_Os04g48850	LOC_Os05g38430	LOC_Os06g14324	LOC_Os04g41640	LOC_Os02g41930		LOC_Os07g28240	LOC_Os08g34400	LOC_Os06g30830	LOC_Os08g16620
LOC_Os04g48870	LOC_Os05g38440	LOC_Os06g14340	LOC_Os04g41650	LOC_Os02g41940		LOC_Os07g28250	LOC_Os08g34410	LOC_Os06g30840	LOC_Os08g16630
LOC_Os04g48880	LOC_Os05g38450	LOC_Os06g14350	LOC_Os04g41660	LOC_Os02g41954		LOC_Os07g28260	LOC_Os08g34420	LOC_Os06g30850	LOC_Os08g16640
LOC_Os04g48890	LOC_Os05g38460	LOC_Os06g14370	LOC_Os04g41670	LOC_Os02g41961		LOC_Os07g28280	LOC_Os08g34430	LOC_Os06g30860	LOC_Os08g16660
LOC_Os04g48900	LOC_Os05g38470	LOC_Os06g14379	LOC_Os04g41680	LOC_Os02g41970		LOC_Os07g28290	LOC_Os08g34440	LOC_Os06g30870	LOC_Os08g16670
LOC_Os04g48910	LOC_Os06g11600	LOC_Os06g14390	LOC_Os04g41690	LOC_Os02g41980		LOC_Os07g28300	LOC_Os08g34450	LOC_Os06g30880	LOC_Os08g16680
LOC_Os04g48920	LOC_Os06g11610	LOC_Os06g14400	LOC_Os04g41700	LOC_Os02g41990		LOC_Os07g28310	LOC_Os08g34460	LOC_Os06g30894	LOC_Os08g16690
LOC_Os04g48930	LOC_Os06g11620	LOC_Os06g14406	LOC_Os04g41710	LOC_Os02g42000		LOC_Os07g28320	LOC_Os08g34470	LOC_Os06g30901	LOC_Os08g16700
LOC_Os04g48940	LOC_Os06g11630	LOC_Os06g14420	LOC_Os04g41720	LOC_Os02g42020		LOC_Os07g28340	LOC_Os08g34480	LOC_Os06g30910	LOC_Os08g16710
LOC_Os04g48950	LOC_Os06g11640	LOC_Os06g14430	LOC_Os04g41730	LOC_Os02g42030		LOC_Os07g28350	LOC_Os08g34490	LOC_Os06g30920	LOC_Os08g16720
LOC_Os04g48960	LOC_Os06g11650	LOC_Os06g14440	LOC_Os04g41740	LOC_Os02g42040		LOC_Os07g28360	LOC_Os08g34500	LOC_Os06g30930	LOC_Os08g16730
LOC_Os04g48970	LOC_Os06g11660	LOC_Os06g14450	LOC_Os04g41750	LOC_Os02g42050		LOC_Os07g28370	LOC_Os08g34510	LOC_Os06g30940	LOC_Os08g16740
LOC_Os04g48980	LOC_Os06g11670	LOC_Os06g14460	LOC_Os04g41759	LOC_Os02g42060		LOC_Os07g28380	LOC_Os08g34520	LOC_Os06g30950	LOC_Os08g16750
LOC_Os04g49000	LOC_Os06g11680	LOC_Os06g14470	LOC_Os04g41770	LOC_Os02g42070		LOC_Os07g28390	LOC_Os08g34530	LOC_Os06g30960	LOC_Os08g16760
LOC_Os04g49010	LOC_Os06g11690	LOC_Os06g14480	LOC_Os04g41780	LOC_Os02g42080		LOC_Os07g28400	LOC_Os08g34540	LOC_Os06g30970	LOC_Os08g16770
LOC_Os04g49020	LOC_Os06g11700	LOC_Os06g14490	LOC_Os04g41790	LOC_Os02g42090		LOC_Os07g28410	LOC_Os08g34550	LOC_Os06g30980	LOC_Os08g16780
LOC_Os04g49030	LOC_Os06g11710	LOC_Os06g14500	LOC_Os04g41800	LOC_Os02g42100		LOC_Os07g28420	LOC_Os08g34560	LOC_Os06g30990	LOC_Os08g16790
LOC_Os04g49040	LOC_Os06g11720	LOC_Os06g14510	LOC_Os04g41810	LOC_Os02g42110		LOC_Os07g28430	LOC_Os08g34570	LOC_Os06g31000	LOC_Os08g16800
LOC_Os04g49050	LOC_Os06g11730	LOC_Os06g14520	LOC_Os04g41820	LOC_Os02g42120		LOC_Os07g28440	LOC_Os08g34580	LOC_Os06g31010	LOC_Os08g16810
LOC_Os04g49060	LOC_Os06g11740	LOC_Os06g14530	LOC_Os04g41830	LOC_Os02g42134		LOC_Os07g28450	LOC_Os08g34590	LOC_Os06g31020	LOC_Os08g16820
LOC_Os04g49070	LOC_Os06g11750	LOC_Os06g14540	LOC_Os04g41840	LOC_Os02g42150		LOC_Os07g28460	LOC_Os08g34600	LOC_Os06g31030	LOC_Os08g16830
LOC_Os04g49080	LOC_Os06g11760	LOC_Os06g14550	LOC_Os04g41850	LOC_Os02g42160		LOC_Os07g28470	LOC_Os08g34610	LOC_Os06g31040	LOC_Os08g16840
LOC_Os04g49090	LOC_Os06g11770	LOC_Os06g14560	LOC_Os04g41860	LOC_Os02g42170		LOC_Os07g28480	LOC_Os08g34620	LOC_Os06g31050	LOC_Os08g16850
LOC_Os04g49100	LOC_Os06g11780	LOC_Os06g14570	LOC_Os04g41870	LOC_Os02g42180		LOC_Os07g28490	LOC_Os08g34630	LOC_Os06g31060	LOC_Os08g16860
LOC_Os04g49110	LOC_Os06g11790	LOC_Os06g14580	LOC_Os04g41875	LOC_Os02g46240		LOC_Os07g28500	LOC_Os08g34640	LOC_Os06g31070	LOC_Os08g16870
LOC_Os04g49120	LOC_Os06g11800	LOC_Os06g14590	LOC_Os04g41880	LOC_Os02g46250		LOC_Os07g28510	LOC_Os08g34650	LOC_Os07g22260	LOC_Os08g16880
LOC_Os04g49130	LOC_Os06g11812	LOC_Os06g14600	LOC_Os04g41890	LOC_Os02g46260		LOC_Os07g28530	LOC_Os08g34660	LOC_Os07g22270	LOC_Os08g16900
LOC_Os04g49140	LOC_Os06g11820	LOC_Os06g14610	LOC_Os04g41900	LOC_Os02g46270		LOC_Os07g28540	LOC_Os08g34670	LOC_Os07g22280	LOC_Os08g16910
LOC_Os04g49150	LOC_Os06g11830	LOC_Os06g14620	LOC_Os04g41910	LOC_Os02g46275		LOC_Os07g28550	LOC_Os08g34680	LOC_Os07g22290	LOC_Os08g16914
LOC_Os04g49160	LOC_Os06g11840	LOC_Os06g14630	LOC_Os04g41920	LOC_Os02g46290		LOC_Os07g28560	LOC_Os08g34690	LOC_Os07g22300	LOC_Os08g16920
LOC_Os04g49170	LOC_Os06g11850	LOC_Os06g14640	LOC_Os04g41930	LOC_Os02g46300		LOC_Os07g28570	LOC_Os08g34700	LOC_Os07g22310	LOC_Os08g16930
LOC_Os04g49180	LOC_Os06g11860	LOC_Os06g14650	LOC_Os04g41950	LOC_Os02g46310		LOC_Os07g28580	LOC_Os08g34710	LOC_Os07g22320	LOC_Os08g16940
LOC_Os04g49194	LOC_Os06g11870	LOC_Os06g14660	LOC_Os04g41960	LOC_Os02g46320		LOC_Os07g28590	LOC_Os08g34720	LOC_Os07g22330	LOC_Os08g16950
LOC_Os04g49210	LOC_Os06g11880	LOC_Os06g14670	LOC_Os04g41970	LOC_Os02g46340		LOC_Os07g28600	LOC_Os08g34730	LOC_Os07g22340	LOC_Os08g16960
LOC_Os04g49220	LOC_Os06g11890	LOC_Os06g14680	LOC_Os04g41980	LOC_Os02g46350		LOC_Os07g28610	LOC_Os08g34740	LOC_Os07g22350	LOC_Os08g16970
LOC_Os04g49230	LOC_Os06g11900	LOC_Os06g14690	LOC_Os04g41990	LOC_Os02g46360		LOC_Os07g28614	LOC_Os08g34750	LOC_Os07g22360	LOC_Os08g16980
LOC_Os04g49240	LOC_Os06g11910	LOC_Os06g14700	LOC_Os04g42000	LOC_Os02g46370		LOC_Os07g28620	LOC_Os08g34760	LOC_Os07g22370	LOC_Os08g16990
LOC_Os04g49250	LOC_Os06g11920	LOC_Os06g14710	LOC_Os04g42010	LOC_Os02g46380		LOC_Os07g28630	LOC_Os08g34780	LOC_Os07g22380	LOC_Os08g17000
LOC_Os04g49260	LOC_Os06g11930	LOC_Os06g14720	LOC_Os04g42020	LOC_Os02g46390		LOC_Os07g28640	LOC_Os08g34790	LOC_Os07g22390	LOC_Os08g17010
LOC_Os04g49270	LOC_Os06g11940	LOC_Os06g14730	LOC_Os04g42030	LOC_Os02g46400		LOC_Os07g28644	LOC_Os08g34800	LOC_Os07g40580	LOC_Os08g17020
LOC_Os04g49280	LOC_Os06g11950	LOC_Os06g14740	LOC_Os04g42040	LOC_Os02g46410		LOC_Os07g28650	LOC_Os08g34810	LOC_Os07g40590	LOC_Os08g17030
LOC_Os04g49290	LOC_Os06g11960	LOC_Os06g14750	LOC_Os04g42050	LOC_Os02g46420		LOC_Os07g28660	LOC_Os08g34820	LOC_Os07g40600	LOC_Os08g17040
LOC_Os04g49300	LOC_Os06g11970	LOC_Os06g14770	LOC_Os04g42080	LOC_Os02g46440		LOC_Os07g28670	LOC_Os08g34830	LOC_Os07g40610	LOC_Os08g17050
LOC_Os04g49310	LOC_Os06g11980	LOC_Os06g14780	LOC_Os04g42090	LOC_Os02g46450		LOC_Os07g28680	LOC_Os08g34840	LOC_Os07g40620	LOC_Os08g17060
LOC_Os04g49320	LOC_Os06g11990	LOC_Os06g14790	LOC_Os04g42095	LOC_Os02g46460		LOC_Os07g28690	LOC_Os08g34850	LOC_Os07g40630	LOC_Os08g17070
LOC_Os04g49340	LOC_Os06g12000	LOC_Os06g14800	LOC_Os04g42100	LOC_Os02g46473		LOC_Os07g28700	LOC_Os08g34860	LOC_Os07g40640	LOC_Os08g17080
LOC_Os04g49350	LOC_Os06g12010	LOC_Os06g40650	LOC_Os04g42110	LOC_Os02g46480		LOC_Os07g28710	LOC_Os08g34870	LOC_Os07g40650	LOC_Os08g17090
LOC_Os04g49360	LOC_Os06g12020	LOC_Os06g40660	LOC_Os04g42120	LOC_Os02g46490		LOC_Os07g28720	LOC_Os08g34879	LOC_Os07g40660	LOC_Os08g17100
LOC_Os04g49370	LOC_Os06g12030	LOC_Os06g40670	LOC_Os04g42130	LOC_Os02g46500		LOC_Os07g28730	LOC_Os08g34890	LOC_Os07g40670	LOC_Os08g17110
LOC_Os04g49380	LOC_Os06g12040	LOC_Os06g40680	LOC_Os04g42134	LOC_Os02g46510		LOC_Os07g28740	LOC_Os08g34895	LOC_Os07g40680	LOC_Os08g17120
LOC_Os04g49394	LOC_Os06g12050	LOC_Os06g40700	LOC_Os04g42140	LOC_Os02g46520		LOC_Os07g28750	LOC_Os08g34900	LOC_Os07g40690	LOC_Os08g17130
LOC_Os04g49410	LOC_Os06g12060	LOC_Os06g40704	LOC_Os04g42150	LOC_Os02g46530		LOC_Os07g28760	LOC_Os08g34910	LOC_Os07g40700	LOC_Os08g17140
LOC_Os04g49420	LOC_Os06g12070	LOC_Os06g40710	LOC_Os04g42160	LOC_Os02g46540		LOC_Os07g28770	LOC_Os08g34920	LOC_Os07g40710	LOC_Os08g17150
LOC_Os04g49430	LOC_Os06g12080	LOC_Os06g40720	LOC_Os04g42174	LOC_Os02g46550		LOC_Os07g28780	LOC_Os08g34930	LOC_Os07g40730	LOC_Os08g17160
LOC_Os04g49440	LOC_Os06g12090	LOC_Os06g40730	LOC_Os04g42189	LOC_Os02g46560		LOC_Os07g28790	LOC_Os08g34940	LOC_Os07g40740	LOC_Os08g17170
LOC_Os04g49450	LOC_Os06g12100	LOC_Os06g40740	LOC_Os04g42200	LOC_Os02g46570		LOC_Os07g28800	LOC_Os08g34950	LOC_Os07g40750	LOC_Os08g17180
LOC_Os04g49460	LOC_Os06g12110	LOC_Os06g40750	LOC_Os04g42210	LOC_Os02g46580		LOC_Os07g28810	LOC_Os08g34960	LOC_Os07g40760	LOC_Os08g17210
LOC_Os04g49480	LOC_Os06g12120	LOC_Os06g40760	LOC_Os04g42220	LOC_Os02g46600		LOC_Os07g28820	LOC_Os08g34970	LOC_Os07g40770	LOC_Os08g17220
LOC_Os04g49490	LOC_Os06g12129	LOC_Os06g40770	LOC_Os04g42230	LOC_Os02g46610		LOC_Os07g28830	LOC_Os09g01910	LOC_Os07g40780	LOC_Os08g17230
LOC_Os04g49500	LOC_Os06g12140	LOC_Os06g40780	LOC_Os04g42240	LOC_Os02g46620		LOC_Os07g28840	LOC_Os09g01930	LOC_Os07g40790	LOC_Os08g17240
LOC_Os04g49510	LOC_Os06g12150	LOC_Os06g40784	LOC_Os04g42250	LOC_Os02g46630		LOC_Os07g28850	LOC_Os09g01940	LOC_Os07g40800	LOC_Os08g17250
LOC_Os04g49520	LOC_Os06g12160	LOC_Os06g40790	LOC_Os04g42260	LOC_Os02g46640		LOC_Os07g28860	LOC_Os09g01950	LOC_Os07g40810	LOC_Os08g17259
LOC_Os04g49530	LOC_Os06g12170	LOC_Os06g40800	LOC_Os04g42270	LOC_Os02g46650		LOC_Os07g28870	LOC_Os09g01960	LOC_Os07g40820	LOC_Os08g17270
LOC_Os04g49540	LOC_Os06g12180	LOC_Os06g40809	LOC_Os04g42280	LOC_Os02g46660		LOC_Os07g28880	LOC_Os09g01970	LOC_Os07g40830	LOC_Os08g17294
LOC_Os04g49550	LOC_Os06g12190	LOC_Os06g40818	LOC_Os04g42290	LOC_Os02g46670		LOC_Os07g28890	LOC_Os09g01980	LOC_Os07g40840	LOC_Os08g17320
LOC_Os04g49560	LOC_Os06g12200	LOC_Os06g40830	LOC_Os04g42310	LOC_Os02g46680		LOC_Os07g28900	LOC_Os09g01990	LOC_Os07g40850	LOC_Os08g17330
LOC_Os04g49570	LOC_Os06g12210	LOC_Os06g40840	LOC_Os04g42320	LOC_Os02g46690		LOC_Os07g28910	LOC_Os09g02000	LOC_Os07g40860	LOC_Os08g17340
LOC_Os04g49580	LOC_Os06g12220	LOC_Os06g40850	LOC_Os04g42330	LOC_Os02g46700		LOC_Os07g28920	LOC_Os09g02010	LOC_Os07g40870	LOC_Os08g17350
LOC_Os04g49590	LOC_Os06g12230	LOC_Os06g40860	LOC_Os04g42340	LOC_Os02g46710		LOC_Os07g28930	LOC_Os09g02020	LOC_Os07g40880	LOC_Os08g17360
LOC_Os04g49600	LOC_Os06g12240	LOC_Os06g40870	LOC_Os04g42350	LOC_Os02g46720		LOC_Os07g28940	LOC_Os09g02030	LOC_Os07g40890	LOC_Os08g17370
LOC_Os04g49610	LOC_Os06g12250	LOC_Os06g40880	LOC_Os04g42360	LOC_Os02g46730		LOC_Os07g28960	LOC_Os09g02040	LOC_Os07g40900	LOC_Os08g17380
LOC_Os04g49620	LOC_Os06g12260	LOC_Os06g40890	LOC_Os04g42370	LOC_Os02g46740		LOC_Os07g28970	LOC_Os09g02050	LOC_Os07g40910	LOC_Os08g17390
LOC_Os04g49630	LOC_Os06g12270	LOC_Os06g40900	LOC_Os04g42380	LOC_Os02g46750		LOC_Os07g28980	LOC_Os09g02060	LOC_Os07g40920	LOC_Os08g17400
LOC_Os04g49640	LOC_Os06g12280	LOC_Os06g40910	LOC_Os04g42399	LOC_Os02g46760		LOC_Os07g28990	LOC_Os09g02070	LOC_Os07g40930	LOC_Os08g17410
LOC_Os04g49650	LOC_Os06g12290	LOC_Os06g40920	LOC_Os04g42420	LOC_Os02g46770		LOC_Os07g29000	LOC_Os09g02080	LOC_Os07g40940	LOC_Os08g17420
LOC_Os04g49660	LOC_Os06g12300	LOC_Os06g40930	LOC_Os04g42430	LOC_Os02g46780		LOC_Os07g29010	LOC_Os09g02090	LOC_Os07g40950	LOC_Os08g17430
LOC_Os04g49670	LOC_Os06g12310	LOC_Os06g40940	LOC_Os04g42444	LOC_Os02g46790		LOC_Os07g29020	LOC_Os09g02100	LOC_Os07g40974	LOC_Os08g17440
LOC_Os04g49680	LOC_Os06g12320	LOC_Os06g40950	LOC_Os04g42451	LOC_Os02g46800		LOC_Os07g29030	LOC_Os09g02110	LOC_Os07g40986	LOC_Os08g17450
LOC_Os04g49685	LOC_Os06g13470	LOC_Os06g40960	LOC_Os04g42460	LOC_Os02g46810		LOC_Os07g29040	LOC_Os09g02120	LOC_Os07g41000	LOC_Os08g17460
LOC_Os04g49690	LOC_Os06g13480	LOC_Os06g40970	LOC_Os04g42470	LOC_Os02g46820		LOC_Os07g29050	LOC_Os09g02130	LOC_Os07g41014	LOC_Os08g17470
LOC_Os04g49700	LOC_Os06g13490	LOC_Os06g40980	LOC_Os04g42480	LOC_Os02g46830		LOC_Os07g29060	LOC_Os09g02140	LOC_Os07g41030	LOC_Os08g17480
LOC_Os04g51970	LOC_Os06g13500	LOC_Os06g40990	LOC_Os04g42490	LOC_Os02g46839		LOC_Os07g29070	LOC_Os09g02150	LOC_Os07g41050	LOC_Os08g17490
LOC_Os04g51980	LOC_Os06g13510	LOC_Os06g41000	LOC_Os04g42500	LOC_Os02g46850		LOC_Os07g29080	LOC_Os09g02160	LOC_Os07g41060	LOC_Os08g17500
LOC_Os04g51990	LOC_Os06g13520	LOC_Os06g41010	LOC_Os04g42520	LOC_Os02g46860		LOC_Os07g29090	LOC_Os09g02170	LOC_Os07g41070	LOC_Os08g17510
LOC_Os04g52000	LOC_Os06g13530	LOC_Os06g41020	LOC_Os04g42530	LOC_Os02g46870		LOC_Os07g29100	LOC_Os09g02180	LOC_Os07g41080	LOC_Os08g17520
LOC_Os04g52020	LOC_Os06g13540	LOC_Os06g41030	LOC_Os04g42540	LOC_Os02g46880		LOC_Os07g29110	LOC_Os09g02190	LOC_Os07g41090	LOC_Os08g17530
LOC_Os04g52030	LOC_Os06g13550	LOC_Os06g41040	LOC_Os04g42550	LOC_Os02g46890		LOC_Os07g29140	LOC_Os09g02200	LOC_Os07g41100	LOC_Os08g17540
LOC_Os04g52040	LOC_Os06g13560	LOC_Os06g41050	LOC_Os04g42560	LOC_Os02g46900		LOC_Os07g29150	LOC_Os09g02214	LOC_Os07g41110	LOC_Os08g17550
LOC_Os04g52050	LOC_Os06g13570	LOC_Os06g41060	LOC_Os04g42570	LOC_Os02g46910		LOC_Os07g29160	LOC_Os09g02230	LOC_Os07g41120	LOC_Os08g17560
LOC_Os04g52060	LOC_Os06g13580	LOC_Os06g41070	LOC_Os04g42580	LOC_Os02g46920		LOC_Os07g29170	LOC_Os09g02240	LOC_Os07g41140	LOC_Os08g17570
LOC_Os04g52074	LOC_Os06g13590	LOC_Os06g41090	LOC_Os04g42590	LOC_Os02g46930		LOC_Os07g29180	LOC_Os09g02250	LOC_Os07g41150	LOC_Os08g17580
LOC_Os04g52090	LOC_Os06g13600	LOC_Os06g41100	LOC_Os04g42600	LOC_Os02g46940		LOC_Os07g29190	LOC_Os09g02260	LOC_Os07g41160	LOC_Os08g17600
LOC_Os04g52100	LOC_Os06g13610	LOC_Os06g41110	LOC_Os04g42610	LOC_Os02g46950		LOC_Os07g29200	LOC_Os09g02270	LOC_Os07g41170	LOC_Os08g17610
LOC_Os04g52110	LOC_Os06g13620	LOC_Os06g41120	LOC_Os04g42620	LOC_Os02g46956		LOC_Os07g29210	LOC_Os09g02284	LOC_Os07g41180	LOC_Os08g17620
LOC_Os04g52120	LOC_Os06g13630	LOC_Os06g41140	LOC_Os04g42634	LOC_Os02g46962		LOC_Os07g29220	LOC_Os09g02300	LOC_Os07g41190	LOC_Os08g17630
LOC_Os04g52130	LOC_Os06g13640	LOC_Os06g41150	LOC_Os04g42650	LOC_Os02g46970		LOC_Os07g34510	LOC_Os09g02310	LOC_Os07g41200	LOC_Os08g17640
LOC_Os04g52140	LOC_Os06g13650	LOC_Os06g41160	LOC_Os04g42670	LOC_Os02g46980		LOC_Os07g34520	LOC_Os09g02320	LOC_Os07g41210	LOC_Os08g17650
LOC_Os04g52164	LOC_Os06g13660	LOC_Os06g41170	LOC_Os04g42680	LOC_Os02g46990		LOC_Os07g34529	LOC_Os09g02330	LOC_Os07g41220	LOC_Os08g17655
LOC_Os04g52180	LOC_Os06g13670	LOC_Os06g41180	LOC_Os04g42690	LOC_Os02g47000		LOC_Os07g34540	LOC_Os09g02340	LOC_Os07g41230	LOC_Os08g17670
LOC_Os04g52190	LOC_Os06g13680	LOC_Os06g41190	LOC_Os04g42700	LOC_Os02g47010		LOC_Os07g34550	LOC_Os09g02350	LOC_Os07g41240	LOC_Os08g17680
LOC_Os04g52200	LOC_Os06g13690	LOC_Os06g41200	LOC_Os04g42710	LOC_Os02g47020		LOC_Os07g34560	LOC_Os09g02360	LOC_Os07g41250	LOC_Os08g17690
LOC_Os04g52210	LOC_Os06g13700	LOC_Os06g41210	LOC_Os04g42720	LOC_Os02g47030		LOC_Os07g34570	LOC_Os09g02370	LOC_Os07g41260	LOC_Os08g17700
LOC_Os04g52220	LOC_Os06g13710	LOC_Os06g41240	LOC_Os04g42730	LOC_Os02g47040		LOC_Os07g34580	LOC_Os09g02380	LOC_Os07g41270	LOC_Os08g17710
LOC_Os04g52230	LOC_Os06g13720	LOC_Os06g41250	LOC_Os05g06814	LOC_Os02g47060		LOC_Os07g34589	LOC_Os09g02390	LOC_Os07g41280	LOC_Os08g17720
LOC_Os04g52240	LOC_Os06g13730	LOC_Os06g41260	LOC_Os05g06830	LOC_Os02g47070		LOC_Os07g34598	LOC_Os09g02400	LOC_Os07g41290	LOC_Os08g17730
LOC_Os04g52250	LOC_Os06g13740	LOC_Os06g41270	LOC_Os05g06840	LOC_Os02g47080		LOC_Os07g34610	LOC_Os09g02410	LOC_Os07g41300	LOC_Os08g17740
LOC_Os05g16800	LOC_Os06g13750	LOC_Os06g41280	LOC_Os05g06850	LOC_Os02g47090		LOC_Os07g34620	LOC_Os09g02420	LOC_Os07g41310	LOC_Os08g17750
LOC_Os05g16810	LOC_Os06g40140	LOC_Os06g41290	LOC_Os05g06860	LOC_Os02g47100		LOC_Os07g34630	LOC_Os09g02430	LOC_Os07g41320	LOC_Os08g17760
LOC_Os05g16824	LOC_Os06g40150	LOC_Os06g41300	LOC_Os05g06870	LOC_Os02g47110		LOC_Os07g34640	LOC_Os09g02440	LOC_Os07g41330	LOC_Os08g17770
LOC_Os05g16840	LOC_Os06g40160	LOC_Os06g41310	LOC_Os05g06880	LOC_Os02g47120		LOC_Os07g34650	LOC_Os09g02450	LOC_Os07g41340	LOC_Os08g17784
LOC_Os05g16850	LOC_Os06g40170	LOC_Os06g41880	LOC_Os05g06890	LOC_Os02g47130		LOC_Os07g34660	LOC_Os09g02460	LOC_Os07g41350	LOC_Os08g17800
LOC_Os05g16860	LOC_Os06g40180	LOC_Os06g41890	LOC_Os05g06900	LOC_Os02g47140		LOC_Os07g34670	LOC_Os09g02470	LOC_Os09g07920	LOC_Os08g17810
LOC_Os05g16880	LOC_Os06g40190	LOC_Os06g41900	LOC_Os05g06910	LOC_Os02g47150		LOC_Os07g34680	LOC_Os09g02480	LOC_Os09g07930	LOC_Os08g17820
LOC_Os05g16889	LOC_Os06g40200	LOC_Os06g41910	LOC_Os05g06920	LOC_Os02g47160		LOC_Os07g34690	LOC_Os09g02490	LOC_Os09g07940	LOC_Os08g17830
LOC_Os05g16900	LOC_Os06g40210	LOC_Os06g41920	LOC_Os05g06930	LOC_Os02g47170		LOC_Os07g34700	LOC_Os09g02500	LOC_Os09g07950	LOC_Os08g17850
LOC_Os05g16920	LOC_Os06g40220	LOC_Os06g41930	LOC_Os05g06940	LOC_Os02g47180		LOC_Os07g34710	LOC_Os09g02510	LOC_Os09g07960	LOC_Os08g17860
LOC_Os05g16930	LOC_Os06g40230	LOC_Os06g41940	LOC_Os05g06960	LOC_Os02g47190		LOC_Os07g34720	LOC_Os09g02520	LOC_Os09g07970	LOC_Os08g17870
LOC_Os05g16940	LOC_Os06g40240	LOC_Os06g41950	LOC_Os05g06970	LOC_Os02g47200		LOC_Os07g34730	LOC_Os09g02530	LOC_Os09g07980	LOC_Os08g17880
LOC_Os05g16950	LOC_Os06g40250	LOC_Os06g41960	LOC_Os05g06980	LOC_Os02g47210		LOC_Os07g34740	LOC_Os09g02540	LOC_Os09g07990	LOC_Os08g17890
LOC_Os05g16960	LOC_Os06g40260	LOC_Os06g41970	LOC_Os05g06990	LOC_Os02g47220		LOC_Os07g34750	LOC_Os09g02550	LOC_Os09g08000	LOC_Os08g17900
LOC_Os05g16970	LOC_Os06g40270	LOC_Os06g41980	LOC_Os05g07000	LOC_Os02g47230		LOC_Os07g34760	LOC_Os09g02560	LOC_Os09g08010	LOC_Os08g17910
LOC_Os05g16980	LOC_Os06g40280	LOC_Os06g41990	LOC_Os05g07010	LOC_Os02g47240		LOC_Os07g34770	LOC_Os09g02570	LOC_Os09g08020	LOC_Os08g17920
LOC_Os05g16990	LOC_Os06g40290	LOC_Os06g42000	LOC_Os05g07020	LOC_Os02g47250		LOC_Os07g34780	LOC_Os09g02580	LOC_Os09g08030	LOC_Os08g17930
LOC_Os05g17000	LOC_Os06g40300	LOC_Os06g42010	LOC_Os05g07030	LOC_Os02g47260		LOC_Os07g34800	LOC_Os09g02600	LOC_Os09g08040	LOC_Os08g17940
LOC_Os05g17010	LOC_Os06g40310	LOC_Os06g42020	LOC_Os05g07040	LOC_Os02g47270		LOC_Os07g34810	LOC_Os09g02620	LOC_Os09g08050	LOC_Os08g17950
LOC_Os05g17020	LOC_Os06g40320	LOC_Os06g42030	LOC_Os05g07050	LOC_Os02g47280		LOC_Os07g34820	LOC_Os09g02630	LOC_Os09g08060	LOC_Os08g17960
LOC_Os05g17030	LOC_Os06g40330	LOC_Os06g42040	LOC_Os05g07060	LOC_Os02g47290		LOC_Os07g34830	LOC_Os09g02640	LOC_Os09g08072	LOC_Os08g17970
LOC_Os05g17040	LOC_Os06g40360	LOC_Os06g42050	LOC_Os05g07070	LOC_Os02g47300		LOC_Os07g34840	LOC_Os09g02650	LOC_Os09g08100	LOC_Os08g17980
LOC_Os05g17050	LOC_Os06g40370	LOC_Os06g42060	LOC_Os05g07080	LOC_Os02g47310		LOC_Os07g34850	LOC_Os09g02670	LOC_Os09g08110	LOC_Os08g17990
LOC_Os05g17060	LOC_Os06g40390	LOC_Os06g42070	LOC_Os05g07090	LOC_Os02g47320		LOC_Os07g34860	LOC_Os09g02680	LOC_Os09g08120	LOC_Os08g18000
LOC_Os05g17070	LOC_Os06g40400	LOC_Os06g42080	LOC_Os05g07100	LOC_Os02g47330		LOC_Os07g34870	LOC_Os09g02690	LOC_Os09g08130	LOC_Os08g18030
LOC_Os05g17080	LOC_Os06g40410	LOC_Os06g42090	LOC_Os05g07120	LOC_Os02g47340		LOC_Os07g34880	LOC_Os09g02700	LOC_Os09g08140	LOC_Os08g18044
LOC_Os05g17090	LOC_Os06g40415	LOC_Os06g42100	LOC_Os05g07130	LOC_Os02g47350		LOC_Os07g34890	LOC_Os09g02710	LOC_Os09g08150	LOC_Os08g18060
LOC_Os05g17100	LOC_Os06g40420	LOC_Os06g42110	LOC_Os05g30060	LOC_Os02g47360		LOC_Os07g34900	LOC_Os09g02729	LOC_Os09g08160	LOC_Os08g18070
LOC_Os05g17110	LOC_Os06g40430	LOC_Os06g42120	LOC_Os05g30070	LOC_Os02g47370		LOC_Os07g34910	LOC_Os09g02750	LOC_Os09g08170	LOC_Os08g18079
LOC_Os05g17120	LOC_Os06g40440	LOC_Os06g42130	LOC_Os05g30080	LOC_Os02g47380		LOC_Os07g34920	LOC_Os09g02760	LOC_Os09g08180	LOC_Os08g18090
LOC_Os05g17130	LOC_Os06g40450	LOC_Os06g42140	LOC_Os05g30090	LOC_Os02g47390		LOC_Os07g34930	LOC_Os09g02770	LOC_Os09g08190	LOC_Os08g18100
LOC_Os05g17140	LOC_Os06g40460	LOC_Os06g42150	LOC_Os05g30100	LOC_Os02g47400		LOC_Os07g34940	LOC_Os09g02780	LOC_Os09g08210	LOC_Os08g18110
LOC_Os05g17150	LOC_Os06g40470	LOC_Os06g42160	LOC_Os05g30110	LOC_Os02g47410		LOC_Os07g34950	LOC_Os09g02790	LOC_Os09g08224	LOC_Os08g18120
LOC_Os05g17160	LOC_Os06g40480	LOC_Os06g42164	LOC_Os05g30120	LOC_Os02g47420		LOC_Os07g34964	LOC_Os09g02800	LOC_Os09g08240	LOC_Os08g18130
LOC_Os05g17170	LOC_Os06g40490	LOC_Os06g42170	LOC_Os05g30130	LOC_Os02g47430		LOC_Os07g34980	LOC_Os09g02805	LOC_Os09g08254	LOC_Os08g18140
LOC_Os05g17180	LOC_Os06g40500	LOC_Os06g42180	LOC_Os05g30140	LOC_Os02g47440		LOC_Os07g34990	LOC_Os09g02810	LOC_Os09g08270	LOC_Os08g18150
LOC_Os05g17190	LOC_Os06g40510	LOC_Os06g42190	LOC_Os05g30150	LOC_Os02g47450		LOC_Os07g41840	LOC_Os09g02814	LOC_Os09g08280	LOC_Os08g18170
LOC_Os05g17200	LOC_Os06g40520	LOC_Os06g42200	LOC_Os05g30160	LOC_Os02g47460		LOC_Os07g41850	LOC_Os09g02820	LOC_Os09g08290	LOC_Os08g18180
LOC_Os05g17210	LOC_Os06g40530	LOC_Os06g42205	LOC_Os05g30170	LOC_Os02g47470		LOC_Os07g41860	LOC_Os09g02830	LOC_Os09g08300	LOC_Os08g18190
LOC_Os05g17220	LOC_Os06g40540	LOC_Os06g42210	LOC_Os05g30180	LOC_Os02g47480		LOC_Os07g41870	LOC_Os09g02840	LOC_Os09g08310	LOC_Os08g18200
LOC_Os05g17230	LOC_Os06g40550	LOC_Os06g42220	LOC_Os05g30190	LOC_Os02g47490		LOC_Os07g41880	LOC_Os09g02850	LOC_Os09g08330	LOC_Os08g18210
LOC_Os05g17240	LOC_Os06g40560	LOC_Os06g42230	LOC_Os05g30200	LOC_Os02g47500		LOC_Os07g41890	LOC_Os09g02860	LOC_Os09g08340	LOC_Os08g18220
LOC_Os05g17250	LOC_Os06g40570	LOC_Os06g42240	LOC_Os05g30210	LOC_Os02g47510		LOC_Os07g41900	LOC_Os09g02870	LOC_Os09g08350	LOC_Os08g18720
LOC_Os05g17260	LOC_Os06g40580	LOC_Os06g42250	LOC_Os05g30220	LOC_Os02g47520		LOC_Os07g41910	LOC_Os09g02880	LOC_Os09g08360	LOC_Os08g18730
LOC_Os05g17270	LOC_Os06g40590	LOC_Os06g42260	LOC_Os05g30230	LOC_Os02g47530		LOC_Os07g41920	LOC_Os09g02890	LOC_Os09g08370	LOC_Os08g18740
LOC_Os05g17280	LOC_Os06g40600	LOC_Os06g42270	LOC_Os05g30240	LOC_Os02g47540		LOC_Os07g41930	LOC_Os09g02900	LOC_Os09g14800	LOC_Os08g18750
LOC_Os05g17290	LOC_Os06g40609	LOC_Os06g42280	LOC_Os05g30250	LOC_Os02g47550		LOC_Os07g41940	LOC_Os09g02910	LOC_Os09g14810	LOC_Os08g18760
LOC_Os06g08080	LOC_Os06g40620	LOC_Os06g42290	LOC_Os05g30260	LOC_Os02g47560		LOC_Os07g41950	LOC_Os09g02920	LOC_Os09g14820	LOC_Os08g18770
LOC_Os06g08090	LOC_Os06g40630	LOC_Os06g42300	LOC_Os05g30270	LOC_Os02g47570		LOC_Os07g41960	LOC_Os09g02930	LOC_Os09g14830	LOC_Os08g18780
LOC_Os06g08100	LOC_Os06g40640	LOC_Os06g42310	LOC_Os05g30280	LOC_Os02g47580		LOC_Os07g41970	LOC_Os09g02940	LOC_Os09g14840	LOC_Os08g18790
LOC_Os06g08110	LOC_Os06g40650	LOC_Os06g42320	LOC_Os05g30300	LOC_Os02g47590		LOC_Os07g41980	LOC_Os09g02950	LOC_Os09g14850	LOC_Os08g18800
LOC_Os06g08120	LOC_Os06g40660	LOC_Os06g42330	LOC_Os05g30310	LOC_Os02g47600		LOC_Os07g41990	LOC_Os09g02960	LOC_Os09g14860	LOC_Os08g18810
LOC_Os06g08130	LOC_Os06g40670	LOC_Os06g42340	LOC_Os05g30320	LOC_Os02g47605		LOC_Os07g42000	LOC_Os09g02970	LOC_Os09g14870	LOC_Os08g18820
LOC_Os06g08140	LOC_Os06g40680	LOC_Os06g42350	LOC_Os05g30340	LOC_Os02g47610		LOC_Os07g42010	LOC_Os09g02980	LOC_Os09g14880	LOC_Os08g18830
LOC_Os06g08154	LOC_Os06g40700	LOC_Os06g42360	LOC_Os05g30350	LOC_Os02g47620		LOC_Os07g42020	LOC_Os09g02990	LOC_Os09g14890	LOC_Os08g18840
LOC_Os06g08170	LOC_Os06g40704	LOC_Os06g42370	LOC_Os05g30360	LOC_Os02g47630		LOC_Os07g42030	LOC_Os09g03000	LOC_Os09g14900	LOC_Os08g18850
LOC_Os06g08180	LOC_Os06g40710	LOC_Os06g42380	LOC_Os05g30370	LOC_Os02g47640		LOC_Os07g42040	LOC_Os09g03010	LOC_Os09g14910	LOC_Os08g18860
LOC_Os06g08190	LOC_Os06g40720	LOC_Os06g42390	LOC_Os05g30380	LOC_Os02g47650		LOC_Os07g42050	LOC_Os09g03030	LOC_Os09g14920	LOC_Os08g18870
[truncated: 2,579 more rows]

## Sheet: Table S4
Table S4. Overlap of the selected regions in Indica subpopulations with QTL found in Vietnamese rice datasets.
Indica I1					Indica I2					Indica I3					Indica I4					Indica I5
chrom	start	end	QTL		chrom	start	end	QTL		chrom	start	end	QTL		chrom	start	end	QTL		chrom	start	end	QTL
1	4150316	4499460	Rq5_F_TIL		1	1602005	1708849	qTTW1_I		1	4847914	5209671	.		1	3580136	3919849	.		1	5563164	6569946	Rq73_F_I_DWB60_DRW,Rq84_F_I_DRP
1	4150316	4499460	qSHL1.2		1	1870949	2334664	Rq17_F_J_DEPTH,Rq83_F_J_DRP		1	40530842	41049609	L3_I_FW_TW		1	5120479	6029761	Rq73_F_I_DWB60_DRW		1	5563164	6569946	pQTL_2_F_SpN
1	21613959	21979848	.		1	5080269	5739672	pQTL_2_F_SpN		1	40530842	41049609	qSHL2_F		1	5120479	6029761	pQTL_2_F_SpN		1	12270588	12957024	.
1	31472671	32239937	.		1	6300803	7979979	Rq84_F_I_DRP,pQTL_3_F_PBintL		2	18510227	18939401	.		1	6160663	7198137	Rq84_F_I_DRP,pQTL_3_F_PBintL		1	17910736	18069653	.
1	34860353	35207478	.		1	27630084	29559603	Rq36_J_NCR		2	22700005	22957766	.		2	2111412	3009215	.		1	21880287	22319111	.
1	37960982	38789946	L2_I_FW_TW		1	32170424	32349385	.		2	28690981	28939777	qRTL1_F_I		2	5070311	5371041	.		1	37850965	38378420	L2_I_FW_TW
1	37960982	38789946	qSHW1.4		1	40650110	40779365	qSHL2_F		2	33090089	33229942	.		2	6661353	8006638	1_DI		1	37850965	38378420	qRPUpE1.5
1	37960982	38789946	qSHW1_qTTW3_I		1	42210570	42479273	.		2	35356767	35888657	3_GL_jap		2	22820187	23059109	.		1	40530842	40679473
1	37960982	38789946	qRPUpE1.5		2	6661686	7139620	1_DI		2	35356767	35888657	Rq57_I_THK,Rq58_F_J_THK		3	5870918	6488416	.		1	41340158	41769828	.
1	39050584	39289403	Rq19_F_DEPTH		2	26570785	27539831	.		3	18647	198375	.		3	28760342	29767679	.		2	677	354653	.
1	39752942	40246023	.		2	30920522	31289143	.		3	15501782	15657428	.		3	31420261	31979360	.		2	1020920	1369616	.
2	1140934	1497939	.		2	35180287	35609667	Rq57_I_THK,Rq58_F_J_THK		3	22220103	22469108	.		3	33860286	33988653	qRPUpE3.7		2	2050537	2469973	.
2	30050002	30355131	.		3	1576126	1719972	.		3	23481393	23739981	.		3	35190028	35409927	qTTW4_I		2	3101251	3324479	.
2	32860707	33479992	.		3	11280376	11909531	.		3	24385013	25119339	.		3	35801311	36199606	Rq59_I_THK		2	3765987	4489973	.
3	18647	229810	.		3	27282759	27569861	.		3	26223613	27717921	Rq8_F_TIL_NCR		4	16020012	16499177	8_HD		2	7320174	7989585	.
3	7660454	8009419	.		3	28120306	28455896	.		3	28122515	28448296	.		4	19160012	19722273	.		2	20981182	21185348	.
3	24470025	24738979	.		4	23420010	23848589	.		3	33230031	33487345	.		4	19871085	20368434	.		2	24920001	25369666	.
4	2160005	2459528	.		4	34670218	35129844	.		4	13115228	13278339	Rq80_F_SRP		4	23950209	25289937	pQTL_15_I_RL		2	28191142	29329745	qRTL1_F_I
4	23300503	25268402	pQTL_15_I_RL		5	22080192	22569232	.		4	14020352	14299893	.		5	3560148	3769018	.		3	6691656	8177456	.
4	28010009	29648043	.		6	6150070	6679742	.		4	14470522	14829897	.		5	17390917	18297730	Rq34_F_MRL		3	12650311	12946658	.
4	30851269	31059987	.		6	7420340	7629449	13_GL		4	22150905	22972874	.		5	17390917	18297730	qRPPUE5.10		3	15380808	15879517	.
5	9571530	9909669	.		6	23890037	24279585	.		4	23113340	23839932	.		5	23260571	23469490	.		3	20960124	21669162	.
6	3911289	4169389	Rq67_F_I_DW2040,Rq69_F_I_DW4060_DRW_RDW		6	25100965	25629859	.		4	24730034	25219983	.		5	25260383	25908908	.		3	24370632	24999498	.
6	6540668	6728210	12_GL		6	27000229	27159758	.		4	28740828	29429404	.		6	5670161	6879691	12_GL		3	25193549	25587517	.
6	7070142	7259895	12_GL		7	2560765	2689832	.		6	7860166	8399897	Rq2_J_LLGHT		6	7771233	7909949	Rq2_J_LLGHT		3	27910148	29199870	.
6	11223260	12409952	.		7	6660098	7369144	.		6	24230987	24729326	Rq88_F_J_R-S		6	13070070	13496098	.		3	29431523	29589724	.
6	19340269	19799359	.		7	8860389	9643034	.		6	25110334	25669789	.		6	20897950	21399021	.		3	33372038	33639859	.
6	21010770	21759494	Rq82_I_SRP_DRP		7	13353887	13668125	.		7	630899	1318272	.		8	2271137	2589970	.		4	62390	489186	.
6	21991432	22199212	.		7	23250466	24858300	.		7	1750216	2289476	.		8	2740035	3188493	.		4	5251107	5436839	.
6	27410550	27859734	.		7	27710685	28039679	.		7	26260178	26769981	.		8	3380100	4009807	Tq10_F_RWC_T3		4	33073892	33369648	.
7	3107321	3409772	.		9	1190635	2069922	qTTW7_J		7	27780086	28269536	.		8	3380100	4009807	qSHL4_F		4	34813879	35098724	.
7	6040539	6387372	.		9	13750284	14108832	19_HD		7	28674534	29429594	.		8	4862084	5479199	pQTL_19_F_J_PBN_PBL		5	386347	1563159	9_PL
7	18991429	19489875	pQTL_18_F_PBintL		9	15998759	18308374	.		8	2298155	2568547	.		8	8842224	9459456	.		6	6640258	7189250	12_GL
7	19601007	20018912	Tq7_F_RWC_S3		9	18460288	19228937	.		8	3320606	3667332	qSHL4_F		8	14930903	15776544	Rq26_F_DEPTH		6	7860166	8418475	Rq2_J_LLGHT
7	20530677	20989643	Rq12_F_I_TIL,Tq8_F_I_RWC_T2_Score1		9	19361714	19589466	.		8	5206699	5549978	pQTL_19_F_J_PBN_PBL		9	1130128	1879894	qTTW7_J		6	19470641	20499968	14_PL
7	26510388	27018603	.		10	2360045	2509134	.		8	5681438	5875735	.		9	7270061	8029789	18_FP		6	19470641	20499968	Rq35_F_J_MRL_NCR
8	1061532	1256342	.		11	2094852	2247719	.		9	16250715	17042053	.		9	12290300	13058911	.		7	19443608	19825988	Tq7_F_RWC_S3
8	1500033	1759838	.		12	5550062	5979273	pQTL_28_F_SBintL		9	17520205	18729927	.		9	18417227	18956920	.		7	29030233	29677525	Rq25_F_DEPTH
8	19631318	19989977	.		12	6657064	6989784	L12_F_FW_TW		10	16460849	16869847	.		10	19000712	19345847	.		8	3484045	3758632	qSHL4_F
8	27840071	28024852	.		12	24090147	24537223	qSHW7_qTTW8_I		10	18000537	18469985	L11_I_FW_TW_DW		11	1970277	3142910	Tq12_F_I_RWC_T2_RWC_T3_RWC_S2_Score3		8	5052017	5809093	pQTL_19_F_J_PBN_PBL
10	21720070	22119997	.		12	26430898	26838283	L13_F_FW_TW		10	18000537	18469985	pQTL_24_F_PBN		11	19951867	20549979	Tq17_F_I_Score4		8	19431460	20459346	.
11	2440310	2808594	Tq12_F_I_RWC_T2_RWC_T3_RWC_S2_Score3							10	19480156	19763968	.		11	19951867	20549979	pQTL_25_F_J_RL		8	24300313	24859863	qNCR8.13
11	6921014	7288214	Tq14_F_I_RWC_T1_RWC_S1							10	19901715	20063176	.		11	19951867	20549979	qSHL5_J		9	14820651	15259615	.
11	23170362	23507750	.							11	19930315	20819799	Tq17_F_I_Score4							9	16430191	18049085	.
11	27381691	27627281	.							11	19930315	20819799	pQTL_25_F_J_RL							9	18292494	18798654	.
11	28280726	28518974	.							11	19930315	20819799	qSHL5_J							9	19710325	20229472	.
12	1050059	1582315	Rq47_F_I_NCR,Rq71_F_I_DW4060							12	26170080	26459232	.							10	5381471	5869967	.
12	2542327	2839661	qSHW6_ qSHL6_F																	10	10528884	11139609	.
																				10	11991467	12409929	.
																				10	18732199	19209687	.
																				11	2510079	3239747	Tq12_F_I_RWC_T2_RWC_T3_RWC_S2_Score3
																				11	4590276	5937318	Rq43_F_I_NCR
Root development (Phung et al. 2016)																				11	6060058	6179872	.
Panicle architecture (Ta et al. 2018)																				12	50720	659181	.
Drought tolerance (Hoang, Van Dinh, et al. 2019)																				12	25861119	26518838	.
Leaf development (Hoang, Gantet, et al. 2019)
Jasmonate regulation (To et al. 2019)
Phosphate starvation and efficiency (Mai et al. 2020; To et al. 2020)
Plant phenotypes (Higgins et al 2021)
Phung et al 2016: LLGTH = longest leaf length; TIL = number of tillers; SDW = shoot dry weight; DEPTH = deepest point reached by roots; MRL = maximum root length; NCR = number of crown roots; NR_T = number of crown root per tiller; THK = root thickness; DW0020 = root mass in the 00-20 cm segment; DW2040 = root mass in the 20-40 cm segment ; DW4060 = root mass in the 40-60 cm segment; DWB60 = root…
Ta et al. 2018: SpN spikelet number, PBN primary branch number, SBN secondary branch number, TBN tertiary branch number ,PBL primary branch average length, SBL secondary branch average length, RL Rachis length, PBintL primary branch internode average length, SBintL secondary branch internode average length
Hoang, Gantet, et al. 2019: FW: leaf fresh weight, TW: leaf turgid weight, DW: leaf dry weight, RTW: relative tissue weight, LDMP: leaf dry matter perc.
Hoang, Van Dinh, et al. 2019: RWC_T0 relative water content before drought treatment, RWC_T1 to RWC_T4 relative water content after 1 to 4 weeks of drought stress, RWC_S1 to RWC_S4 slope of relative water content after 1 to 4 weeks of drought stress, Score1 to Score4 drought sensitivity score after 1 to 4 weeks of drought stress, Recovery recovery ability, RCGR relative crop growth rate
To et al. 2019: root length (RTL), root weight (RTW), shoot length (SHL), shoot weight (SHW) and total weight (TTW)
To et al. 2020: relative efficiency of phosphorus use (REP), relative root to shoot weight ratio (RRSR), relative physiological phosphate use efficiency (RPPUE), and relative phosphate uptake efficiency (RPUpE)
Mai et al. 2020: number of crown roots (NCR), root length (RTL), shoot length (SHL), root weight (RTW), shoot weight (SHW), and total weight (TTW).
Higgins et al 2021: Maturity (Date), Culm Strength (Cs), Panicle Exsertion (Exs), Leaf Length (LL) - cm, Leaf Width (LW) - cm, Leaf Blade Pubescence (LBP), Leaf Angle (LA), Flag Leaf Angle (FLA), Culm Number (CmN), Culm Angle (CmA), Diameter of Basal Internode (DBI) - mm, Culm Length (Cml) - cm, Panicle Length (PnL) - cm, Panicle Type (PnT), Awning (An), Lemma and Palea Color (LmPC), Lemma and Pa…

## Sheet: Table S5
Table S5. Overlap of the selected regions in Japonica subpopulations with QTL found in Vietnamese rice datasets.
Japonica J1					Japonica J2					Japonica J3					Japonica J4
chrom	start	end	QTL		chrom	start	end	QTL		chrom	start	end	QTL		chrom	start	end	QTL
1	5796804	6558683	Rq73_F_I_DWB60_DRW,Rq84_F_I_DRP		1	655932	1078100	pQTL_1_I_PBN		1	5930743	6679572	Rq84_F_I_DRP		1	5760002	6627165	Rq73_F_I_DWB60_DRW,Rq84_F_I_DRP
1	31320515	32167518	.		2	2261095	2479861	.		1	12650333	12987303	.		1	5760002	6627165	pQTL_2_F_SpN
2	12640224	13619048	.		2	16330202	17569375	2_GL		1	31910287	32488909	.		2	16420678	17573812	2_GL
2	16420958	17219685	2_GL		2	16330202	17569375	pQTL_9_F_SBN_SpN		1	40374534	40488895	.		2	16420678	17573812	pQTL_9_F_SBN_SpN
2	16420958	17219685	pQTL_9_F_SBN_SpN		2	17776877	18409421	.		2	2051414	2449915	.		3	6197552	7269261	.
4	1121684	1365036	.		3	19670020	20069317	6_GS		2	16343055	17139837	2_GL		3	11201170	11828657	.
4	1698255	2049982	.		4	8026541	9085022	.		2	16343055	17139837	pQTL_9_F_SBN_SpN		4	8026541	9085022	.
4	3881392	4049745	.		4	9230994	9745983	.		3	6234792	7678879	.		4	9230994	9745983	.
4	7080014	7219727	.		4	9900227	10128449	.		3	10320001	11828657	.		4	9900227	10128449	.
4	8210733	9771609	.		4	10241140	10929960	.		4	9900227	10144277	.		4	10283341	11184521	.
4	9910401	11208944	.		4	12930032	13529165	7_GL		4	10390007	11278312	.		5	5890466	6217179	.
7	10390449	11279603	.		4	12930032	13529165	Rq80_F_SRP		6	7853230	8318785	Rq2_J_LLGHT		5	15870459	16119560	Tq4_F_I_Score4
7	15961245	17119673	.		4	13790399	14358393	.		6	17660650	18077384	L10_I_FW_TW		7	10680586	12129983	15_GL_jap
7	20690044	20969695	Rq12_F_I_TIL		4	17995330	18598255	.		6	17660650	18077384	Tq5_F_RCGR		7	12637200	13169862	.
7	20690044	20969695	Tq8_F_I_RWC_T2_Score1		5	15580524	16139206	Tq4_F_I_Score4		7	12471401	12569984	.		7	19150674	19499804	.
7	25060419	25378844	.		5	27331513	28189811	.		7	24316306	24769551	.		8	6090058	6429397	.
8	9880958	10479941	.		7	24010103	24835905	.		9	4044622	4347038	.		8	7190730	7625064	.
8	17430543	17647934	.		8	21179865	22013833	.		9	8810169	9059939	.		8	9781089	12568668	.
8	18010382	18289928	16_FP		9	611511	2739949	pQTL_22_F_RL		10	5950430	6239713	qRTW10.16		8	12710190	13167344	.
8	18468764	19309846	pQTL_21_F_PBintL		9	2876799	3969917	.		10	16340269	16499989	.		8	13330627	14378167	.
8	20776098	20996272	.		9	8020913	8159764	.		11	10010125	10669797	.		8	15255553	15689928	Rq26_F_DEPTH
8	21540079	21878198	.		9	14910920	15397189	.		11	12740856	12969453	.		9	740091	1644785	pQTL_22_F_RL
9	3862228	4249235	.		10	13480427	13814148	.		11	13240076	15019698	.		9	14953138	15397189	.
11	4392040	4679985	.		11	16300552	18216478	Rq13_J_TIL,Rq29_J_DEPTH,Rq30_J_DEPTH,Rq46_F_NCR,Rq63_J_THK		11	15120111	15239075	.		12	7590964	8387853	Rq32_F_DEPTH
11	11210032	12119088	.		11	16300552	18216478	qRTW11.19		11	16250245	17389489	Rq13_J_TIL,Rq46_F_NCR,Rq63_J_THK		12	10220030	10532643	.
11	13730360	14339954	.		12	11491382	11859638	.		11	16250245	17389489	qRTW11.19		12	18290084	19168766	.
11	16291062	16918915	Rq13_J_TIL,Rq46_F_NCR							12	24630060	25059631	.		12	21791160	21908064	.
11	16291062	16918915	qRTW11.19
11	17080219	17429388	Rq63_J_THK
12	19790532	20088682	.
12	24680110	25069171	.
Root development (Phung et al. 2016)
Panicle architecture (Ta et al. 2018)
Drought tolerance (Hoang, Van Dinh, et al. 2019)
Leaf development (Hoang, Gantet, et al. 2019)
Jasmonate regulation (To et al. 2019)
Phosphate starvation and efficiency (Mai et al. 2020; To et al. 2020)
Plant phenotypes (Higgins et al 2021)
Phung et al 2016: LLGTH = longest leaf length; TIL = number of tillers; SDW = shoot dry weight; DEPTH = deepest point reached by roots; MRL = maximum root length; NCR = number of crown roots; NR_T = number of crown root per tiller; THK = root thickness; DW0020 = root mass in the 00-20 cm segment; DW2040 = root mass in the 20-40 cm segment ; DW4060 = root mass in the 40-60 cm segment; DWB60 = root…
Ta et al. 2018: SpN spikelet number, PBN primary branch number, SBN secondary branch number, TBN tertiary branch number ,PBL primary branch average length, SBL secondary branch average length, RL Rachis length, PBintL primary branch internode average length, SBintL secondary branch internode average length
Hoang, Gantet, et al. 2019: FW: leaf fresh weight, TW: leaf turgid weight, DW: leaf dry weight, RTW: relative tissue weight, LDMP: leaf dry matter perc.
Hoang, Van Dinh, et al. 2019: RWC_T0 relative water content before drought treatment, RWC_T1 to RWC_T4 relative water content after 1 to 4 weeks of drought stress, RWC_S1 to RWC_S4 slope of relative water content after 1 to 4 weeks of drought stress, Score1 to Score4 drought sensitivity score after 1 to 4 weeks of drought stress, Recovery recovery ability, RCGR relative crop growth rate
To et al. 2019: root length (RTL), root weight (RTW), shoot length (SHL), shoot weight (SHW) and total weight (TTW)
To et al. 2020: relative efficiency of phosphorus use (REP), relative root to shoot weight ratio (RRSR), relative physiological phosphate use efficiency (RPPUE), and relative phosphate uptake efficiency (RPUpE)
Mai et al. 2020: number of crown roots (NCR), root length (RTL), shoot length (SHL), root weight (RTW), shoot weight (SHW), and total weight (TTW).
Higgins et al 2021: Maturity (Date), Culm Strength (Cs), Panicle Exsertion (Exs), Leaf Length (LL) - cm, Leaf Width (LW) - cm, Leaf Blade Pubescence (LBP), Leaf Angle (LA), Flag Leaf Angle (FLA), Culm Number (CmN), Culm Angle (CmA), Diameter of Basal Internode (DBI) - mm, Culm Length (Cml) - cm, Panicle Length (PnL) - cm, Panicle Type (PnT), Awning (An), Lemma and Palea Color (LmPC), Lemma and Pa…

## Sheet: Table S6
Table S6. Gene Ontology enrichment for each selected region.
Selected region	GO.ID	Term desc	Annotated background	Significant genes	Expected genes	weight01_fisher pval
I1_10	GO:0019538	protein metabolic process	4449	9	2.76	4.6e-06
I1_11	GO:0006950	response to stress	3613	10	3.44	0.00097
I1_11	GO:0008219	cell death	364	3	0.35	0.0048
I1_11	GO:0009719	response to endogenous stimulus	1491	5	1.42	0.01174
I1_12	GO:0006464	cellular protein modification process	2912	4	1.45	0.047
I1_13	GO:0007165	signal transduction	1464	9	1.09	3.2e-07
I1_13	GO:0006464	cellular protein modification process	2912	10	2.17	1.107e-05
I1_13	GO:0009607	response to biotic stimulus	1075	3	0.8	0.043
I1_14	GO:0005975	carbohydrate metabolic process	972	6	2.05	0.016
I1_14	GO:0009856	pollination	277	3	0.58	0.048
I1_16	GO:0007049	cell cycle	352	5	0.77	0.001
I1_16	GO:0007610	behavior	10	1	0.02	0.022
I1_16	GO:0009607	response to biotic stimulus	1075	6	2.36	0.03
I1_16	GO:0016043	cellular component organization	1512	7	3.32	0.046
I1_17	GO:0006139	nucleobase-containing compound metabolic...	3895	13	5.8	0.0029
I1_17	GO:0009058	biosynthetic process	5306	15	7.9	0.0062
I1_18	GO:0019538	protein metabolic process	4449	18	10.68	0.0037
I1_18	GO:0005975	carbohydrate metabolic process	972	6	2.33	0.0286
I1_21	GO:0006259	DNA metabolic process	434	2	0.27	0.029
I1_21	GO:0009908	flower development	469	2	0.29	0.033
I1_21	GO:0009790	embryo development	572	2	0.35	0.048
I1_22	GO:0006464	cellular protein modification process	2912	3	0.84	0.042
I1_23	GO:0005975	carbohydrate metabolic process	972	17	8.36	0.0046
I1_23	GO:0009790	embryo development	572	10	4.92	0.0269
I1_25	GO:0007165	signal transduction	1464	4	1.09	0.021
I1_25	GO:0009719	response to endogenous stimulus	1491	4	1.11	0.022
I1_25	GO:0009058	biosynthetic process	5306	8	3.95	0.028
I1_25	GO:0006629	lipid metabolic process	990	3	0.74	0.035
I1_26	GO:0006464	cellular protein modification process	2912	3	0.48	0.0064
I1_27	GO:0007165	signal transduction	1464	4	1.33	0.041
I1_28	GO:0009628	response to abiotic stimulus	2194	5	1.36	0.0085
I1_28	GO:0009987	cellular process	13314	11	8.26	0.0496
I1_29	GO:0009790	embryo development	572	3	0.5	0.013
I1_3	GO:0030154	cell differentiation	534	7	1.77	0.002
I1_3	GO:0007275	multicellular organism development	2588	14	8.57	0.024
I1_3	GO:0009653	anatomical structure morphogenesis	886	7	2.93	0.027
I1_30	GO:0019538	protein metabolic process	4449	10	8.65	0.0025
I1_32	GO:0009987	cellular process	13314	30	24.24	0.0077
I1_32	GO:0009856	pollination	277	3	0.5	0.014
I1_32	GO:0006810	transport	2373	9	4.32	0.0251
I1_32	GO:0007275	multicellular organism development	2588	7	4.71	0.0466
I1_33	GO:0007165	signal transduction	1464	5	0.67	0.00027
I1_33	GO:0009719	response to endogenous stimulus	1491	5	0.68	0.0003
I1_33	GO:0006629	lipid metabolic process	990	4	0.45	0.00073
I1_33	GO:0009058	biosynthetic process	5306	7	2.41	0.00595
I1_34	GO:0009056	catabolic process	1457	7	2.53	0.012
I1_34	GO:0009991	response to extracellular stimulus	304	3	0.53	0.016
I1_34	GO:0006091	generation of precursor metabolites and ...	330	3	0.57	0.02
I1_34	GO:0007154	cell communication	1849	6	3.21	0.028
I1_34	GO:0023052	signaling	1849	6	3.21	0.028
I1_35	GO:0007610	behavior	10	1	0.01	0.013
I1_35	GO:0008152	metabolic process	14166	21	18.76	0.042
I1_37	GO:0008152	metabolic process	14166	21	15.82	0.0044
I1_37	GO:0006412	translation	664	3	0.74	0.037
I1_38	GO:0008152	metabolic process	14166	16	13.48	0.018
I1_39	GO:0019538	protein metabolic process	4449	11	5.34	0.00043
I1_39	GO:0006629	lipid metabolic process	990	4	1.19	0.02942
I1_4	GO:0006464	cellular protein modification process	2912	9	3.49	0.0055
I1_4	GO:0007165	signal transduction	1464	5	1.76	0.0285
I1_40	GO:0008152	metabolic process	14166	42	32.24	6.2e-05
I1_40	GO:0009856	pollination	277	5	0.63	0.00042
I1_40	GO:0008361	regulation of cell size	465	5	1.06	0.00407
I1_40	GO:0016049	cell growth	465	5	1.06	0.00407
I1_40	GO:0019748	secondary metabolic process	488	5	1.11	0.00499
I1_40	GO:0006950	response to stress	3613	16	8.22	0.00539
I1_40	GO:0030154	cell differentiation	534	5	1.22	0.00725
I1_42	GO:0009991	response to extracellular stimulus	304	6	0.4	2.6e-06
I1_42	GO:0023052	signaling	1849	8	2.45	9.6e-06
I1_42	GO:0007154	cell communication	1849	8	2.45	9.6e-06
I1_42	GO:0009628	response to abiotic stimulus	2194	10	2.9	0.00037
I1_42	GO:0006950	response to stress	3613	9	4.78	0.0404
I1_43	GO:0008219	cell death	364	3	0.48	0.012
I1_44	GO:0006412	translation	664	3	0.8	0.044
I1_5	GO:0009875	pollen-pistil interaction	109	5	0.41	5.8e-05
I1_5	GO:0023052	signaling	1849	10	6.96	0.016
I1_5	GO:0006464	cellular protein modification process	2912	17	10.96	0.043
I1_6	GO:0006629	lipid metabolic process	990	5	0.86	0.0013
I1_7	GO:0030154	cell differentiation	534	5	1.3	0.0097
I1_7	GO:0007275	multicellular organism development	2588	11	6.32	0.0198
I1_7	GO:0009653	anatomical structure morphogenesis	886	6	2.16	0.0207
I1_8	GO:0016049	cell growth	465	4	0.81	0.0085
I1_8	GO:0008361	regulation of cell size	465	4	0.81	0.0085
I1_8	GO:0019748	secondary metabolic process	488	4	0.85	0.01
I1_9	GO:0006139	nucleobase-containing compound metabolic...	3895	10	4.83	0.019
I1_9	GO:0006810	transport	2373	7	2.95	0.024
I2_10	GO:0006259	DNA metabolic process	434	2	0.31	0.037
I2_10	GO:0009908	flower development	469	2	0.33	0.042
I2_11	GO:0019748	secondary metabolic process	488	3	0.44	0.0095
I2_12	GO:0008152	metabolic process	14166	10	7.62	0.0049
I2_12	GO:0006950	response to stress	3613	5	1.94	0.0337
I2_14	GO:0016043	cellular component organization	1512	6	1.69	0.005
I2_14	GO:0006259	DNA metabolic process	434	3	0.48	0.012
I2_14	GO:0009987	cellular process	13314	19	14.87	0.026
I2_16	GO:0009653	anatomical structure morphogenesis	886	8	2.93	0.0089
I2_16	GO:0030154	cell differentiation	534	5	1.77	0.0321
I2_19	GO:0009058	biosynthetic process	5306	8	3.51	0.012
I2_19	GO:0006091	generation of precursor metabolites and ...	330	2	0.22	0.02
I2_2	GO:0006464	cellular protein modification process	2912	13	5.18	0.0012
I2_2	GO:0009628	response to abiotic stimulus	2194	9	3.9	0.0136
I2_2	GO:0006950	response to stress	3613	11	6.43	0.0476
I2_20	GO:0019538	protein metabolic process	4449	13	9.94	0.015
I2_23	GO:0005975	carbohydrate metabolic process	972	7	1.37	0.00035
I2_23	GO:0030154	cell differentiation	534	5	0.75	0.00085
I2_23	GO:0007275	multicellular organism development	2588	8	3.64	0.01423
I2_23	GO:0008361	regulation of cell size	465	3	0.65	0.02724
I2_23	GO:0016049	cell growth	465	3	0.65	0.02724
I2_23	GO:0009653	anatomical structure morphogenesis	886	4	1.25	0.03478
I2_24	GO:0006259	DNA metabolic process	434	4	1.02	0.019
I2_25	GO:0019748	secondary metabolic process	488	4	0.81	0.0084
I2_26	GO:0009719	response to endogenous stimulus	1491	9	3.15	0.0037
I2_26	GO:0019725	cellular homeostasis	240	3	0.51	0.0142
I2_27	GO:0009607	response to biotic stimulus	1075	5	0.8	0.00091
I2_27	GO:0008152	metabolic process	14166	12	10.55	0.00618
I2_27	GO:0006950	response to stress	3613	6	2.69	0.04122
I2_28	GO:0006629	lipid metabolic process	990	5	1.19	0.006
I2_28	GO:0009056	catabolic process	1457	6	1.75	0.0068
I2_28	GO:0009719	response to endogenous stimulus	1491	6	1.79	0.0076
I2_28	GO:0007165	signal transduction	1464	5	1.76	0.0285
I2_29	GO:0019538	protein metabolic process	4449	8	3.87	0.029
I2_3	GO:0009908	flower development	469	4	0.85	0.01
I2_3	GO:0040029	regulation of gene expression, epigeneti...	128	2	0.23	0.023
I2_3	GO:0009058	biosynthetic process	5306	15	9.66	0.033
I2_3	GO:0006139	nucleobase-containing compound metabolic...	3895	12	7.09	0.041
I2_30	GO:0009653	anatomical structure morphogenesis	886	2	0.33	0.041
I2_30	GO:0016043	cellular component organization	1512	3	0.56	0.046
I2_32	GO:0009908	flower development	469	3	0.6	0.022
I2_32	GO:0006950	response to stress	3613	9	4.63	0.033
I2_32	GO:0009607	response to biotic stimulus	1075	4	1.38	0.047
I2_33	GO:0019725	cellular homeostasis	240	3	0.21	0.0011
I2_36	GO:0008152	metabolic process	14166	24	19.93	0.014
I2_38	GO:0008219	cell death	364	4	0.33	0.0003
I2_38	GO:0019748	secondary metabolic process	488	4	0.44	0.0009
I2_38	GO:0009607	response to biotic stimulus	1075	4	0.98	0.015
I2_38	GO:0019725	cellular homeostasis	240	2	0.22	0.0199
I2_38	GO:0006950	response to stress	3613	7	3.29	0.0362
I2_39	GO:0019538	protein metabolic process	4449	34	36.45	0.0022
I2_39	GO:0009719	response to endogenous stimulus	1491	21	12.21	0.0109
I2_39	GO:0009835	fruit ripening	5	1	0.04	0.0403
I2_4	GO:0009875	pollen-pistil interaction	109	5	0.68	0.00062
I2_4	GO:0006629	lipid metabolic process	990	12	6.18	0.02165
I2_4	GO:0006810	transport	2373	22	14.83	0.03902
I2_40	GO:0019748	secondary metabolic process	488	10	1.62	4.8e-06
I2_40	GO:0019538	protein metabolic process	4449	17	14.73	0.031
I2_40	GO:0009058	biosynthetic process	5306	25	17.56	0.04
I2_41	GO:0006412	translation	664	4	0.88	0.011
I2_5	GO:0009653	anatomical structure morphogenesis	886	18	6.6	0.00012
I2_5	GO:0030154	cell differentiation	534	11	3.98	0.00229
I2_5	GO:0006810	transport	2373	28	17.67	0.00974
I2_5	GO:0009606	tropism	84	3	0.63	0.02493
I2_5	GO:0019748	secondary metabolic process	488	8	3.63	0.03024
I2_5	GO:0009791	post-embryonic development	1439	16	10.72	0.03044
I2_5	GO:0009058	biosynthetic process	5306	50	39.52	0.03199
I2_5	GO:0009987	cellular process	13314	112	99.15	0.03333
I2_5	GO:0006629	lipid metabolic process	990	13	7.37	0.03441
I2_6	GO:0009835	fruit ripening	5	1	0	0.0041
I2_6	GO:0006259	DNA metabolic process	434	2	0.36	0.0494
I2_7	GO:0009791	post-embryonic development	1439	6	0.83	0.0011
I2_7	GO:0009987	cellular process	13314	11	7.71	0.0142
I2_7	GO:0009838	abscission	29	1	0.02	0.0167
I2_7	GO:0006629	lipid metabolic process	990	3	0.57	0.0178
I2_7	GO:0009058	biosynthetic process	5306	7	3.07	0.0193
I2_7	GO:0009908	flower development	469	2	0.27	0.0293
I2_7	GO:0009628	response to abiotic stimulus	2194	4	1.27	0.0323
I3_1	GO:0006139	nucleobase-containing compound metabolic...	3895	11	4.67	0.0038
I3_1	GO:0009058	biosynthetic process	5306	13	6.37	0.0099
I3_10	GO:0006629	lipid metabolic process	990	8	0.82	6.3e-07
I3_10	GO:0007049	cell cycle	352	2	0.29	0.034
I3_15	GO:0008219	cell death	364	4	0.21	4.5e-05
I3_15	GO:0019538	protein metabolic process	4449	6	2.58	0.0013
I3_15	GO:0008152	metabolic process	14166	14	8.21	0.0184
I3_17	GO:0009908	flower development	469	3	0.29	0.0028
I3_17	GO:0006139	nucleobase-containing compound metabolic...	3895	6	2.42	0.0234
I3_18	GO:0009790	embryo development	572	5	1.06	0.0041
I3_18	GO:0009653	anatomical structure morphogenesis	886	6	1.65	0.0057
I3_18	GO:0009791	post-embryonic development	1439	8	2.68	0.0077
I3_18	GO:0009987	cellular process	13314	31	24.79	0.0116
I3_19	GO:0030154	cell differentiation	534	7	2.21	0.0068
I3_19	GO:0009607	response to biotic stimulus	1075	9	4.45	0.034
I3_19	GO:0005975	carbohydrate metabolic process	972	8	4.02	0.0484
I3_2	GO:0009987	cellular process	13314	37	31.95	0.00059
I3_2	GO:0009607	response to biotic stimulus	1075	7	2.58	0.01408
I3_2	GO:0009791	post-embryonic development	1439	9	3.45	0.02439
I3_21	GO:0009790	embryo development	572	4	0.69	0.0046
I3_21	GO:0000003	reproduction	1448	6	1.74	0.0087
I3_21	GO:0040029	regulation of gene expression, epigeneti...	128	2	0.15	0.0103
I3_24	GO:0008361	regulation of cell size	465	3	0.29	0.0027
I3_24	GO:0016049	cell growth	465	3	0.29	0.0027
I3_24	GO:0009653	anatomical structure morphogenesis	886	3	0.55	0.0161
I3_25	GO:0009987	cellular process	13314	48	41.86	0.00051
I3_25	GO:0015979	photosynthesis	234	4	0.74	0.00637
I3_25	GO:0006810	transport	2373	13	7.46	0.03298
I3_26	GO:0030154	cell differentiation	534	5	1.46	0.015
I3_26	GO:0005975	carbohydrate metabolic process	972	7	2.65	0.017
I3_26	GO:0008361	regulation of cell size	465	4	1.27	0.038
I3_26	GO:0016049	cell growth	465	4	1.27	0.038
I3_29	GO:0009719	response to endogenous stimulus	1491	6	1.91	0.011
I3_29	GO:0006950	response to stress	3613	9	4.63	0.033
I3_29	GO:0006629	lipid metabolic process	990	4	1.27	0.037
I3_29	GO:0009607	response to biotic stimulus	1075	4	1.38	0.047
I3_3	GO:0009058	biosynthetic process	5306	9	3.95	0.0081
I3_3	GO:0007165	signal transduction	1464	4	1.09	0.0207
I3_3	GO:0009653	anatomical structure morphogenesis	886	3	0.66	0.0266
I3_3	GO:0016043	cellular component organization	1512	5	1.13	0.0313
I3_3	GO:0005975	carbohydrate metabolic process	972	3	0.72	0.0337
I3_3	GO:0008361	regulation of cell size	465	2	0.35	0.0461
I3_3	GO:0016049	cell growth	465	2	0.35	0.0461
I3_31	GO:0019538	protein metabolic process	4449	8	4.23	0.04
I3_33	GO:0009791	post-embryonic development	1439	9	2.56	0.0054
I3_33	GO:0009790	embryo development	572	4	1.02	0.0185
I3_34	GO:0019748	secondary metabolic process	488	7	1.19	0.00018
I3_34	GO:0008152	metabolic process	14166	43	34.58	0.00141
I3_34	GO:0006950	response to stress	3613	18	8.82	0.00183
I3_35	GO:0008152	metabolic process	14166	39	31.06	0.00017
I3_36	GO:0008152	metabolic process	14166	57	48.65	0.016
I3_36	GO:0009058	biosynthetic process	5306	25	18.22	0.039
I3_38	GO:0009058	biosynthetic process	5306	12	5.71	0.005
I3_38	GO:0000003	reproduction	1448	5	1.56	0.036
I3_39	GO:0009056	catabolic process	1457	10	2.29	6.1e-05
I3_39	GO:0006464	cellular protein modification process	2912	9	4.58	0.033
I3_4	GO:0019748	secondary metabolic process	488	3	0.65	0.026
I3_41	GO:0009719	response to endogenous stimulus	1491	11	4.69	0.0067
I3_41	GO:0019538	protein metabolic process	4449	12	13.99	0.0327
I3_42	GO:0009835	fruit ripening	5	1	0.02	0.022
I3_42	GO:0019538	protein metabolic process	4449	25	19.88	0.042
I3_5	GO:0019538	protein metabolic process	4449	6	3.68	0.034
I3_6	GO:0009056	catabolic process	1457	3	0.6	0.019
I3_7	GO:0009875	pollen-pistil interaction	109	2	0.3	0.036
I3_8	GO:0019538	protein metabolic process	4449	5	3.68	0.04
I4_1	GO:0009838	abscission	29	1	0.04	0.04
I4_1	GO:0005975	carbohydrate metabolic process	972	4	1.37	0.046
I4_10	GO:0007049	cell cycle	352	3	0.26	0.0021
I4_12	GO:0007165	signal transduction	1464	10	4.42	0.012
I4_12	GO:0006464	cellular protein modification process	2912	15	8.8	0.026
I4_13	GO:0000003	reproduction	1448	7	3.83	0.041
I4_14	GO:0009856	pollination	277	2	0.14	0.008
I4_14	GO:0009653	anatomical structure morphogenesis	886	3	0.44	0.0084
I4_14	GO:0008361	regulation of cell size	465	2	0.23	0.0215
I4_14	GO:0016049	cell growth	465	2	0.23	0.0215
I4_14	GO:0030154	cell differentiation	534	2	0.27	0.0278
I4_14	GO:0009790	embryo development	572	2	0.28	0.0315
I4_15	GO:0019538	protein metabolic process	4449	9	5.34	0.0038
I4_16	GO:0009791	post-embryonic development	1439	8	2.92	0.039
I4_17	GO:0008152	metabolic process	14166	16	9.38	6.2e-06
I4_17	GO:0006629	lipid metabolic process	990	3	0.66	0.026
I4_17	GO:0009607	response to biotic stimulus	1075	3	0.71	0.032
I4_18	GO:0009719	response to endogenous stimulus	1491	6	2.28	0.024
I4_19	GO:0008152	metabolic process	14166	29	24.03	0.0076
I4_2	GO:0009908	flower development	469	4	1.36	0.047
I4_20	GO:0009790	embryo development	572	8	3.72	0.034
I4_21	GO:0006139	nucleobase-containing compound metabolic...	3895	10	3.06	0.00041
I4_21	GO:0000003	reproduction	1448	4	1.14	0.01645
I4_21	GO:0009791	post-embryonic development	1439	4	1.13	0.02364
I4_22	GO:0019538	protein metabolic process	4449	15	11.04	0.0066
I4_22	GO:0009987	cellular process	13314	34	33.05	0.0176
I4_22	GO:0005975	carbohydrate metabolic process	972	6	2.41	0.0331
I4_23	GO:0006464	cellular protein modification process	2912	6	2.17	0.016
I4_24	GO:0019538	protein metabolic process	4449	14	12.15	0.038
I4_25	GO:0005975	carbohydrate metabolic process	972	12	4.5	0.0018
I4_25	GO:0009719	response to endogenous stimulus	1491	13	6.91	0.0206
I4_25	GO:0007275	multicellular organism development	2588	18	11.99	0.0251
I4_25	GO:0019725	cellular homeostasis	240	4	1.11	0.0256
I4_25	GO:0030154	cell differentiation	534	6	2.47	0.0381
I4_25	GO:0009628	response to abiotic stimulus	2194	16	10.17	0.0459
I4_27	GO:0009058	biosynthetic process	5306	9	4.61	0.03
I4_27	GO:0009987	cellular process	13314	15	11.57	0.039
I4_28	GO:0006810	transport	2373	7	3.04	0.028
I4_3	GO:0006629	lipid metabolic process	990	15	3.93	8.1e-06
I4_3	GO:0009875	pollen-pistil interaction	109	5	0.43	7.5e-05
I4_3	GO:0023052	signaling	1849	12	7.34	0.018
I4_30	GO:0009991	response to extracellular stimulus	304	3	0.49	0.013
I4_30	GO:0023052	signaling	1849	8	2.98	0.02
I4_30	GO:0007154	cell communication	1849	8	2.98	0.02
I4_32	GO:0009056	catabolic process	1457	9	2.71	0.0013
I4_33	GO:0006412	translation	664	11	1.21	2.1e-08
I4_33	GO:0006091	generation of precursor metabolites and ...	330	7	0.6	2.061e-06
I4_33	GO:0015979	photosynthesis	234	5	0.43	6.505e-05
I4_34	GO:0015979	photosynthesis	234	3	0.34	0.0047
I4_34	GO:0009058	biosynthetic process	5306	13	7.68	0.0249
I4_34	GO:0009908	flower development	469	3	0.68	0.03
I4_36	GO:0040029	regulation of gene expression, epigeneti...	128	2	0.1	0.0045
I4_36	GO:0006139	nucleobase-containing compound metabolic...	3895	8	3.06	0.0064
I4_36	GO:0009058	biosynthetic process	5306	8	4.17	0.0391
I4_37	GO:0009987	cellular process	13314	35	29.75	0.014
I4_37	GO:0000003	reproduction	1448	6	3.24	0.023
I4_38	GO:0009908	flower development	469	4	1.09	0.023
I4_5	GO:0030154	cell differentiation	534	7	2.3	0.0083
I4_5	GO:0006139	nucleobase-containing compound metabolic...	3895	27	16.76	0.0095
I4_5	GO:0006091	generation of precursor metabolites and ...	330	5	1.42	0.0141
I4_5	GO:0009653	anatomical structure morphogenesis	886	8	3.81	0.0374
I4_7	GO:0007165	signal transduction	1464	13	3.57	4.1e-05
I4_7	GO:0009058	biosynthetic process	5306	22	12.95	0.0026
I4_7	GO:0006629	lipid metabolic process	990	8	2.42	0.0027
I4_7	GO:0006464	cellular protein modification process	2912	15	7.11	0.0036
I4_7	GO:0007275	multicellular organism development	2588	11	6.32	0.0067
I4_7	GO:0040029	regulation of gene expression, epigeneti...	128	2	0.31	0.0391
I4_7	GO:0016043	cellular component organization	1512	8	3.69	0.0392
I4_8	GO:0006464	cellular protein modification process	2912	11	3.61	0.00046
I4_9	GO:0006464	cellular protein modification process	2912	18	10.6	0.016
I5_1	GO:0006629	lipid metabolic process	990	15	3.24	6.4e-07
I5_10	GO:0009987	cellular process	13314	11	9.36	0.045
I5_10	GO:0019748	secondary metabolic process	488	2	0.34	0.045
I5_12	GO:0006139	nucleobase-containing compound metabolic...	3895	16	8.54	0.006
I5_12	GO:0030154	cell differentiation	534	5	1.17	0.0062
I5_13	GO:0006950	response to stress	3613	20	12.41	0.019
I5_14	GO:0005975	carbohydrate metabolic process	972	2	0.36	0.048
I5_15	GO:0040029	regulation of gene expression, epigeneti...	128	3	0.34	0.0048
I5_15	GO:0006810	transport	2373	12	6.28	0.0206
I5_16	GO:0009908	flower development	469	4	1.03	0.019
I5_16	GO:0009653	anatomical structure morphogenesis	886	5	1.94	0.044
I5_17	GO:0006412	translation	664	5	1.13	0.0051
I5_17	GO:0000003	reproduction	1448	7	2.46	0.028
I5_17	GO:0009908	flower development	469	3	0.8	0.0449
I5_18	GO:0016043	cellular component organization	1512	8	3.25	0.0068
I5_18	GO:0006259	DNA metabolic process	434	4	0.93	0.0141
I5_18	GO:0009908	flower development	469	4	1.01	0.0182
I5_18	GO:0006629	lipid metabolic process	990	6	2.13	0.019
I5_18	GO:0007049	cell cycle	352	3	0.76	0.0401
I5_19	GO:0006629	lipid metabolic process	990	6	1.06	0.00053
I5_19	GO:0009058	biosynthetic process	5306	13	5.71	0.00136
I5_19	GO:0007275	multicellular organism development	2588	8	2.78	0.00505
I5_19	GO:0016043	cellular component organization	1512	5	1.63	0.02081
I5_2	GO:0006091	generation of precursor metabolites and ...	330	3	0.49	0.013
I5_2	GO:0008152	metabolic process	14166	26	21.1	0.014
I5_2	GO:0009628	response to abiotic stimulus	2194	7	3.27	0.041
I5_2	GO:0019538	protein metabolic process	4449	9	6.63	0.043
I5_20	GO:0007165	signal transduction	1464	11	2	2.2e-06
I5_20	GO:0006464	cellular protein modification process	2912	10	3.98	0.0043
I5_21	GO:0009056	catabolic process	1457	11	4.16	0.0027
I5_21	GO:0009908	flower development	469	4	1.34	0.0451
I5_22	GO:0008152	metabolic process	14166	25	21.69	0.031
I5_24	GO:0007275	multicellular organism development	2588	9	3.32	0.00047
I5_24	GO:0008361	regulation of cell size	465	4	0.6	0.00282
I5_24	GO:0016049	cell growth	465	4	0.6	0.00282
I5_24	GO:0019748	secondary metabolic process	488	4	0.63	0.00335
I5_24	GO:0009056	catabolic process	1457	6	1.87	0.00952
I5_24	GO:0006950	response to stress	3613	10	4.63	0.01204
I5_24	GO:0009628	response to abiotic stimulus	2194	7	2.81	0.01893
I5_25	GO:0006139	nucleobase-containing compound metabolic...	3895	24	16.12	0.014
I5_25	GO:0008152	metabolic process	14166	68	58.61	0.036
I5_26	GO:0009653	anatomical structure morphogenesis	886	11	4.77	0.0084
I5_27	GO:0006412	translation	664	3	0.69	0.03
I5_27	GO:0007267	cell-cell signaling	31	1	0.03	0.032
I5_28	GO:0019538	protein metabolic process	4449	15	7.18	2.2e-09
I5_28	GO:0008219	cell death	364	5	0.59	0.00028
I5_29	GO:0006412	translation	664	4	1.18	0.03
I5_3	GO:0032501	multicellular organismal process	2752	4	1.25	0.017
I5_3	GO:0009908	flower development	469	2	0.21	0.018
I5_3	GO:0009058	biosynthetic process	5306	6	2.41	0.018
I5_3	GO:0006139	nucleobase-containing compound metabolic...	3895	5	1.77	0.021
I5_3	GO:0009606	tropism	84	1	0.04	0.038
I5_30	GO:0009653	anatomical structure morphogenesis	886	6	1.28	0.0016
I5_30	GO:0009987	cellular process	13314	26	19.28	0.0057
I5_30	GO:0009790	embryo development	572	4	0.83	0.0091
I5_30	GO:0009791	post-embryonic development	1439	7	2.08	0.0104
I5_30	GO:0009056	catabolic process	1457	6	2.11	0.0171
I5_30	GO:0008361	regulation of cell size	465	3	0.67	0.0294
I5_30	GO:0016049	cell growth	465	3	0.67	0.0294
I5_32	GO:0006629	lipid metabolic process	990	11	4.63	0.0067
I5_32	GO:0006464	cellular protein modification process	2912	23	13.61	0.0078
I5_32	GO:0007165	signal transduction	1464	13	6.84	0.0192
I5_34	GO:0009790	embryo development	572	3	0.73	0.036
I5_35	GO:0009875	pollen-pistil interaction	109	2	0.14	0.0092
I5_36	GO:0006629	lipid metabolic process	990	3	0.25	0.0012
I5_36	GO:0007165	signal transduction	1464	3	0.36	0.0039
I5_36	GO:0009058	biosynthetic process	5306	4	1.32	0.0237
I5_36	GO:0009719	response to endogenous stimulus	1491	2	0.37	0.0483
I5_39	GO:0006259	DNA metabolic process	434	6	1.72	0.0077
I5_4	GO:0007275	multicellular organism development	2588	8	2.68	0.016
I5_4	GO:0030154	cell differentiation	534	3	0.55	0.017
I5_4	GO:0006139	nucleobase-containing compound metabolic...	3895	8	4.03	0.037
I5_40	GO:0009790	embryo development	572	4	1.18	0.03
I5_41	GO:0006629	lipid metabolic process	990	5	1.31	0.0092
I5_41	GO:0009719	response to endogenous stimulus	1491	6	1.97	0.0124
I5_41	GO:0006950	response to stress	3613	10	4.78	0.0152
I5_41	GO:0009628	response to abiotic stimulus	2194	7	2.9	0.0224
I5_43	GO:0008152	metabolic process	14166	12	8.79	0.028
I5_44	GO:0009058	biosynthetic process	5306	27	15.81	0.00069
I5_44	GO:0006139	nucleobase-containing compound metabolic...	3895	19	11.6	0.01762
I5_45	GO:0007049	cell cycle	352	2	0.35	0.047
I5_46	GO:0009056	catabolic process	1457	13	4.34	0.00033
I5_47	GO:0008219	cell death	364	5	0.95	0.0026
I5_47	GO:0009987	cellular process	13314	39	34.7	0.0103
I5_50	GO:0009835	fruit ripening	5	1	0.03	0.029
I5_50	GO:0008152	metabolic process	14166	88	82.64	0.036
I5_50	GO:0019538	protein metabolic process	4449	26	25.95	0.044
I5_51	GO:0019538	protein metabolic process	4449	14	10.12	0.047
I5_6	GO:0005975	carbohydrate metabolic process	972	3	0.64	0.025
I5_7	GO:0009607	response to biotic stimulus	1075	14	1.47	4e-11
I5_7	GO:0009628	response to abiotic stimulus	2194	13	3	2.75839e-06
I5_7	GO:0006950	response to stress	3613	13	4.93	0.00055
I5_7	GO:0008152	metabolic process	14166	22	19.34	0.00097
I5_7	GO:0009838	abscission	29	1	0.04	0.03887
I5_8	GO:0006139	nucleobase-containing compound metabolic...	3895	7	3.38	0.041
I5_9	GO:0015979	photosynthesis	234	19	0.7	1.9e-22
I5_9	GO:0006091	generation of precursor metabolites and ...	330	13	0.98	1.55707e-11
I5_9	GO:0006412	translation	664	15	1.98	8.88209e-10
I5_9	GO:0006810	transport	2373	12	7.07	0.047
J1_1	GO:0006629	lipid metabolic process	990	14	2.58	2e-07
J1_10	GO:0009056	catabolic process	1457	6	2.47	0.035
J1_10	GO:0006810	transport	2373	8	4.03	0.043
J1_10	GO:0016049	cell growth	465	3	0.79	0.044
J1_10	GO:0008361	regulation of cell size	465	3	0.79	0.044
J1_11	GO:0019748	secondary metabolic process	488	3	0.73	0.036
J1_12	GO:0019538	protein metabolic process	4449	7	2.39	4.6e-06
J1_12	GO:0007165	signal transduction	1464	3	0.79	0.04
J1_13	GO:0019538	protein metabolic process	4449	5	3.31	0.029
J1_13	GO:0006629	lipid metabolic process	990	3	0.74	0.035
J1_16	GO:0006412	translation	664	19	1.92	2.9e-14
J1_16	GO:0015979	photosynthesis	234	13	0.68	1.37e-13
J1_16	GO:0006091	generation of precursor metabolites and ...	330	13	0.96	1.0681e-11
J1_18	GO:0006629	lipid metabolic process	990	4	0.82	0.008
J1_18	GO:0009607	response to biotic stimulus	1075	4	0.89	0.011
J1_2	GO:0030154	cell differentiation	534	7	1.97	0.0036
J1_2	GO:0009653	anatomical structure morphogenesis	886	8	3.26	0.0164
J1_2	GO:0000003	reproduction	1448	8	5.33	0.0181
J1_2	GO:0006629	lipid metabolic process	990	8	3.65	0.0294
J1_2	GO:0007275	multicellular organism development	2588	16	9.53	0.0372
J1_20	GO:0019538	protein metabolic process	4449	10	4.42	0.00014
J1_23	GO:0007049	cell cycle	352	2	0.25	0.025
J1_23	GO:0006950	response to stress	3613	6	2.54	0.031
J1_23	GO:0006259	DNA metabolic process	434	2	0.31	0.037
J1_24	GO:0009607	response to biotic stimulus	1075	3	0.58	0.018
J1_25	GO:0040029	regulation of gene expression, epigeneti...	128	2	0.2	0.017
J1_25	GO:0006810	transport	2373	8	3.73	0.029
J1_25	GO:0007267	cell-cell signaling	31	1	0.05	0.048
J1_3	GO:0009607	response to biotic stimulus	1075	6	0.71	4.2e-05
J1_3	GO:0006950	response to stress	3613	7	2.39	0.0055
J1_3	GO:0009628	response to abiotic stimulus	2194	5	1.45	0.0114
J1_3	GO:0007049	cell cycle	352	2	0.23	0.0222
J1_3	GO:0006259	DNA metabolic process	434	2	0.29	0.0327
J1_3	GO:0006464	cellular protein modification process	2912	5	1.93	0.0353
J1_4	GO:0009987	cellular process	13314	17	9.92	0.00024
J1_4	GO:0008152	metabolic process	14166	16	10.55	0.00043
J1_4	GO:0007165	signal transduction	1464	4	1.09	0.02071
J1_5	GO:0019538	protein metabolic process	4449	9	5.34	1.6e-05
J1_5	GO:0019748	secondary metabolic process	488	4	0.59	0.0026
J1_6	GO:0006950	response to stress	3613	8	2.84	0.004
J1_6	GO:0007165	signal transduction	1464	5	1.15	0.0046
J1_6	GO:0006629	lipid metabolic process	990	3	0.78	0.0407
J1_8	GO:0006810	transport	2373	6	2.26	0.021
J1_9	GO:0006139	nucleobase-containing compound metabolic...	3895	7	3.38	0.041
J2_1	GO:0006464	cellular protein modification process	2912	32	5.3	1.6e-20
J2_13	GO:0009790	embryo development	572	2	0.28	0.032
J2_14	GO:0009607	response to biotic stimulus	1075	4	0.98	0.015
J2_14	GO:0019538	protein metabolic process	4449	7	4.05	0.04
J2_15	GO:0006464	cellular protein modification process	2912	17	5.9	3.3e-05
J2_15	GO:0016049	cell growth	465	6	0.94	0.00034
J2_15	GO:0008361	regulation of cell size	465	6	0.94	0.00034
J2_15	GO:0019725	cellular homeostasis	240	4	0.49	0.00142
J2_15	GO:0009653	anatomical structure morphogenesis	886	6	1.8	0.00871
J2_15	GO:0006950	response to stress	3613	14	7.32	0.01057
J2_15	GO:0005975	carbohydrate metabolic process	972	6	1.97	0.01334
J2_15	GO:0009056	catabolic process	1457	7	2.95	0.02664
J2_16	GO:0006810	transport	2373	6	1.96	0.01
J2_16	GO:0007165	signal transduction	1464	4	1.21	0.03
J2_16	GO:0009628	response to abiotic stimulus	2194	5	1.82	0.03
J2_16	GO:0008219	cell death	364	2	0.3	0.036
J2_17	GO:0006412	translation	664	8	2.5	0.0036
J2_17	GO:0007267	cell-cell signaling	31	2	0.12	0.0061
J2_17	GO:0007610	behavior	10	1	0.04	0.037
J2_17	GO:0007049	cell cycle	352	4	1.33	0.0441
J2_18	GO:0019748	secondary metabolic process	488	4	1.37	0.049
J2_21	GO:0009991	response to extracellular stimulus	304	3	0.43	0.0088
J2_21	GO:0007154	cell communication	1849	4	2.6	0.0181
J2_21	GO:0023052	signaling	1849	4	2.6	0.0181
J2_23	GO:0019748	secondary metabolic process	488	3	0.63	0.024
J2_23	GO:0009790	embryo development	572	3	0.73	0.036
J2_23	GO:0007165	signal transduction	1464	5	1.88	0.037
J2_3	GO:0006950	response to stress	3613	24	11.81	0.00037
J2_3	GO:0006629	lipid metabolic process	990	8	3.24	0.01547
J2_5	GO:0009719	response to endogenous stimulus	1491	3	0.37	0.0041
J2_6	GO:0040029	regulation of gene expression, epigeneti...	128	3	0.31	0.0036
J2_8	GO:0009875	pollen-pistil interaction	109	1	0.01	0.013
J2_9	GO:0007165	signal transduction	1464	8	1.64	0.00014
J2_9	GO:0008219	cell death	364	3	0.41	0.00758
J2_9	GO:0009607	response to biotic stimulus	1075	4	1.2	0.03022
J2_9	GO:0006464	cellular protein modification process	2912	7	3.25	0.03687
J3_1	GO:0006629	lipid metabolic process	990	14	2.5	1.3e-07
J3_2	GO:0006091	generation of precursor metabolites and ...	330	3	0.29	0.0028
J3_2	GO:0005975	carbohydrate metabolic process	972	4	0.84	0.009
J3_2	GO:0019538	protein metabolic process	4449	5	3.87	0.0095
J3_2	GO:0006629	lipid metabolic process	990	4	0.86	0.0096
J3_3	GO:0030154	cell differentiation	534	6	1.48	0.0036
J3_3	GO:0009835	fruit ripening	5	1	0.01	0.0138
J3_3	GO:0007275	multicellular organism development	2588	13	7.17	0.0244
J3_3	GO:0009653	anatomical structure morphogenesis	886	6	2.46	0.0359
J3_7	GO:0006629	lipid metabolic process	990	4	0.66	0.0034
J3_9	GO:0019538	protein metabolic process	4449	14	10.12	0.00025
J3_9	GO:0019748	secondary metabolic process	488	4	1.11	0.02492
J4_1	GO:0006629	lipid metabolic process	990	16	3.07	4.9e-08
J4_13	GO:0030154	cell differentiation	534	2	0.33	0.042
J4_15	GO:0009607	response to biotic stimulus	1075	5	1.91	0.041
J4_16	GO:0009058	biosynthetic process	5306	12	6.37	0.013
J4_16	GO:0019748	secondary metabolic process	488	3	0.59	0.02
J4_17	GO:0008152	metabolic process	14166	13	10.55	0.035
J4_2	GO:0008219	cell death	364	3	0.41	0.0076
J4_2	GO:0006810	transport	2373	7	2.65	0.0133
J4_21	GO:0009628	response to abiotic stimulus	2194	5	1.27	0.0061
J4_21	GO:0006259	DNA metabolic process	434	2	0.25	0.0254
J4_21	GO:0006950	response to stress	3613	5	2.09	0.0461
J4_21	GO:0009606	tropism	84	1	0.05	0.0476
J4_22	GO:0006412	translation	664	4	0.74	0.006
J4_23	GO:0005975	carbohydrate metabolic process	972	4	0.8	0.0075
J4_25	GO:0019748	secondary metabolic process	488	3	0.55	0.017
J4_25	GO:0007165	signal transduction	1464	5	1.64	0.021
J4_25	GO:0009058	biosynthetic process	5306	11	5.93	0.022
J4_25	GO:0009987	cellular process	13314	22	14.87	0.024
J4_25	GO:0009790	embryo development	572	3	0.64	0.025
J4_3	GO:0019538	protein metabolic process	4449	6	1.84	0.0024
J4_3	GO:0019748	secondary metabolic process	488	2	0.2	0.0164
J4_6	GO:0040029	regulation of gene expression, epigeneti...	128	3	0.29	0.003
J4_7	GO:0006950	response to stress	3613	22	13.45	0.012
J4_7	GO:0006629	lipid metabolic process	990	8	3.69	0.031
J4_7	GO:0009653	anatomical structure morphogenesis	886	7	3.3	0.047
J4_8	GO:0019538	protein metabolic process	4449	13	10.12	0.016
J4_9	GO:0007165	signal transduction	1464	8	1.64	0.00014
J4_9	GO:0008219	cell death	364	3	0.41	0.00758
J4_9	GO:0009607	response to biotic stimulus	1075	4	1.2	0.03022
J4_9	GO:0006464	cellular protein modification process	2912	7	3.25	0.03687

## Sheet: Table S7
Table S7. List of 52 regions selected in the Indica I5 subpopulation.
							Number of overlapping genes				enrichment phytozome *
Region	Chrom	Segment position (bp)	^ FST I5 vs I2,I3,I4 (a)	number of genes per region	Overlap with regions selected in other Indica subpopulations	Overlap with regions selected in otherJaponica subpopulations	ecotype differentiated genes [Lyu 2014]	tall (Ind1) [Xie 2015]	semi-dwarf (IndII) [Xie 2015]	Cui 2018	identifier	function	^ FST !5 vs I2,I3,I4 (b)	Overlap with QTLs, plotted in Figure 3 (c)
I5_1	1	5,563,164 - 6,569,946	0.283181	138	I2, I4	J1, J3, J4		39			PWY-6303	methyl indole-3-acetate interconversion	0.216552	Root mass [Phung 2016], panicle morphology [Ta 2018] (a)
I5_2	1	12,270,588 - 12,957,024	0.326802	94		J3					PWY-7445	luteolin triglucuronide degradation	0.26974
I5_3	1	17,910,736 - 18,069,653	0.231898	24
I5_4	1	21,880,287 - 22,319,111	0.0547463	59	I1		1				IPR004883	Lateral organ boundaries, LOB	0.027933
I5_5	1	37,850,965 - 38,378,420	0.644403	84	I1						IPR004183	Extradiol ring-cleavage dioxygenase	0.715064	Leaf mass [Hoang 2019_1] Relative phosphate uptake efficiency [To 2020] (b)
I5_6	1	40,530,842 - 40,679,473	0.149804	19	I2, I3				19		PWY-5980	xylogalacturonan biosynthesis	0.177725	Jasmonate SHL [To 2019] (c)
I5_7	1	41,340,158 - 41,769,828	0.309366	65							GO:0005975	carbohydrate metabolic process	0.373768
I5_8	2	677 - 354,653	0.39422	64
I5_9	2	1,020,920 - 1,369,616	0.29958	64	I1						IPR000864	Proteinase inhibitor I13	0.509607
I5_10	2	2,050,537 - 2,469,973	0.238873	60	I4	J2, J3					IPR008930	Terpenoid cyclases/protein prenyltransferase alpha-alpha toroid	0.291397
I5_11	2	3,101,251 - 3,324,479	0.24975	44							IPR001611	Leucine-rich repeat	0.175996
I5_12	2	3,765,987 - 4,489,973	0.253126	114							GO:0006952	defense response	0.242919
I5_13	2	7,320,174 - 7,989,585	0.0743359	81	I4						GO:0006979	response to oxidative stress	0.0522337
I5_14	2	20,981,182 - 21,185,348	0.442138	26						16
I5_15	2	24,920,001 - 25,369,666	0.118379	62					8		GO:0006559	L-phenylalanine catabolic process	0.167946
I5_16	2	28,191,142 - 29,329,745	0.243098	168	I3									Jasmonate RTL [To 2019](d)
I5_17	3	6,691,656 - 8,177,456	0.38965	224	I1	J3, J4					IPR000971	Globin	0.628831
I5_18	3	12,650,311 - 12,946,658	0.20578	45
I5_19	3	15,380,808 - 15,879,517	0.102377	71	I3				23		IPR001563	Peptidase S10, serine carboxypeptidase	0.0566193
I5_20	3	20,960,124 - 21,669,162	0.253799	114							GO:0006813	potassium ion transport	0.175192
I5_21	3	24,370,632 - 24,999,498	0.231938	74	I1, I3				13
I5_22	3	25,193,549 - 25,587,517	0.278072	55				7	9
I5_23	3	27,910,148 - 29,199,870	0.337581	188	I2, I3, I4		17	6	85	2	GO:0023014	protein phosphorylation	0.490186
I5_24	3	29,431,523 - 29,589,724	0.449992	21	I4		1	2
I5_25	3	33,372,038 - 33,639,859	0.42313	45	I3					2
I5_26	4	62,390 - 489,186	0.228217	62							IPR006115	6-phosphogluconate dehydrogenase, NADP-binding	0.205482
I5_27	4	5,251,107 - 5,436,839	0.118517	25							PWY-2981	diterpene phytoalexins precursors biosynthesis	0.0999415
I5_28	4	33,073,892 - 33,369,648	0.433764	46
I5_29	4	34,813,879 - 35,098,724	0.617562	44	I2			8		10
I5_30	5	386,347 - 1,563,159	0.281106	190						2				9_PL (e)
I5_31	6	6,640,258 - 7,189,250	0.174784	80	I1, I2, I4			7		39				12_GL (f)
I5_32	6	7,860,166 - 8,418,475	0.37949	70	I3, I4	J3		3		34	PWY-6917	vernolate biosynthesis III	0.370412	Leaf length [Phung 2016](g)
I5_33	6	19,470,641 - 20,499,968	0.58448	165	I1						IPR001841	Zinc finger, RING-type	0.736915	Panicle length [Ta 2018], root length and number [Phung 2016](h)
I5_34	7	19,443,608 - 19,825,988	0.188999	54	I1	J4					IPR021470	Protein of unknown function DUF3123	0.171275	Water content after drought [Hoang 2019_2](i)
I5_35	7	29,030,233 - 29,677,525	0.75649	97	I3									Root depth [Phung 2016](j)
I5_36	8	3,484,045 - 3,758,632	0.34998	39	I3, I4									Jasmonate SHL [To 2019] (k)
I5_37	8	5,052,017 - 5,809,093	0.380197	127	I3, I4						IPR001929	Germin	0.554795	Panicle branches [Ta 2018] (l)
I5_38	8	19,431,460 - 20,459,346	0.222558	149	I1						IPR010683	Protein of unknown function DUF1262	0.230574
I5_39	8	24,300,313 - 24,859,863	0.233312	92							IPR002935	O-methyltransferase, family 3	0.24043	Response of crown roots to phosphate [Mai 2020](m)
I5_40	9	14,820,651 - 15,259,615	0.239691	61		J2, J4	2				IPR002867	IBR domain	0.317249
I5_41	9	16,430,191 - 18,049,085	0.539312	252	I2, I3					43	PWY-6303	methyl indole-3-acetate interconversion
I5_42	9	18,292,494 - 18,798,654	0.4852	78	I2, I3, I4						IPR029071	Ubiquitin-related domain	0.887052
I5_43	9	19,710,325 - 20,229,472	0.105814	83							PWY-5176	coumarin biosynthesis (via 2-coumarate)	0.088487
I5_44	10	5,381,471 - 5,869,967	0.274326	62							PWY-6303	methyl indole-3-acetate interconversion	0.635909
I5_45	10	10,528,884 - 11,139,609	0.382961	118							IPR027923	Hydrophobic seed protein	0.758686
I5_46	10	11,991,467 - 12,409,929	0.261621	69
I5_47	10	18,732,199 - 19,209,687	0.507775	80	I4				64		IPR002885	Pentatricopeptide repeat	0.476875
I5_48	11	2,510,079 - 3,239,747	0.378081	109	I1, I4			56			GO:0050794	regulation of cellular process	0.446609	Water content after drought [Hoang 2019](n)
I5_49	11	4,590,276 - 5,937,318	0.348286	200		J1		3	14		IPR001810	F-box domain	0.380659	Root number [Phung 2016](o)
I5_50	11	6,060,058 - 6,179,872	0.22705	20
I5_51	12	50,720 - 659,181	0.296762	108						5
I5_52	12	25,861,119 - 26,518,838	0.112224	93	I2, I3
										153
ecotype differentiated genes [Lyu 2014]
tall (Ind1) [Xie 2015]
semi-dwarf (IndII) [Xie 2015]
domestication [Cui2018]
Chrom: chromosome
Table 2 52 regions under selection in the Indica I5 subpopulation.
Detailing the overlap of selected regions with; publish QTLs for Vietnamese rice populations and the QTLs described in Table 1; selected regions in Indica and Japonica subpopulations; published selected regions [Lyu 2014, Xie 2015,Cui 2018].
* for full list of enriched (Max p-value 0.05 with Bonferroni correction) protein domains, Gene Ontology Biological Processes and Meta-Cyc pathways and underlying genes see Online Resource 1: Table S5. ^ FST between the 43 samples in subpopulation I5 and the 190 samples in subpopulations I2, I3 and I4 (a) mean FST for all the genes in the selected region. (b) mean FST for the genes showing functi…

## Sheet: Table S8
Supplementary Table S8. Annotation of I5 selected regions using PhytoMine. Enrichment analysis for protein domain and Meta-Cyc pathway using PhytoMine.
I5 region	chromosome	start	end	length	Number of genes within selected region	Number of genes in Phytomine	Protein Domain Enrichment				Pathway Enrichment
							ID	Description	genes		ID	Description	genes
I5_1	1	5563164	6569946	1006782	138	125	IPR021102	Peptide-N4-(N-acetyl-beta-glucosaminyl)asparagine amidase A	LOC_Os01g10920,LOC_Os01g10930,LOC_Os01g10950,LOC_Os01g10960,LOC_Os01g11010		PWY-6303	methyl indole-3-acetate interconversion	LOC_Os01g11620,LOC_Os01g11650,LOC_Os01g11660,LOC_Os01g11700,LOC_Os01g11730,LOC_Os01g11740,LOC_Os01g11750,LOC_Os01g11760,LOC_Os01g11790
							IPR001087	GDSL lipase/esterase	LOC_Os01g11570,LOC_Os01g11620,LOC_Os01g11650,LOC_Os01g11660,LOC_Os01g11700,LOC_Os01g11710,LOC_Os01g11730,LOC_Os01g11740,LOC_Os01g11750
							IPR013830	SGNH hydrolase-type esterase domain	LOC_Os01g11570,LOC_Os01g11620,LOC_Os01g11650,LOC_Os01g11660,LOC_Os01g11700,LOC_Os01g11750,LOC_Os01g11760,LOC_Os01g11790
I5_2	1	12270588	12957024	686436	94	64	IPR000823	Plant peroxidase	LOC_Os01g22230,LOC_Os01g22249,LOC_Os01g22336,LOC_Os01g22352,LOC_Os01g22370		PWY-7445	luteolin triglucuronide degradation	LOC_Os01g22230,LOC_Os01g22249,LOC_Os01g22336,LOC_Os01g22352,LOC_Os01g22370
							IPR002016	Haem peroxidase, plant/fungal/bacterial	LOC_Os01g22230,LOC_Os01g22249,LOC_Os01g22336,LOC_Os01g22352,LOC_Os01g22370		PWY-6824	justicidin B biosynthesis	LOC_Os01g22230,LOC_Os01g22249,LOC_Os01g22336,LOC_Os01g22352,LOC_Os01g22370
							IPR010255	Haem peroxidase	LOC_Os01g22230,LOC_Os01g22249,LOC_Os01g22336,LOC_Os01g22352,LOC_Os01g22370		PWY-7214	baicalein degradation (hydrogen peroxide detoxification)	LOC_Os01g22230,LOC_Os01g22249,LOC_Os01g22336,LOC_Os01g22352,LOC_Os01g22370
											PWY-5466	matairesinol biosynthesis	LOC_Os01g22230,LOC_Os01g22249,LOC_Os01g22336,LOC_Os01g22352,LOC_Os01g22370
I5_3	1	17910736	18069653	158917	24	20	no enrichment
I5_4	1	21880287	22319111	438824	59	45	IPR004883	Lateral organ boundaries, LOB	LOC_Os01g39040,LOC_Os01g39070,LOC_Os01g39150,LOC_Os01g39160,LOC_Os01g39180,LOC_Os01g39220
I5_5	1	37850965	38378420	527455	84	75	IPR004183	Extradiol ring-cleavage dioxygenase, class III enzyme, subunit B	LOC_Os01g65680,LOC_Os01g65690
I5_6	1	40530842	40679473	148631	19	19	IPR004263	Exostosin-like	LOC_Os01g70180,LOC_Os01g70190,LOC_Os01g70200		PWY-5980		LOC_Os01g70180,LOC_Os01g70190,LOC_Os01g70200
I5_7	1	41340158	41769828	429670	65	54	IPR000490	Glycoside hydrolase	LOC_Os01g71340,LOC_Os01g71350,LOC_Os01g71380,LOC_Os01g71400,LOC_Os01g71410,LOC_Os01g71474,LOC_Os01g71650,LOC_Os01g71670,LOC_Os01g71680,LOC_Os01g71690,LOC_Os01g71810,LOC_Os01g71820,LOC_Os01g71830,LOC_Os01g71860,LOC_Os01g71930
							IPR013781	Glycoside hydrolase	LOC_Os01g71340,LOC_Os01g71350,LOC_Os01g71380,LOC_Os01g71400,LOC_Os01g71410,LOC_Os01g71474,LOC_Os01g71650,LOC_Os01g71670,LOC_Os01g71680,LOC_Os01g71690,LOC_Os01g71810,LOC_Os01g71820,LOC_Os01g71830,LOC_Os01g71860,LOC_Os01g71930
							IPR017853	Glycoside hydrolase superfamily 1.4187553653555732e-15 LOC_Os01g71340	LOC_Os01g71340,LOC_Os01g71350,LOC_Os01g71380,LOC_Os01g71400,LOC_Os01g71410,LOC_Os01g71474,LOC_Os01g71650,LOC_Os01g71670,LOC_Os01g71680,LOC_Os01g71690,LOC_Os01g71810,LOC_Os01g71820,LOC_Os01g71830,LOC_Os01g71860,LOC_Os01g71930
							IPR002293	Amino acid/polyamine transporter I 0.000004213742785243619 LOC_Os01g71700	LOC_Os01g71700,LOC_Os01g71710,LOC_Os01g71720,LOC_Os01g71740,LOC_Os01g71760
							IPR004841	Amino acid permease/ SLC12A domain 0.00004891760081910373 LOC_Os01g71700	LOC_Os01g71700,LOC_Os01g71720,LOC_Os01g71740,LOC_Os01g71760
I5_8	2	677	354653	353976	64	55	no enrichment
I5_9	2	1020920	1369616	348696	64	61	IPR000864	Proteinase inhibitor I13	LOC_Os02g03140,LOC_Os02g03150,LOC_Os02g03170,LOC_Os02g03180,LOC_Os02g03190
I5_10	2	2050537	2469973	419436	60	48	IPR012871	Protein of unknown function DUF1677	LOC_Os02g04610,LOC_Os02g04790,LOC_Os02g04850,LOC_Os02g04900,LOC_Os02g04990,LOC_Os02g05000,LOC_Os02g05070,LOC_Os02g05080,LOC_Os02g05120
							IPR018333	Squalene cyclase	LOC_Os02g04690,LOC_Os02g04710,LOC_Os02g04730,LOC_Os02g04750
							IPR008930	Terpenoid cyclases/protein prenyltransferase alpha-alpha toroid	LOC_Os02g04640,LOC_Os02g04690,LOC_Os02g04710,LOC_Os02g04730,LOC_Os02g04750,LOC_Os02g04760
							IPR001330	PFTB repeat	LOC_Os02g04710,LOC_Os02g04730,LOC_Os02g04750
							IPR015916	Galactose oxidase	LOC_Os02g04900,LOC_Os02g05000,LOC_Os02g05070,LOC_Os02g05120
I5_11	2	3101251	3324479	223228	44	42	IPR001611	Leucine-rich repeat 0.000046593084733827376 LOC_Os02g06205	LOC_Os02g06205,LOC_Os02g06210,LOC_Os02g06220,LOC_Os02g06240,LOC_Os02g06250,LOC_Os02g06260,LOC_Os02g06270,LOC_Os02g06280,LOC_Os02g06600
							IPR013210	Leucine-rich repeat-containing N-terminal	LOC_Os02g06205,LOC_Os02g06210,LOC_Os02g06220,LOC_Os02g06250,LOC_Os02g06260,LOC_Os02g06600
I5_12	2	3765987	4489973	723986	114	99	IPR003614	Knottin, scorpion toxin-like	LOC_Os02g07495,LOC_Os02g07550,LOC_Os02g07575,LOC_Os02g07580,LOC_Os02g07600,LOC_Os02g07624,LOC_Os02g07628
I5_13	2	7320174	7989585	669411	81	58	IPR000823	Plant peroxidase 0.00023580700069478637 LOC_Os02g14160	LOC_Os02g14160,LOC_Os02g14170,LOC_Os02g14180,LOC_Os02g14430,LOC_Os02g14440,LOC_Os02g14460		PWY-7445 0.0000726949836209615 LOC_Os02g14160	luteolin triglucuronide degradation	LOC_Os02g14160,LOC_Os02g14170,LOC_Os02g14180,LOC_Os02g14430,LOC_Os02g14440,LOC_Os02g14460
							IPR002016	Haem peroxidase	LOC_Os02g14160,LOC_Os02g14170,LOC_Os02g14180,LOC_Os02g14430,LOC_Os02g14440,LOC_Os02g14460		PWY-6824 0.00007653569864517035 LOC_Os02g14160	justicidin B biosynthesis	LOC_Os02g14160,LOC_Os02g14170,LOC_Os02g14180,LOC_Os02g14430,LOC_Os02g14440,LOC_Os02g14460
							IPR010255	Haem peroxidase 0.00034292716538491077 LOC_Os02g14160	LOC_Os02g14160,LOC_Os02g14170,LOC_Os02g14180,LOC_Os02g14430,LOC_Os02g14440,LOC_Os02g14460		PWY-7214 0.00009367150765812179 LOC_Os02g14160	baicalein degradation (hydrogen peroxide detoxification)	LOC_Os02g14160,LOC_Os02g14170,LOC_Os02g14180,LOC_Os02g14430,LOC_Os02g14440,LOC_Os02g14460
											PWY-5466 0.0004495280091350947 LOC_Os02g14160	matairesinol biosynthesis	LOC_Os02g14160,LOC_Os02g14170,LOC_Os02g14180,LOC_Os02g14430,LOC_Os02g14440,LOC_Os02g14460
I5_14	2	20981182	21185348	204166	26	25	no enrichment
I5_15	2	24920001	25369666	449665	62	48	IPR005922	Phenylalanine ammonia-lyase	LOC_Os02g41630,LOC_Os02g41650,LOC_Os02g41670,LOC_Os02g41680		PWY1F-467	phenylpropanoid biosynthesis, initial reactions	LOC_Os02g41630,LOC_Os02g41650,LOC_Os02g41670,LOC_Os02g41680
							IPR001106	Aromatic amino acid lyase	LOC_Os02g41630,LOC_Os02g41650,LOC_Os02g41670,LOC_Os02g41680		PWY-7186	superpathway of scopolin and esculin biosynthesis	LOC_Os02g41630,LOC_Os02g41650,LOC_Os02g41670,LOC_Os02g41680
							IPR008948	L-Aspartase-like	LOC_Os02g41630,LOC_Os02g41650,LOC_Os02g41670,LOC_Os02g41680		PWY-1121	suberin monomers biosynthesis	LOC_Os02g41630,LOC_Os02g41650,LOC_Os02g41670,LOC_Os02g41680
I5_16	2	28191142	29329745	1138603	168	151	no enrichment
I5_17	3	6691656	8177456	1485800	224	196	IPR000971	Globin	LOC_Os03g13140,LOC_Os03g13150,LOC_Os03g13160
							IPR001032	Leghaemoglobin	LOC_Os03g13140,LOC_Os03g13150,LOC_Os03g13160
							IPR009050	Globin-like	LOC_Os03g13140,LOC_Os03g13150,LOC_Os03g13160
I5_18	3	12650311	12946658	296347	45	39	no enrichment
I5_19	3	15380808	15879517	498709	71	61	IPR001563	Peptidase S10, serine carboxypeptidase	LOC_Os03g26920,LOC_Os03g26930,LOC_Os03g27480,LOC_Os03g27510,LOC_Os03g27530,LOC_Os03g27550,LOC_Os03g27590
							IPR011600	Peptidase C14, caspase domain	LOC_Os03g27120,LOC_Os03g27170,LOC_Os03g27190,LOC_Os03g27210
							IPR029058	Alpha/Beta hydrolase fold	LOC_Os03g26920,LOC_Os03g26930,LOC_Os03g27110,LOC_Os03g27480,LOC_Os03g27510,LOC_Os03g27530,LOC_Os03g27550,LOC_Os03g27590
I5_20	3	20960124	21669162	709038	114	88
I5_21	3	24370632	24999498	628866	74	59	no enrichment
I5_22	3	25193549	25587517	393968	55	46	no enrichment
I5_23	3	27910148	29199870	1289722	188	168
I5_24	3	29431523	29589724	158201	21	21	no enrichment
I5_25	3	33372038	33639859	267821	45	42	no enrichment
I5_26	4	62390	489186	426796	62	44	IPR006115	6-phosphogluconate dehydrogenase, NADP-binding	LOC_Os04g01600,LOC_Os04g01650,LOC_Os04g01660,LOC_Os04g01674		PWY-7477	momilactone A biosynthesis	LOC_Os04g09920,LOC_Os04g10000,LOC_Os04g10010
							IPR006139	D-isomer specific 2-hydroxyacid dehydrogenase, catalytic domain	LOC_Os04g01600,LOC_Os04g01650,LOC_Os04g01660,LOC_Os04g01674		PWY-2981	diterpene phytoalexins precursors biosynthesis	LOC_Os04g09900,LOC_Os04g09920,LOC_Os04g10060
I5_27	4	5251107	5436839	185732	25	17	IPR002424	Alcohol dehydrogenase, insect-type	LOC_Os04g10000,LOC_Os04g10010
I5_28	4	33073892	33369648	295756	46	39	no enrichment
I5_29	4	34813879	35098724	284845	44	42	IPR003746	Protein of unknown function DUF167	LOC_Os04g58970,LOC_Os04g58980
I5_30	5	386347	1563159	1176812	190	164	no enrichment
I5_31	6	6640258	7189250	548992	80	73	IPR029962	Trichome birefringence-like family	LOC_Os06g12800,LOC_Os06g12810,LOC_Os06g12820,LOC_Os06g12830,LOC_Os06g12840,LOC_Os06g12850,LOC_Os06g12860,LOC_Os06g12870
							IPR026057	PC-Esterase	LOC_Os06g12800,LOC_Os06g12810,LOC_Os06g12820,LOC_Os06g12830,LOC_Os06g12840,LOC_Os06g12850,LOC_Os06g12860,LOC_Os06g12870
							IPR029963	Protein altered xyloglucan 4	LOC_Os06g12830,LOC_Os06g12840,LOC_Os06g12850,LOC_Os06g12860
							IPR025846	PMR5 N-terminal domain	LOC_Os06g12800,LOC_Os06g12810,LOC_Os06g12820,LOC_Os06g12840,LOC_Os06g12850,LOC_Os06g12860,LOC_Os06g12870
I5_32	6	7860166	8418475	558309	70	52	IPR007736	Caleosin-related		LOC_Os06g14324,LOC_Os06g14350,LOC_Os06g14370	PWY-6917	vernolate biosynthesis III	LOC_Os06g14324,LOC_Os06g14350,LOC_Os06g14370
											PWY-6950	DIMBOA-glucoside biosynthesis	LOC_Os06g14390,LOC_Os06g14400
I5_33	6	19470641	20499968	1029327	165	113	IPR001841	Zinc finger, RING-type		LOC_Os06g34360,LOC_Os06g34390,LOC_Os06g34400,LOC_Os06g34430,LOC_Os06g34450,LOC_Os06g34470,LOC_Os06g34530,LOC_Os06g34560,LOC_Os06g34620,LOC_Os06g34640,LOC_Os06g34650,LOC_Os06g34860,LOC_Os06g34870,LOC_Os06g34880
							IPR013083	Zinc finger, RING/FYVE/PHD-type		LOC_Os06g34360,LOC_Os06g34390,LOC_Os06g34400,LOC_Os06g34430,LOC_Os06g34450,LOC_Os06g34470,LOC_Os06g34530,LOC_Os06g34560,LOC_Os06g34610,LOC_Os06g34620,LOC_Os06g34640,LOC_Os06g34650,LOC_Os06g34860,LOC_Os06g34870,LOC_Os06g34880
I5_34	7	19443608	19825988	382380	54	39	IPR021470	Protein of unknown function DUF3123	LOC_Os07g32830,LOC_Os07g32839,LOC_Os07g32850,LOC_Os07g32870,LOC_Os07g32960,LOC_Os07g32979,LOC_Os07g32990,LOC_Os07g33030,LOC_Os07g33040,LOC_Os07g33070,LOC_Os07g33090
I5_35	7	29030233	29677525	647292	97	85	no enrichment
I5_36	8	3484045	3758632	274587	39	37	no enrichment
I5_37	8	5052017	5809093	757076	127	115	IPR001929	Germin	LOC_Os08g08920,LOC_Os08g08960,LOC_Os08g08970,LOC_Os08g08980,LOC_Os08g08990,LOC_Os08g09000,LOC_Os08g09010,LOC_Os08g09020,LOC_Os08g09040,LOC_Os08g09060,LOC_Os08g09080
							IPR013096	Cupin 2, conserved barrel	LOC_Os08g08920,LOC_Os08g08960,LOC_Os08g08970,LOC_Os08g08980,LOC_Os08g08990,LOC_Os08g09000,LOC_Os08g09010,LOC_Os08g09020,LOC_Os08g09040,LOC_Os08g09060,LOC_Os08g09080
							IPR006045	Cupin 1	LOC_Os08g08920,LOC_Os08g08960,LOC_Os08g08970,LOC_Os08g08980,LOC_Os08g08990,LOC_Os08g09000,LOC_Os08g09010,LOC_Os08g09020,LOC_Os08g09040,LOC_Os08g09060,LOC_Os08g09080
							IPR001810	F-box domain	LOC_Os08g09220,LOC_Os08g09380,LOC_Os08g09390,LOC_Os08g09410,LOC_Os08g09420,LOC_Os08g09450,LOC_Os08g09460,LOC_Os08g09480,LOC_Os08g09590,LOC_Os08g09640,LOC_Os08g09650,LOC_Os08g09700,LOC_Os08g09710,LOC_Os08g09715,LOC_Os08g09720,LOC_Os08g09730,LOC_Os08g09740,LOC_Os08g09750,LOC_Os08g09760,LOC_Os08g09910,LOC_Os08g09920
							IPR011051	RmlC-like cupin domain	LOC_Os08g08920,LOC_Os08g08960,LOC_Os08g08970,LOC_Os08g08980,LOC_Os08g08990,LOC_Os08g09000,LOC_Os08g09010,LOC_Os08g09020,LOC_Os08g09040,LOC_Os08g09060,LOC_Os08g09080
							IPR014710	RmlC-like jelly roll fold	LOC_Os08g08920,LOC_Os08g08960,LOC_Os08g08970,LOC_Os08g08980,LOC_Os08g08990,LOC_Os08g09000,LOC_Os08g09010,LOC_Os08g09020,LOC_Os08g09040,LOC_Os08g09060,LOC_Os08g09080
							IPR025525	hAT-like transposase, RNase-H fold	LOC_Os08g09800,LOC_Os08g09810,LOC_Os08g09840,LOC_Os08g09880,LOC_Os08g09900
							IPR003656	Zinc finger, BED-type	LOC_Os08g09800,LOC_Os08g09810,LOC_Os08g09840,LOC_Os08g09880,LOC_Os08g09900
							IPR008906	HAT dimerisation domain, C-terminal	LOC_Os08g09800,LOC_Os08g09810,LOC_Os08g09840,LOC_Os08g09880,LOC_Os08g09900
I5_38	8	19431460	20459346	1027886	149	122	IPR010683	Protein of unknown function DUF1262	LOC_Os08g31850,LOC_Os08g31860,LOC_Os08g31880,LOC_Os08g31890,LOC_Os08g31910		CYANCAT-PWY	cyanate degradation	LOC_Os08g32750,LOC_Os08g32780,LOC_Os08g32840
							IPR001148	Alpha carbonic anhydrase	LOC_Os08g32750,LOC_Os08g32780,LOC_Os08g32840		PWYQT-4429	CO2 fixation into oxaloacetate (anaplerotic)	LOC_Os08g32750,LOC_Os08g32780,LOC_Os08g32840
							IPR023561	Carbonic anhydrase, alpha-class	LOC_Os08g32750,LOC_Os08g32780,LOC_Os08g32840		PWY-241	C4 photosynthetic carbon assimilation cycle, NADP-ME type	LOC_Os08g32750,LOC_Os08g32780,LOC_Os08g32840
											PWY-7117	C4 photosynthetic carbon assimilation cycle, PEPCK type	LOC_Os08g32750,LOC_Os08g32780,LOC_Os08g32840
											PWY-7115	C4 photosynthetic carbon assimilation cycle, NAD-ME type	LOC_Os08g32750,LOC_Os08g32780,LOC_Os08g32840
I5_39	8	24300313	24859863	559550	92	82	IPR002935	O-methyltransferase, family 3	LOC_Os08g38900,LOC_Os08g38910,LOC_Os08g38920
I5_40	9	14820651	15259615	438964	61	51	IPR002867	IBR domain	LOC_Os09g25190,LOC_Os09g25200,LOC_Os09g25220,LOC_Os09g25260
							IPR031127	E3 ubiquitin ligase RBR family	LOC_Os09g25190,LOC_Os09g25200,LOC_Os09g25220,LOC_Os09g25260
I5_41	9	16430191	18049085	1618894	252	216	IPR002018	Carboxylesterase, type B	LOC_Os09g28230,LOC_Os09g28280,LOC_Os09g28620,LOC_Os09g28640,LOC_Os09g28650,LOC_Os09g28660,LOC_Os09g28740		PWY-6303	methyl indole-3-acetate interconversion	LOC_Os09g28230,LOC_Os09g28280,LOC_Os09g28620,LOC_Os09g28630,LOC_Os09g28640,LOC_Os09g28650,LOC_Os09g28660,LOC_Os09g28690,LOC_Os09g28720,LOC_Os09g28730,LOC_Os09g28740,LOC_Os09g28750,LOC_Os09g28760
							IPR029058	Alpha/Beta hydrolase fold	LOC_Os09g28040,LOC_Os09g28230,LOC_Os09g28280,LOC_Os09g28620,LOC_Os09g28630,LOC_Os09g28640,LOC_Os09g28650,LOC_Os09g28660,LOC_Os09g28690,LOC_Os09g28720,LOC_Os09g28730,LOC_Os09g28740,LOC_Os09g28750,LOC_Os09g28760,LOC_Os09g28820,LOC_Os09g28830,LOC_Os09g28840
I5_42	9	18292494	18798654	506160	78	71	IPR018930	Late embryogenesis abundant protein, LEA-18	LOC_Os09g30418,LOC_Os09g30438		PWY-1001	cellulose biosynthesis	LOC_Os09g30105,LOC_Os09g30120,LOC_Os09g30130
							IPR019446	Domain of unknown function DUF2431	LOC_Os09g30200,LOC_Os09g30210
							IPR029071	Ubiquitin-related domain	LOC_Os09g30390,LOC_Os09g30411,LOC_Os09g31019,LOC_Os09g31031,LOC_Os09g31090
I5_43	9	19710325	20229472	519147	83	79					PWY-7089	taxiphyllin bioactivation	LOC_Os09g33680,LOC_Os09g33690,LOC_Os09g33710
											PWY-7091	linustatin bioactivation	LOC_Os09g33680,LOC_Os09g33690,LOC_Os09g33710
											PWY-7092	neolinustatin bioactivation	LOC_Os09g33680,LOC_Os09g33690,LOC_Os09g33710
											PWY-5176	coumarin biosynthesis (via 2-coumarate)	LOC_Os09g33680,LOC_Os09g33690,LOC_Os09g33710
I5_44	10	5381471	5869967	488496	62	43	no enrichment
I5_45	10	10528884	11139609	610725	118	99	IPR027923	Hydrophobic seed protein	LOC_Os10g20830,LOC_Os10g20840,LOC_Os10g20860,LOC_Os10g20880,LOC_Os10g20890
							IPR001280	Photosystem I PsaA/PsaB	LOC_Os10g21248,LOC_Os10g21250,LOC_Os10g21310
I5_46	10	11991467	12409929	418462	69	51	no enrichment
I5_47	10	18732199	19209687	477488	80	74	IPR000639	Epoxide hydrolase-like	LOC_Os10g35490,LOC_Os10g35500,LOC_Os10g35520,LOC_Os10g35530,LOC_Os10g35540
							IPR002885	Pentatricopeptide repeat	LOC_Os10g35230,LOC_Os10g35240,LOC_Os10g35260,LOC_Os10g35436,LOC_Os10g35440,LOC_Os10g35640,LOC_Os10g35730,LOC_Os10g35750,LOC_Os10g35760,LOC_Os10g35790
							IPR011990	Tetratricopeptide-like helical domain	LOC_Os10g35230,LOC_Os10g35240,LOC_Os10g35440,LOC_Os10g35550,LOC_Os10g35640,LOC_Os10g35730,LOC_Os10g35750,LOC_Os10g35760,LOC_Os10g35790,LOC_Os10g35800
							IPR000073	Alpha/beta hydrolase fold-1	LOC_Os10g35490,LOC_Os10g35500,LOC_Os10g35520,LOC_Os10g35530,LOC_Os10g35540
I5_48	11	2510079	3239747	729668	109	93
I5_49	11	4590276	5937318	1347042	200	152	IPR001810	F-box domain	LOC_Os11g09360,LOC_Os11g09418,LOC_Os11g09474,LOC_Os11g09478,LOC_Os11g09510,LOC_Os11g09580,LOC_Os11g09590,LOC_Os11g09600,LOC_Os11g09630,LOC_Os11g09640,LOC_Os11g09670,LOC_Os11g09690,LOC_Os11g09970,LOC_Os11g10160,LOC_Os11g10180,LOC_Os11g10200,LOC_Os11g10240,LOC_Os11g10250,LOC_Os11g10300,LOC_Os11g10330,LOC_Os11g10340,LOC_Os11g10370,LOC_Os11g10400		PWY-6333	acetaldehyde biosynthesis I	LOC_Os11g10480,LOC_Os11g10510,LOC_Os11g10520
							IPR006501	Pectinesterase inhibitor domain	LOC_Os11g08680,LOC_Os11g08707,LOC_Os11g08760,LOC_Os11g08820,LOC_Os11g08860,LOC_Os11g08909,LOC_Os11g08930		PWY-6802	salidroside biosynthesis	LOC_Os11g10480,LOC_Os11g10510,LOC_Os11g10520
							IPR027001	Caskin/Ankyrin repeat-containing protein	LOC_Os11g09190,LOC_Os11g09200,LOC_Os11g09220,LOC_Os11g09230,LOC_Os11g09260,LOC_Os11g09270		PWY-5486	pyruvate fermentation to ethanol II	LOC_Os11g10480,LOC_Os11g10510,LOC_Os11g10520
I5_50	11	6060058	6179872	119814	20	14	no enrichment
I5_51	12	50720	659181	608461	108	94	no enrichment
I5_52	12	25861119	26518838	657719	93	80	no enrichment

## Sheet: TableS9
Table S9. List of genes selected in each region for the Indica I5 subpopulation.
Region	I5_1	I5_2	I5_3	I5_4	I5_5	I5_6	I5_7	I5_8	I5_9	I5_10	I5_11	I5_12	I5_13	I5_14	I5_15	I5_16	I5_17	I5_18	I5_19	I5_20	I5_21	I5_22	I5_23	I5_24	I5_25	I5_26	I5_27	I5_28	I5_29	I5_30	I5_31	I5_32	I5_33	I5_34	I5_35	I5_36	I5_37	I5_38	I5_39	I5_40	I5_41	I5_42	I5_43	I5_44	I5_45	I5_46	I5_47	I5_48	I5_49
chrom	1	1	1	1	1	1	1	2	2	2	2	2	2	2	2	2	3	3	3	3	3	3	3	3	3	4	4	4	4	5	6	6	6	7	7	8	8	8	8	9	9	9	9	10	10	10	10	11	11
start	5563164	12270588	17910736	21880287	37850965	40530842	41340158	677	1020920	2050537	3101251	3765987	7320174	20981182	24920001	28191142	6691656	12650311	15380808	20960124	24370632	25193549	27910148	29431523	33372038	62390	5251107	33073892	34813879	386347	6640258	7860166	19470641	19443608	29030233	3484045	5052017	19431460	24300313	14820651	16430191	18292494	19710325	5381471	10528884	11991467	18732199	2510079	4590276
end	6569946	12957024	18069653	22319111	38378420	40679473	41769828	354653	1369616	2469973	3324479	4489973	7989585	21185348	25369666	29329745	8177456	12946658	15879517	21669162	24999498	25587517	29199870	29589724	33639859	489186	5436839	33369648	35098724	1563159	7189250	8418475	20499968	19825988	29677525	3758632	5809093	20459346	24859863	15259615	18049085	18798654	20229472	5869967	11139609	12409929	19209687	3239747	5937318
genes	LOC_Os01g10504	LOC_Os01g21880	LOC_Os01g32670	LOC_Os01g38950	LOC_Os01g65220	LOC_Os01g70060	LOC_Os01g71330	LOC_Os02g01010	LOC_Os02g02710	LOC_Os02g04590	LOC_Os02g06205	LOC_Os02g07330	LOC_Os02g13650	LOC_Os02g34980	LOC_Os02g41550	LOC_Os02g46240	LOC_Os03g12600	LOC_Os03g22080	LOC_Os03g26910	LOC_Os03g37800	LOC_Os03g43610	LOC_Os03g44710	LOC_Os03g49000	LOC_Os03g51450	LOC_Os03g58600	LOC_Os04g01080	LOC_Os04g09790	LOC_Os04g55560	LOC_Os04g58555	LOC_Os05g01650	LOC_Os06g12300	LOC_Os06g14100	LOC_Os06g33430	LOC_Os07g32610	LOC_Os07g48550	LOC_Os08g06320	LOC_Os08g08720	LOC_Os08g31410	LOC_Os08g38400	LOC_Os09g24830	LOC_Os09g27020	LOC_Os09g30100	LOC_Os09g33460	LOC_Os10g09940	LOC_Os10g20770	LOC_Os10g23004	LOC_Os10g35110	LOC_Os11g05552	LOC_Os11g08640
	LOC_Os01g10520	LOC_Os01g21900	LOC_Os01g32680	LOC_Os01g38960	LOC_Os01g65230	LOC_Os01g70080	LOC_Os01g71340	LOC_Os02g01020	LOC_Os02g02720	LOC_Os02g04600	LOC_Os02g06210	LOC_Os02g07340	LOC_Os02g13660	LOC_Os02g34990	LOC_Os02g41560	LOC_Os02g46250	LOC_Os03g12610	LOC_Os03g22090	LOC_Os03g26920	LOC_Os03g37810	LOC_Os03g43620	LOC_Os03g44720	LOC_Os03g49010	LOC_Os03g51459	LOC_Os03g58610	LOC_Os04g01100	LOC_Os04g09800	LOC_Os04g55570	LOC_Os04g58560	LOC_Os05g01660	LOC_Os06g12310	LOC_Os06g14110	LOC_Os06g33440	LOC_Os07g32620	LOC_Os07g48560	LOC_Os08g06330	LOC_Os08g08730	LOC_Os08g31420	LOC_Os08g38410	LOC_Os09g24840	LOC_Os09g27030	LOC_Os09g30105	LOC_Os09g33470	LOC_Os10g09950	LOC_Os10g20780	LOC_Os10g23020	LOC_Os10g35120	LOC_Os11g05556	LOC_Os11g08650
	LOC_Os01g10530	LOC_Os01g21920	LOC_Os01g32700	LOC_Os01g38970	LOC_Os01g65240	LOC_Os01g70090	LOC_Os01g71350	LOC_Os02g01030	LOC_Os02g02730	LOC_Os02g04610	LOC_Os02g06215	LOC_Os02g07350	LOC_Os02g13670	LOC_Os02g35000	LOC_Os02g41570	LOC_Os02g46260	LOC_Os03g12620	LOC_Os03g22100	LOC_Os03g26930	LOC_Os03g37820	LOC_Os03g43650	LOC_Os03g44740	LOC_Os03g49020	LOC_Os03g51470	LOC_Os03g58620	LOC_Os04g01110	LOC_Os04g09810	LOC_Os04g55580	LOC_Os04g58564	LOC_Os05g01670	LOC_Os06g12320	LOC_Os06g14120	LOC_Os06g33450	LOC_Os07g32630	LOC_Os07g48570	LOC_Os08g06344	LOC_Os08g08740	LOC_Os08g31430	LOC_Os08g38420	LOC_Os09g24850	LOC_Os09g27040	LOC_Os09g30120	LOC_Os09g33480	LOC_Os10g09960	LOC_Os10g20794	LOC_Os10g23030	LOC_Os10g35130	LOC_Os11g05562	LOC_Os11g08660
	LOC_Os01g10550	LOC_Os01g21930	LOC_Os01g32710	LOC_Os01g38980	LOC_Os01g65260	LOC_Os01g70100	LOC_Os01g71360	LOC_Os02g01040	LOC_Os02g02740	LOC_Os02g04620	LOC_Os02g06220	LOC_Os02g07360	LOC_Os02g13690	LOC_Os02g35010	LOC_Os02g41580	LOC_Os02g46270	LOC_Os03g12630	LOC_Os03g22110	LOC_Os03g26940	LOC_Os03g37830	LOC_Os03g43660	LOC_Os03g44750	LOC_Os03g49030	LOC_Os03g51479	LOC_Os03g58630	LOC_Os04g01120	LOC_Os04g09820	LOC_Os04g55590	LOC_Os04g58570	LOC_Os05g01675	LOC_Os06g12330	LOC_Os06g14130	LOC_Os06g33460	LOC_Os07g32640	LOC_Os07g48580	LOC_Os08g06360	LOC_Os08g08750	LOC_Os08g31440	LOC_Os08g38430	LOC_Os09g24860	LOC_Os09g27050	LOC_Os09g30130	LOC_Os09g33490	LOC_Os10g09970	LOC_Os10g20810	LOC_Os10g23050	LOC_Os10g35140	LOC_Os11g05570	LOC_Os11g08670
	LOC_Os01g10560	LOC_Os01g21940	LOC_Os01g32720	LOC_Os01g38990	LOC_Os01g65270	LOC_Os01g70110	LOC_Os01g71370	LOC_Os02g01050	LOC_Os02g02750	LOC_Os02g04630	LOC_Os02g06230	LOC_Os02g07370	LOC_Os02g13700	LOC_Os02g35020	LOC_Os02g41590	LOC_Os02g46275	LOC_Os03g12640	LOC_Os03g22120	LOC_Os03g26960	LOC_Os03g37840	LOC_Os03g43670	LOC_Os03g44760	LOC_Os03g49040	LOC_Os03g51490	LOC_Os03g58640	LOC_Os04g01124	LOC_Os04g09830	LOC_Os04g55600	LOC_Os04g58580	LOC_Os05g01680	LOC_Os06g12340	LOC_Os06g14140	LOC_Os06g33470	LOC_Os07g32650	LOC_Os07g48590	LOC_Os08g06370	LOC_Os08g08760	LOC_Os08g31450	LOC_Os08g38440	LOC_Os09g24870	LOC_Os09g27060	LOC_Os09g30140	LOC_Os09g33500	LOC_Os10g09990	LOC_Os10g20820	LOC_Os10g23060	LOC_Os10g35150	LOC_Os11g05580	LOC_Os11g08680
	LOC_Os01g10580	LOC_Os01g21950	LOC_Os01g32730	LOC_Os01g39000	LOC_Os01g65290	LOC_Os01g70120	LOC_Os01g71380	LOC_Os02g01060	LOC_Os02g02770	LOC_Os02g04640	LOC_Os02g06240	LOC_Os02g07380	LOC_Os02g13710	LOC_Os02g35039	LOC_Os02g41610	LOC_Os02g46290	LOC_Os03g12650	LOC_Os03g22130	LOC_Os03g26970	LOC_Os03g37850	LOC_Os03g43684	LOC_Os03g44780	LOC_Os03g49050	LOC_Os03g51495	LOC_Os03g58650	LOC_Os04g01130	LOC_Os04g09840	LOC_Os04g55610	LOC_Os04g58590	LOC_Os05g01690	LOC_Os06g12350	LOC_Os06g14150	LOC_Os06g33480	LOC_Os07g32660	LOC_Os07g48596	LOC_Os08g06380	LOC_Os08g08770	LOC_Os08g31460	LOC_Os08g38450	LOC_Os09g24880	LOC_Os09g27070	LOC_Os09g30150	LOC_Os09g33510	LOC_Os10g10000	LOC_Os10g20830	LOC_Os10g23080	LOC_Os10g35160	LOC_Os11g05590	LOC_Os11g08707
	LOC_Os01g10590	LOC_Os01g21960	LOC_Os01g32740	LOC_Os01g39010	LOC_Os01g65300	LOC_Os01g70130	LOC_Os01g71390	LOC_Os02g01070	LOC_Os02g02780	LOC_Os02g04650	LOC_Os02g06250	LOC_Os02g07390	LOC_Os02g13720	LOC_Os02g35060	LOC_Os02g41620	LOC_Os02g46300	LOC_Os03g12660	LOC_Os03g22140	LOC_Os03g26980	LOC_Os03g37860	LOC_Os03g43700	LOC_Os03g44800	LOC_Os03g49070	LOC_Os03g51510	LOC_Os03g58660	LOC_Os04g01140	LOC_Os04g09860	LOC_Os04g55620	LOC_Os04g58600	LOC_Os05g01700	LOC_Os06g12360	LOC_Os06g14160	LOC_Os06g33490	LOC_Os07g32670	LOC_Os07g48602	LOC_Os08g06390	LOC_Os08g08780	LOC_Os08g31470	LOC_Os08g38460	LOC_Os09g24890	LOC_Os09g27080	LOC_Os09g30160	LOC_Os09g33520	LOC_Os10g10010	LOC_Os10g20840	LOC_Os10g23090	LOC_Os10g35170	LOC_Os11g05600	LOC_Os11g08720
	LOC_Os01g10600	LOC_Os01g21970	LOC_Os01g32750	LOC_Os01g39020	LOC_Os01g65310	LOC_Os01g70140	LOC_Os01g71400	LOC_Os02g01080	LOC_Os02g02790	LOC_Os02g04660	LOC_Os02g06260	LOC_Os02g07400	LOC_Os02g13730	LOC_Os02g35070	LOC_Os02g41630	LOC_Os02g46310	LOC_Os03g12670	LOC_Os03g22150	LOC_Os03g26990	LOC_Os03g37864	LOC_Os03g43710	LOC_Os03g44810	LOC_Os03g49080	LOC_Os03g51520	LOC_Os03g58670	LOC_Os04g01150	LOC_Os04g09870	LOC_Os04g55630	LOC_Os04g58610	LOC_Os05g01710	LOC_Os06g12370	LOC_Os06g14170	LOC_Os06g33510	LOC_Os07g32680	LOC_Os07g48610	LOC_Os08g06400	LOC_Os08g08790	LOC_Os08g31480	LOC_Os08g38470	LOC_Os09g24900	LOC_Os09g27090	LOC_Os09g30170	LOC_Os09g33530	LOC_Os10g10020	LOC_Os10g20860	LOC_Os10g23100	LOC_Os10g35180	LOC_Os11g05614	LOC_Os11g08729
	LOC_Os01g10610	LOC_Os01g21980	LOC_Os01g32760	LOC_Os01g39030	LOC_Os01g65320	LOC_Os01g70150	LOC_Os01g71410	LOC_Os02g01090	LOC_Os02g02800	LOC_Os02g04670	LOC_Os02g06270	LOC_Os02g07410	LOC_Os02g13740	LOC_Os02g35080	LOC_Os02g41640	LOC_Os02g46320	LOC_Os03g12680	LOC_Os03g22160	LOC_Os03g27003	LOC_Os03g37869	LOC_Os03g43720	LOC_Os03g44820	LOC_Os03g49090	LOC_Os03g51530	LOC_Os03g58690	LOC_Os04g01160	LOC_Os04g09880	LOC_Os04g55640	LOC_Os04g58620	LOC_Os05g01730	LOC_Os06g12380	LOC_Os06g14180	LOC_Os06g33520	LOC_Os07g32690	LOC_Os07g48620	LOC_Os08g06410	LOC_Os08g08800	LOC_Os08g31510	LOC_Os08g38480	LOC_Os09g24910	LOC_Os09g27100	LOC_Os09g30180	LOC_Os09g33540	LOC_Os10g10030	LOC_Os10g20870	LOC_Os10g23110	LOC_Os10g35190	LOC_Os11g05630	LOC_Os11g08740
	LOC_Os01g10630	LOC_Os01g21990	LOC_Os01g32770	LOC_Os01g39040	LOC_Os01g65330	LOC_Os01g70160	LOC_Os01g71420	LOC_Os02g01100	LOC_Os02g02810	LOC_Os02g04680	LOC_Os02g06280	LOC_Os02g07420	LOC_Os02g13750	LOC_Os02g35090	LOC_Os02g41650	LOC_Os02g46340	LOC_Os03g12690	LOC_Os03g22170	LOC_Os03g27010	LOC_Os03g37878	LOC_Os03g43730	LOC_Os03g44830	LOC_Os03g49100	LOC_Os03g51550	LOC_Os03g58700	LOC_Os04g01170	LOC_Os04g09900	LOC_Os04g55650	LOC_Os04g58630	LOC_Os05g01750	LOC_Os06g12390	LOC_Os06g14190	LOC_Os06g33530	LOC_Os07g32700	LOC_Os07g48630	LOC_Os08g06415	LOC_Os08g08810	LOC_Os08g31520	LOC_Os08g38490	LOC_Os09g24924	LOC_Os09g27110	LOC_Os09g30190	LOC_Os09g33550	LOC_Os10g10040	LOC_Os10g20880	LOC_Os10g23120	LOC_Os10g35200	LOC_Os11g05640	LOC_Os11g08750
	LOC_Os01g10640	LOC_Os01g22000	LOC_Os01g32780	LOC_Os01g39050	LOC_Os01g65340	LOC_Os01g70170	LOC_Os01g71430	LOC_Os02g01110	LOC_Os02g02820	LOC_Os02g04690	LOC_Os02g06290	LOC_Os02g07430	LOC_Os02g13760	LOC_Os02g35100	LOC_Os02g41670	LOC_Os02g46350	LOC_Os03g12700	LOC_Os03g22180	LOC_Os03g27019	LOC_Os03g37890	LOC_Os03g43750	LOC_Os03g44835	LOC_Os03g49110	LOC_Os03g51556	LOC_Os03g58710	LOC_Os04g01180	LOC_Os04g09910	LOC_Os04g55660	LOC_Os04g58640	LOC_Os05g01760	LOC_Os06g12400	LOC_Os06g14200	LOC_Os06g33549	LOC_Os07g32710	LOC_Os07g48640	LOC_Os08g06420	LOC_Os08g08820	LOC_Os08g31540	LOC_Os08g38500	LOC_Os09g24940	LOC_Os09g27120	LOC_Os09g30200	LOC_Os09g33555	LOC_Os10g10050	LOC_Os10g20890	LOC_Os10g23130	LOC_Os10g35210	LOC_Os11g05650	LOC_Os11g08760
	LOC_Os01g10650	LOC_Os01g22010	LOC_Os01g32790	LOC_Os01g39060	LOC_Os01g65350	LOC_Os01g70180	LOC_Os01g71440	LOC_Os02g01120	LOC_Os02g02830	LOC_Os02g04700	LOC_Os02g06300	LOC_Os02g07440	LOC_Os02g13770	LOC_Os02g35110	LOC_Os02g41680	LOC_Os02g46360	LOC_Os03g12710	LOC_Os03g22190	LOC_Os03g27030	LOC_Os03g37900	LOC_Os03g43760	LOC_Os03g44840	LOC_Os03g49120	LOC_Os03g51570	LOC_Os03g58720	LOC_Os04g01190	LOC_Os04g09920	LOC_Os04g55670	LOC_Os04g58650	LOC_Os05g01770	LOC_Os06g12410	LOC_Os06g14210	LOC_Os06g33570	LOC_Os07g32730	LOC_Os07g48650	LOC_Os08g06430	LOC_Os08g08830	LOC_Os08g31550	LOC_Os08g38510	LOC_Os09g24954	LOC_Os09g27130	LOC_Os09g30210	LOC_Os09g33559	LOC_Os10g10060	LOC_Os10g20900	LOC_Os10g23140	LOC_Os10g35220	LOC_Os11g05660	LOC_Os11g08770
	LOC_Os01g10660	LOC_Os01g22030	LOC_Os01g32800	LOC_Os01g39070	LOC_Os01g65360	LOC_Os01g70190	LOC_Os01g71450	LOC_Os02g01130	LOC_Os02g02840	LOC_Os02g04710	LOC_Os02g06310	LOC_Os02g07450	LOC_Os02g13780	LOC_Os02g35120	LOC_Os02g41690	LOC_Os02g46370	LOC_Os03g12720	LOC_Os03g22200	LOC_Os03g27040	LOC_Os03g37915	LOC_Os03g43770	LOC_Os03g44850	LOC_Os03g49126	LOC_Os03g51580	LOC_Os03g58730	LOC_Os04g01200	LOC_Os04g09930	LOC_Os04g55680	LOC_Os04g58680	LOC_Os05g01780	LOC_Os06g12430	LOC_Os06g14220	LOC_Os06g33580	LOC_Os07g32740	LOC_Os07g48660	LOC_Os08g06440	LOC_Os08g08840	LOC_Os08g31560	LOC_Os08g38520	LOC_Os09g24965	LOC_Os09g27135	LOC_Os09g30220	LOC_Os09g33580	LOC_Os10g10080	LOC_Os10g20910	LOC_Os10g23150	LOC_Os10g35230	LOC_Os11g05680	LOC_Os11g08780
	LOC_Os01g10670	LOC_Os01g22039	LOC_Os01g32810	LOC_Os01g39080	LOC_Os01g65370	LOC_Os01g70200	LOC_Os01g71460	LOC_Os02g01140	LOC_Os02g02850	LOC_Os02g04720	LOC_Os02g06320	LOC_Os02g07460	LOC_Os02g13785	LOC_Os02g35130	LOC_Os02g41696	LOC_Os02g46380	LOC_Os03g12730	LOC_Os03g22210	LOC_Os03g27050	LOC_Os03g37920	LOC_Os03g43779	LOC_Os03g44860	LOC_Os03g49132	LOC_Os03g51590	LOC_Os03g58740	LOC_Os04g01210	LOC_Os04g09940	LOC_Os04g55690	LOC_Os04g58690	LOC_Os05g01790	LOC_Os06g12440	LOC_Os06g14230	LOC_Os06g33590	LOC_Os07g32750	LOC_Os07g48670	LOC_Os08g06450	LOC_Os08g08850	LOC_Os08g31569	LOC_Os08g38530	LOC_Os09g24970	LOC_Os09g27140	LOC_Os09g30230	LOC_Os09g33590	LOC_Os10g10090	LOC_Os10g20920	LOC_Os10g23160	LOC_Os10g35240	LOC_Os11g05690	LOC_Os11g08790
	LOC_Os01g10680	LOC_Os01g22050	LOC_Os01g32830	LOC_Os01g39090	LOC_Os01g65380	LOC_Os01g70210	LOC_Os01g71474	LOC_Os02g01150	LOC_Os02g02860	LOC_Os02g04725	LOC_Os02g06330	LOC_Os02g07480	LOC_Os02g13790	LOC_Os02g35140	LOC_Os02g41702	LOC_Os02g46390	LOC_Os03g12750	LOC_Os03g22220	LOC_Os03g27054	LOC_Os03g37930	LOC_Os03g43790	LOC_Os03g44870	LOC_Os03g49140	LOC_Os03g51600	LOC_Os03g58750	LOC_Os04g01230	LOC_Os04g09950	LOC_Os04g55700	LOC_Os04g58700	LOC_Os05g01810	LOC_Os06g12450	LOC_Os06g14240	LOC_Os06g33600	LOC_Os07g32761	LOC_Os07g48680	LOC_Os08g06460	LOC_Os08g08860	LOC_Os08g31580	LOC_Os08g38540	LOC_Os09g24980	LOC_Os09g27150	LOC_Os09g30240	LOC_Os09g33600	LOC_Os10g10100	LOC_Os10g20930	LOC_Os10g23180	LOC_Os10g35250	LOC_Os11g05700	LOC_Os11g08800
	LOC_Os01g10690	LOC_Os01g22070	LOC_Os01g32840	LOC_Os01g39100	LOC_Os01g65400	LOC_Os01g70220	LOC_Os01g71490	LOC_Os02g01160	LOC_Os02g02870	LOC_Os02g04730	LOC_Os02g06340	LOC_Os02g07490	LOC_Os02g13800	LOC_Os02g35144	LOC_Os02g41710	LOC_Os02g46400	LOC_Os03g12760	LOC_Os03g22230	LOC_Os03g27060	LOC_Os03g37940	LOC_Os03g43800	LOC_Os03g44880	LOC_Os03g49150	LOC_Os03g51610	LOC_Os03g58764	LOC_Os04g01240	LOC_Os04g09960	LOC_Os04g55710	LOC_Os04g58710	LOC_Os05g01820	LOC_Os06g12455	LOC_Os06g14250	LOC_Os06g33610	LOC_Os07g32774	LOC_Os07g48690	LOC_Os08g06470	LOC_Os08g08870	LOC_Os08g31590	LOC_Os08g38550	LOC_Os09g24990	LOC_Os09g27160	LOC_Os09g30250	LOC_Os09g33610	LOC_Os10g10110	LOC_Os10g20940	LOC_Os10g23190	LOC_Os10g35260	LOC_Os11g05710	LOC_Os11g08810
	LOC_Os01g10700	LOC_Os01g22080	LOC_Os01g32849	LOC_Os01g39110	LOC_Os01g65410	LOC_Os01g70230	LOC_Os01g71510	LOC_Os02g01170	LOC_Os02g02880	LOC_Os02g04740	LOC_Os02g06350	LOC_Os02g07495	LOC_Os02g13810	LOC_Os02g35150	LOC_Os02g41720	LOC_Os02g46410	LOC_Os03g12780	LOC_Os03g22240	LOC_Os03g27070	LOC_Os03g37950	LOC_Os03g43810	LOC_Os03g44890	LOC_Os03g49160	LOC_Os03g51620	LOC_Os03g58780	LOC_Os04g01250	LOC_Os04g09980	LOC_Os04g55720	LOC_Os04g58720	LOC_Os05g01830	LOC_Os06g12460	LOC_Os06g14260	LOC_Os06g33620	LOC_Os07g32790	LOC_Os07g48700	LOC_Os08g06474	LOC_Os08g08880	LOC_Os08g31600	LOC_Os08g38560	LOC_Os09g25000	LOC_Os09g27170	LOC_Os09g30260	LOC_Os09g33620	LOC_Os10g10130	LOC_Os10g20950	LOC_Os10g23204	LOC_Os10g35270	LOC_Os11g05720	LOC_Os11g08820
	LOC_Os01g10710	LOC_Os01g22090	LOC_Os01g32860	LOC_Os01g39120	LOC_Os01g65420	LOC_Os01g70240	LOC_Os01g71520	LOC_Os02g01180	LOC_Os02g02890	LOC_Os02g04750	LOC_Os02g06360	LOC_Os02g07500	LOC_Os02g13820	LOC_Os02g35160	LOC_Os02g41730	LOC_Os02g46420	LOC_Os03g12790	LOC_Os03g22250	LOC_Os03g27080	LOC_Os03g37954	LOC_Os03g43814	LOC_Os03g44900	LOC_Os03g49170	LOC_Os03g51640	LOC_Os03g58790	LOC_Os04g01260	LOC_Os04g09990	LOC_Os04g55730	LOC_Os04g58730	LOC_Os05g01840	LOC_Os06g12470	LOC_Os06g14270	LOC_Os06g33630	LOC_Os07g32800	LOC_Os07g48710	LOC_Os08g06478	LOC_Os08g08890	LOC_Os08g31610	LOC_Os08g38570	LOC_Os09g25010	LOC_Os09g27180	LOC_Os09g30270	LOC_Os09g33630	LOC_Os10g10140	LOC_Os10g20960	LOC_Os10g23220	LOC_Os10g35280	LOC_Os11g05730	LOC_Os11g08830
	LOC_Os01g10720	LOC_Os01g22100	LOC_Os01g32864	LOC_Os01g39134	LOC_Os01g65440	LOC_Os01g70250	LOC_Os01g71530	LOC_Os02g01190	LOC_Os02g02900	LOC_Os02g04755	LOC_Os02g06370	LOC_Os02g07510	LOC_Os02g13830	LOC_Os02g35170	LOC_Os02g41740	LOC_Os02g46440	LOC_Os03g12810	LOC_Os03g22259	LOC_Os03g27090	LOC_Os03g37960	LOC_Os03g43820	LOC_Os03g44910	LOC_Os03g49180	LOC_Os03g51650	LOC_Os03g58800	LOC_Os04g01270	LOC_Os04g10000	LOC_Os04g55740	LOC_Os04g58734	LOC_Os05g01850	LOC_Os06g12480	LOC_Os06g14280	LOC_Os06g33640	LOC_Os07g32810	LOC_Os07g48720	LOC_Os08g06480	LOC_Os08g08900	LOC_Os08g31620	LOC_Os08g38580	LOC_Os09g25030	LOC_Os09g27190	LOC_Os09g30280	LOC_Os09g33640	LOC_Os10g10149	LOC_Os10g20970	LOC_Os10g23230	LOC_Os10g35290	LOC_Os11g05740	LOC_Os11g08840
	LOC_Os01g10740	LOC_Os01g22110	LOC_Os01g32870	LOC_Os01g39136	LOC_Os01g65450		LOC_Os01g71540	LOC_Os02g01200	LOC_Os02g02910	LOC_Os02g04760	LOC_Os02g06380	LOC_Os02g07520	LOC_Os02g13840	LOC_Os02g35180	LOC_Os02g41750	LOC_Os02g46450	LOC_Os03g12815	LOC_Os03g22270	LOC_Os03g27110	LOC_Os03g37970	LOC_Os03g43830	LOC_Os03g44920	LOC_Os03g49190	LOC_Os03g51660	LOC_Os03g58810	LOC_Os04g01280	LOC_Os04g10010	LOC_Os04g55750	LOC_Os04g58740	LOC_Os05g01860	LOC_Os06g12490	LOC_Os06g14290	LOC_Os06g33650	LOC_Os07g32820	LOC_Os07g48730	LOC_Os08g06490	LOC_Os08g08910	LOC_Os08g31630	LOC_Os08g38590	LOC_Os09g25040	LOC_Os09g27200	LOC_Os09g30290	LOC_Os09g33650	LOC_Os10g10160	LOC_Os10g20980	LOC_Os10g23240	LOC_Os10g35294	LOC_Os11g05750	LOC_Os11g08850
	LOC_Os01g10750	LOC_Os01g22120	LOC_Os01g32880	LOC_Os01g39150	LOC_Os01g65460		LOC_Os01g71558	LOC_Os02g01210	LOC_Os02g02920	LOC_Os02g04770	LOC_Os02g06390	LOC_Os02g07530	LOC_Os02g13850	LOC_Os02g35190	LOC_Os02g41760	LOC_Os02g46460	LOC_Os03g12820	LOC_Os03g22290	LOC_Os03g27120	LOC_Os03g37984	LOC_Os03g43840	LOC_Os03g44930	LOC_Os03g49200	LOC_Os03g51670	LOC_Os03g58820	LOC_Os04g01290	LOC_Os04g10020	LOC_Os04g55760	LOC_Os04g58750	LOC_Os05g01870	LOC_Os06g12500	LOC_Os06g14300	LOC_Os06g33660	LOC_Os07g32830	LOC_Os07g48750	LOC_Os08g06500	LOC_Os08g08920	LOC_Os08g31649	LOC_Os08g38600	LOC_Os09g25050	LOC_Os09g27210	LOC_Os09g30300	LOC_Os09g33660	LOC_Os10g10170	LOC_Os10g20990	LOC_Os10g23250	LOC_Os10g35300	LOC_Os11g05760	LOC_Os11g08860
	LOC_Os01g10760	LOC_Os01g22140	LOC_Os01g32890	LOC_Os01g39160	LOC_Os01g65470		LOC_Os01g71570	LOC_Os02g01220	LOC_Os02g02930	LOC_Os02g04780	LOC_Os02g06400	LOC_Os02g07540	LOC_Os02g13860	LOC_Os02g35200	LOC_Os02g41770	LOC_Os02g46473	LOC_Os03g12830	LOC_Os03g22300	LOC_Os03g27140	LOC_Os03g38000	LOC_Os03g43850	LOC_Os03g44934	LOC_Os03g49210		LOC_Os03g58830	LOC_Os04g01300	LOC_Os04g10030	LOC_Os04g55770	LOC_Os04g58760	LOC_Os05g01880	LOC_Os06g12510	LOC_Os06g14310	LOC_Os06g33680	LOC_Os07g32839	LOC_Os07g48760	LOC_Os08g06510	LOC_Os08g08930	LOC_Os08g31660	LOC_Os08g38610	LOC_Os09g25060	LOC_Os09g27220	LOC_Os09g30310	LOC_Os09g33670	LOC_Os10g10175	LOC_Os10g21000	LOC_Os10g23260	LOC_Os10g35310	LOC_Os11g05770	LOC_Os11g08870
	LOC_Os01g10770	LOC_Os01g22150	LOC_Os01g32900	LOC_Os01g39170	LOC_Os01g65480		LOC_Os01g71590	LOC_Os02g01230	LOC_Os02g02940	LOC_Os02g04790	LOC_Os02g06410	LOC_Os02g07550	LOC_Os02g13870	LOC_Os02g35210	LOC_Os02g41780	LOC_Os02g46480	LOC_Os03g12840	LOC_Os03g22310	LOC_Os03g27150	LOC_Os03g38010	LOC_Os03g43860	LOC_Os03g44940	LOC_Os03g49220		LOC_Os03g58840	LOC_Os04g01310	LOC_Os04g10040	LOC_Os04g55780	LOC_Os04g58770	LOC_Os05g01890	LOC_Os06g12520	LOC_Os06g14324	LOC_Os06g33690	LOC_Os07g32850	LOC_Os07g48770	LOC_Os08g06520	LOC_Os08g08940	LOC_Os08g31670	LOC_Os08g38620	LOC_Os09g25070	LOC_Os09g27230	LOC_Os09g30320	LOC_Os09g33680	LOC_Os10g10180	LOC_Os10g21020	LOC_Os10g23270	LOC_Os10g35320	LOC_Os11g05780	LOC_Os11g08880
	LOC_Os01g10780	LOC_Os01g22170	LOC_Os01g32910	LOC_Os01g39180	LOC_Os01g65490		LOC_Os01g71599	LOC_Os02g01240	LOC_Os02g02950	LOC_Os02g04800	LOC_Os02g06420	LOC_Os02g07560	LOC_Os02g13880	LOC_Os02g35220	LOC_Os02g41790	LOC_Os02g46490	LOC_Os03g12850	LOC_Os03g22320	LOC_Os03g27160	LOC_Os03g38020	LOC_Os03g43870	LOC_Os03g44944	LOC_Os03g49230		LOC_Os03g58850	LOC_Os04g01320	LOC_Os04g10050	LOC_Os04g55790	LOC_Os04g58780	LOC_Os05g01900	LOC_Os06g12530	LOC_Os06g14340	LOC_Os06g33700	LOC_Os07g32870	LOC_Os07g48780	LOC_Os08g06530	LOC_Os08g08950	LOC_Os08g31680	LOC_Os08g38630	LOC_Os09g25080	LOC_Os09g27240	LOC_Os09g30330	LOC_Os09g33690	LOC_Os10g10190	LOC_Os10g21040	LOC_Os10g23280	LOC_Os10g35330	LOC_Os11g05790	LOC_Os11g08889
	LOC_Os01g10790	LOC_Os01g22180		LOC_Os01g39190	LOC_Os01g65500		LOC_Os01g71620	LOC_Os02g01245	LOC_Os02g02960	LOC_Os02g04810	LOC_Os02g06430	LOC_Os02g07570	LOC_Os02g13890	LOC_Os02g35230	LOC_Os02g41800	LOC_Os02g46500	LOC_Os03g12860	LOC_Os03g22330	LOC_Os03g27170	LOC_Os03g38040	LOC_Os03g43880	LOC_Os03g44950	LOC_Os03g49240		LOC_Os03g58870	LOC_Os04g01330	LOC_Os04g10060	LOC_Os04g55800	LOC_Os04g58790	LOC_Os05g01910	LOC_Os06g12539	LOC_Os06g14350	LOC_Os06g33710	LOC_Os07g32880	LOC_Os07g48790	LOC_Os08g06540	LOC_Os08g08960	LOC_Os08g31690	LOC_Os08g38640	LOC_Os09g25090	LOC_Os09g27250	LOC_Os09g30340	LOC_Os09g33700	LOC_Os10g10200	LOC_Os10g21050	LOC_Os10g23290	LOC_Os10g35340	LOC_Os11g05800	LOC_Os11g08900
	LOC_Os01g10800	LOC_Os01g22190		LOC_Os01g39200	LOC_Os01g65510		LOC_Os01g71624	LOC_Os02g01250	LOC_Os02g02970	LOC_Os02g04820	LOC_Os02g06440	LOC_Os02g07575	LOC_Os02g13900	LOC_Os02g35240	LOC_Os02g41810	LOC_Os02g46510	LOC_Os03g12870	LOC_Os03g22340	LOC_Os03g27190	LOC_Os03g38050	LOC_Os03g43890	LOC_Os03g44970	LOC_Os03g49250		LOC_Os03g58880	LOC_Os04g01340		LOC_Os04g55810	LOC_Os04g58800	LOC_Os05g01920	LOC_Os06g12550	LOC_Os06g14370	LOC_Os06g33720	LOC_Os07g32890	LOC_Os07g48800	LOC_Os08g06550	LOC_Os08g08970	LOC_Os08g31700	LOC_Os08g38650	LOC_Os09g25100	LOC_Os09g27260	LOC_Os09g30350	LOC_Os09g33710	LOC_Os10g10214	LOC_Os10g21060	LOC_Os10g23300	LOC_Os10g35350	LOC_Os11g05810	LOC_Os11g08909
	LOC_Os01g10810	LOC_Os01g22200		LOC_Os01g39210	LOC_Os01g65520		LOC_Os01g71630	LOC_Os02g01260	LOC_Os02g02980	LOC_Os02g04830	LOC_Os02g06450	LOC_Os02g07580	LOC_Os02g13910		LOC_Os02g41820	LOC_Os02g46520	LOC_Os03g12879	LOC_Os03g22350	LOC_Os03g27200	LOC_Os03g38070	LOC_Os03g43900	LOC_Os03g44974	LOC_Os03g49260		LOC_Os03g58890	LOC_Os04g01354		LOC_Os04g55820	LOC_Os04g58810	LOC_Os05g01940	LOC_Os06g12560	LOC_Os06g14379	LOC_Os06g33730	LOC_Os07g32900	LOC_Os07g48810	LOC_Os08g06560	LOC_Os08g08980	LOC_Os08g31720	LOC_Os08g38660	LOC_Os09g25110	LOC_Os09g27270	LOC_Os09g30360	LOC_Os09g33720	LOC_Os10g10230	LOC_Os10g21070	LOC_Os10g23310	LOC_Os10g35360	LOC_Os11g05820	LOC_Os11g08918
	LOC_Os01g10820	LOC_Os01g22209		LOC_Os01g39220	LOC_Os01g65530		LOC_Os01g71640	LOC_Os02g01270	LOC_Os02g02990	LOC_Os02g04840	LOC_Os02g06460	LOC_Os02g07600	LOC_Os02g13920		LOC_Os02g41830	LOC_Os02g46530	LOC_Os03g12890	LOC_Os03g22360	LOC_Os03g27210	LOC_Os03g38076	LOC_Os03g43910	LOC_Os03g44980	LOC_Os03g49270		LOC_Os03g58900	LOC_Os04g01370		LOC_Os04g55830	LOC_Os04g58820	LOC_Os05g01950	LOC_Os06g12570	LOC_Os06g14390	LOC_Os06g33750	LOC_Os07g32910	LOC_Os07g48820	LOC_Os08g06570	LOC_Os08g08990	LOC_Os08g31730	LOC_Os08g38670	LOC_Os09g25120	LOC_Os09g27290	LOC_Os09g30370	LOC_Os09g33730	LOC_Os10g10244	LOC_Os10g21080	LOC_Os10g23320	LOC_Os10g35370	LOC_Os11g05830	LOC_Os11g08930
	LOC_Os01g10830	LOC_Os01g22220		LOC_Os01g39230	LOC_Os01g65540		LOC_Os01g71650	LOC_Os02g01275	LOC_Os02g03000	LOC_Os02g04850	LOC_Os02g06470	LOC_Os02g07610	LOC_Os02g13930		LOC_Os02g41840	LOC_Os02g46540	LOC_Os03g12900	LOC_Os03g22370	LOC_Os03g27230	LOC_Os03g38082	LOC_Os03g43920	LOC_Os03g44990	LOC_Os03g49280		LOC_Os03g58910	LOC_Os04g01380		LOC_Os04g55840	LOC_Os04g58830	LOC_Os05g01960	LOC_Os06g12580	LOC_Os06g14400	LOC_Os06g33759	LOC_Os07g32920	LOC_Os07g48830	LOC_Os08g06580	LOC_Os08g09000	LOC_Os08g31740	LOC_Os08g38680	LOC_Os09g25130	LOC_Os09g27300	LOC_Os09g30380	LOC_Os09g33740	LOC_Os10g10260	LOC_Os10g21090	LOC_Os10g23820	LOC_Os10g35380	LOC_Os11g05840	LOC_Os11g08940
	LOC_Os01g10840	LOC_Os01g22230		LOC_Os01g39250	LOC_Os01g65550		LOC_Os01g71660	LOC_Os02g01280	LOC_Os02g03010	LOC_Os02g04860	LOC_Os02g06480	LOC_Os02g07620	LOC_Os02g13940		LOC_Os02g41850	LOC_Os02g46550	LOC_Os03g12910	LOC_Os03g22380	LOC_Os03g27250	LOC_Os03g38090	LOC_Os03g43930	LOC_Os03g45000	LOC_Os03g49290		LOC_Os03g58920	LOC_Os04g01390		LOC_Os04g55850	LOC_Os04g58840	LOC_Os05g01970	LOC_Os06g12590	LOC_Os06g14406	LOC_Os06g33770	LOC_Os07g32940	LOC_Os07g48840	LOC_Os08g06590	LOC_Os08g09010	LOC_Os08g31750	LOC_Os08g38690	LOC_Os09g25150	LOC_Os09g27310	LOC_Os09g30390	LOC_Os09g33750	LOC_Os10g10270	LOC_Os10g21100	LOC_Os10g23830	LOC_Os10g35390	LOC_Os11g05850	LOC_Os11g08950
	LOC_Os01g10850	LOC_Os01g22249		LOC_Os01g39260	LOC_Os01g65560		LOC_Os01g71670	LOC_Os02g01290	LOC_Os02g03020	LOC_Os02g04870	LOC_Os02g06490	LOC_Os02g07624	LOC_Os02g13950		LOC_Os02g41860	LOC_Os02g46560	LOC_Os03g12920	LOC_Os03g22390	LOC_Os03g27260	LOC_Os03g38094	LOC_Os03g43940	LOC_Os03g45010	LOC_Os03g49300		LOC_Os03g58930	LOC_Os04g01400		LOC_Os04g55860	LOC_Os04g58850	LOC_Os05g01990	LOC_Os06g12600	LOC_Os06g14420	LOC_Os06g33780	LOC_Os07g32950	LOC_Os07g48850	LOC_Os08g06600	LOC_Os08g09020	LOC_Os08g31760	LOC_Os08g38700	LOC_Os09g25160	LOC_Os09g27320	LOC_Os09g30400	LOC_Os09g33760	LOC_Os10g10280	LOC_Os10g21110	LOC_Os10g23840	LOC_Os10g35400	LOC_Os11g05860	LOC_Os11g08970
	LOC_Os01g10860	LOC_Os01g22270		LOC_Os01g39270	LOC_Os01g65580		LOC_Os01g71680	LOC_Os02g01300	LOC_Os02g03030	LOC_Os02g04880	LOC_Os02g06500	LOC_Os02g07628	LOC_Os02g13960		LOC_Os02g41870	LOC_Os02g46570	LOC_Os03g12930	LOC_Os03g22400	LOC_Os03g27270	LOC_Os03g38100	LOC_Os03g43950	LOC_Os03g45030	LOC_Os03g49310		LOC_Os03g58940	LOC_Os04g01410		LOC_Os04g55870	LOC_Os04g58860	LOC_Os05g01994	LOC_Os06g12610	LOC_Os06g14430	LOC_Os06g33790	LOC_Os07g32960	LOC_Os07g48870	LOC_Os08g06610	LOC_Os08g09030	LOC_Os08g31769	LOC_Os08g38710	LOC_Os09g25170	LOC_Os09g27330	LOC_Os09g30410	LOC_Os09g33770	LOC_Os10g10290	LOC_Os10g21130	LOC_Os10g23860	LOC_Os10g35412	LOC_Os11g05870	LOC_Os11g08980
	LOC_Os01g10870	LOC_Os01g22280		LOC_Os01g39280	LOC_Os01g65590		LOC_Os01g71690	LOC_Os02g01310	LOC_Os02g03040	LOC_Os02g04890	LOC_Os02g06510	LOC_Os02g07630	LOC_Os02g13965		LOC_Os02g41880	LOC_Os02g46580	LOC_Os03g12940	LOC_Os03g22410	LOC_Os03g27280	LOC_Os03g38110	LOC_Os03g43960	LOC_Os03g45040	LOC_Os03g49330		LOC_Os03g58960	LOC_Os04g01420		LOC_Os04g55879	LOC_Os04g58870	LOC_Os05g02010	LOC_Os06g12620	LOC_Os06g14440	LOC_Os06g33800	LOC_Os07g32970	LOC_Os07g48880	LOC_Os08g06620	LOC_Os08g09040	LOC_Os08g31780	LOC_Os08g38720	LOC_Os09g25190	LOC_Os09g27340	LOC_Os09g30411	LOC_Os09g33780	LOC_Os10g10300	LOC_Os10g21140	LOC_Os10g23870	LOC_Os10g35424	LOC_Os11g05880	LOC_Os11g08990
	LOC_Os01g10880	LOC_Os01g22300		LOC_Os01g39290	LOC_Os01g65600		LOC_Os01g71700	LOC_Os02g01326	LOC_Os02g03050	LOC_Os02g04900	LOC_Os02g06520	LOC_Os02g07640	LOC_Os02g13970		LOC_Os02g41890	LOC_Os02g46600	LOC_Os03g12945	LOC_Os03g22420	LOC_Os03g27290	LOC_Os03g38120	LOC_Os03g43970	LOC_Os03g45050	LOC_Os03g49340		LOC_Os03g58970	LOC_Os04g01439		LOC_Os04g55890	LOC_Os04g58880	LOC_Os05g02020	LOC_Os06g12630	LOC_Os06g14450	LOC_Os06g33810	LOC_Os07g32979	LOC_Os07g48890	LOC_Os08g06630	LOC_Os08g09050	LOC_Os08g31790	LOC_Os08g38730	LOC_Os09g25200	LOC_Os09g27350	LOC_Os09g30412	LOC_Os09g33790	LOC_Os10g10310	LOC_Os10g21150	LOC_Os10g23880	LOC_Os10g35436	LOC_Os11g05890	LOC_Os11g09000
	LOC_Os01g10890	LOC_Os01g22309		LOC_Os01g39310	LOC_Os01g65610		LOC_Os01g71710	LOC_Os02g01332	LOC_Os02g03060	LOC_Os02g04910	LOC_Os02g06530	LOC_Os02g07650	LOC_Os02g13980		LOC_Os02g41900	LOC_Os02g46610	LOC_Os03g12950	LOC_Os03g22430	LOC_Os03g27300	LOC_Os03g38130	LOC_Os03g43980	LOC_Os03g45070	LOC_Os03g49350		LOC_Os03g58980	LOC_Os04g01460		LOC_Os04g55899	LOC_Os04g58890	LOC_Os05g02030	LOC_Os06g12640	LOC_Os06g14460	LOC_Os06g33820	LOC_Os07g32990	LOC_Os07g48900	LOC_Os08g06640	LOC_Os08g09060	LOC_Os08g31800	LOC_Os08g38740	LOC_Os09g25210	LOC_Os09g27360	LOC_Os09g30414	LOC_Os09g33800	LOC_Os10g10320	LOC_Os10g21160	LOC_Os10g23884	LOC_Os10g35440	LOC_Os11g05900	LOC_Os11g09010
	LOC_Os01g10900	LOC_Os01g22320		LOC_Os01g39320	LOC_Os01g65620		LOC_Os01g71720	LOC_Os02g01340	LOC_Os02g03070	LOC_Os02g04915	LOC_Os02g06540	LOC_Os02g07654	LOC_Os02g13990		LOC_Os02g41904	LOC_Os02g46620	LOC_Os03g12960	LOC_Os03g22440	LOC_Os03g27310	LOC_Os03g38140	LOC_Os03g43990	LOC_Os03g45110	LOC_Os03g49360		LOC_Os03g58990	LOC_Os04g01470		LOC_Os04g55910	LOC_Os04g58900	LOC_Os05g02040	LOC_Os06g12649	LOC_Os06g14470	LOC_Os06g33830	LOC_Os07g33000	LOC_Os07g48910	LOC_Os08g06659	LOC_Os08g09080	LOC_Os08g31810	LOC_Os08g38750	LOC_Os09g25220	LOC_Os09g27370	LOC_Os09g30418	LOC_Os09g33810	LOC_Os10g10334	LOC_Os10g21170	LOC_Os10g23890	LOC_Os10g35444	LOC_Os11g05910	LOC_Os11g09020
	LOC_Os01g10910	LOC_Os01g22336		LOC_Os01g39330	LOC_Os01g65630		LOC_Os01g71740	LOC_Os02g01350	LOC_Os02g03090	LOC_Os02g04924	LOC_Os02g06550	LOC_Os02g07670	LOC_Os02g14000		LOC_Os02g41910	LOC_Os02g46630	LOC_Os03g12970	LOC_Os03g22450	LOC_Os03g27320	LOC_Os03g38150	LOC_Os03g44000	LOC_Os03g45120	LOC_Os03g49380		LOC_Os03g59010	LOC_Os04g01480		LOC_Os04g55920	LOC_Os04g58910	LOC_Os05g02050	LOC_Os06g12660	LOC_Os06g14480	LOC_Os06g33840	LOC_Os07g33010	LOC_Os07g48920	LOC_Os08g06680	LOC_Os08g09090	LOC_Os08g31814	LOC_Os08g38760	LOC_Os09g25230	LOC_Os09g27380	LOC_Os09g30438	LOC_Os09g33820	LOC_Os10g10350	LOC_Os10g21180	LOC_Os10g23900	LOC_Os10g35450	LOC_Os11g05920	LOC_Os11g09030
	LOC_Os01g10920	LOC_Os01g22352		LOC_Os01g39340	LOC_Os01g65640		LOC_Os01g71750	LOC_Os02g01355	LOC_Os02g03100	LOC_Os02g04940	LOC_Os02g06560	LOC_Os02g07680	LOC_Os02g14020		LOC_Os02g41920	LOC_Os02g46640	LOC_Os03g12980	LOC_Os03g22460	LOC_Os03g27330	LOC_Os03g38170	LOC_Os03g44010	LOC_Os03g45130	LOC_Os03g49400		LOC_Os03g59020	LOC_Os04g01490		LOC_Os04g55930	LOC_Os04g58920	LOC_Os05g02060	LOC_Os06g12680	LOC_Os06g14490	LOC_Os06g33850	LOC_Os07g33020	LOC_Os07g48930	LOC_Os08g06690	LOC_Os08g09100	LOC_Os08g31820	LOC_Os08g38780	LOC_Os09g25240	LOC_Os09g27390	LOC_Os09g30442	LOC_Os09g33830	LOC_Os10g10360	LOC_Os10g21190	LOC_Os10g23910	LOC_Os10g35460	LOC_Os11g05930	LOC_Os11g09040
	LOC_Os01g10930	LOC_Os01g22370		LOC_Os01g39350	LOC_Os01g65650		LOC_Os01g71760	LOC_Os02g01360	LOC_Os02g03110	LOC_Os02g04945	LOC_Os02g06570	LOC_Os02g07690	LOC_Os02g14030		LOC_Os02g41930	LOC_Os02g46650	LOC_Os03g12990	LOC_Os03g22470	LOC_Os03g27340	LOC_Os03g38190	LOC_Os03g44020	LOC_Os03g45140	LOC_Os03g49410		LOC_Os03g59030	LOC_Os04g01500		LOC_Os04g55940	LOC_Os04g58940	LOC_Os05g02070	LOC_Os06g12690	LOC_Os06g14500	LOC_Os06g33860	LOC_Os07g33030	LOC_Os07g48940	LOC_Os08g06700	LOC_Os08g09110	LOC_Os08g31830	LOC_Os08g38790	LOC_Os09g25250	LOC_Os09g27400	LOC_Os09g30446	LOC_Os09g33850	LOC_Os10g10370	LOC_Os10g21192	LOC_Os10g23920	LOC_Os10g35470	LOC_Os11g05935	LOC_Os11g09050
	LOC_Os01g10940	LOC_Os01g22380		LOC_Os01g39360	LOC_Os01g65660		LOC_Os01g71770	LOC_Os02g01365	LOC_Os02g03120	LOC_Os02g04950	LOC_Os02g06580	LOC_Os02g07700	LOC_Os02g14040		LOC_Os02g41940	LOC_Os02g46660	LOC_Os03g13000	LOC_Os03g22480	LOC_Os03g27350	LOC_Os03g38200	LOC_Os03g44030	LOC_Os03g45150	LOC_Os03g49420		LOC_Os03g59040	LOC_Os04g01510		LOC_Os04g55950	LOC_Os04g58960	LOC_Os05g02080	LOC_Os06g12700	LOC_Os06g14510	LOC_Os06g33870	LOC_Os07g33040	LOC_Os07g48950		LOC_Os08g09120	LOC_Os08g31840	LOC_Os08g38800	LOC_Os09g25260	LOC_Os09g27410	LOC_Os09g30454	LOC_Os09g33860	LOC_Os10g10380	LOC_Os10g21194	LOC_Os10g23940	LOC_Os10g35480	LOC_Os11g05940	LOC_Os11g09060
	LOC_Os01g10950	LOC_Os01g22390		LOC_Os01g39370	LOC_Os01g65670		LOC_Os01g71780	LOC_Os02g01370	LOC_Os02g03130	LOC_Os02g04960	LOC_Os02g06584	LOC_Os02g07709	LOC_Os02g14059		LOC_Os02g41954	LOC_Os02g46670	LOC_Os03g13010	LOC_Os03g22490	LOC_Os03g27360	LOC_Os03g38210	LOC_Os03g44040	LOC_Os03g45160	LOC_Os03g49430		LOC_Os03g59050	LOC_Os04g01520		LOC_Os04g55960	LOC_Os04g58970	LOC_Os05g02090	LOC_Os06g12710	LOC_Os06g14520	LOC_Os06g33880	LOC_Os07g33050	LOC_Os07g48960		LOC_Os08g09130	LOC_Os08g31850	LOC_Os08g38810	LOC_Os09g25270	LOC_Os09g27420	LOC_Os09g30458	LOC_Os09g33870	LOC_Os10g10390	LOC_Os10g21196	LOC_Os10g23950	LOC_Os10g35490	LOC_Os11g05950	LOC_Os11g09070
	LOC_Os01g10960	LOC_Os01g22410		LOC_Os01g39380	LOC_Os01g65680		LOC_Os01g71790	LOC_Os02g01380	LOC_Os02g03140	LOC_Os02g04970	LOC_Os02g06588	LOC_Os02g07720	LOC_Os02g14080		LOC_Os02g41961	LOC_Os02g46680	LOC_Os03g13020	LOC_Os03g22500	LOC_Os03g27370	LOC_Os03g38230	LOC_Os03g44050	LOC_Os03g45170	LOC_Os03g49440		LOC_Os03g59060	LOC_Os04g01530		LOC_Os04g55970	LOC_Os04g58980	LOC_Os05g02100	LOC_Os06g12720	LOC_Os06g14530	LOC_Os06g33890	LOC_Os07g33060	LOC_Os07g48970		LOC_Os08g09140	LOC_Os08g31860	LOC_Os08g38820	LOC_Os09g25280	LOC_Os09g27430	LOC_Os09g30462	LOC_Os09g33876	LOC_Os10g10400	LOC_Os10g21198	LOC_Os10g23960	LOC_Os10g35500	LOC_Os11g05960	LOC_Os11g09080
	LOC_Os01g10970	LOC_Os01g22420		LOC_Os01g39385	LOC_Os01g65690		LOC_Os01g71800	LOC_Os02g01390	LOC_Os02g03150	LOC_Os02g04980	LOC_Os02g06592	LOC_Os02g07730	LOC_Os02g14090		LOC_Os02g41970	LOC_Os02g46690	LOC_Os03g13030	LOC_Os03g22510	LOC_Os03g27380	LOC_Os03g38240	LOC_Os03g44070	LOC_Os03g45180	LOC_Os03g49450		LOC_Os03g59070	LOC_Os04g01540		LOC_Os04g55980	LOC_Os04g58990	LOC_Os05g02110	LOC_Os06g12730	LOC_Os06g14540	LOC_Os06g33900	LOC_Os07g33070	LOC_Os07g48980		LOC_Os08g09150	LOC_Os08g31870	LOC_Os08g38830	LOC_Os09g25290	LOC_Os09g27440	LOC_Os09g30466	LOC_Os09g33882	LOC_Os10g10410	LOC_Os10g21212	LOC_Os10g23970	LOC_Os10g35510	LOC_Os11g05970	LOC_Os11g09100
	LOC_Os01g10980	LOC_Os01g22430		LOC_Os01g39399	LOC_Os01g65692		LOC_Os01g71810	LOC_Os02g01400	LOC_Os02g03160	LOC_Os02g04990	LOC_Os02g06600	LOC_Os02g07740	LOC_Os02g14100		LOC_Os02g41980	LOC_Os02g46700	LOC_Os03g13040	LOC_Os03g22530	LOC_Os03g27390	LOC_Os03g38250	LOC_Os03g44100	LOC_Os03g45194	LOC_Os03g49464		LOC_Os03g59080	LOC_Os04g01550		LOC_Os04g56000	LOC_Os04g59000	LOC_Os05g02120	LOC_Os06g12740	LOC_Os06g14550	LOC_Os06g33910	LOC_Os07g33080	LOC_Os07g49000		LOC_Os08g09160	LOC_Os08g31880	LOC_Os08g38840	LOC_Os09g25300	LOC_Os09g27450	LOC_Os09g30474	LOC_Os09g33890	LOC_Os10g10420	LOC_Os10g21214	LOC_Os10g23980	LOC_Os10g35520	LOC_Os11g05980	LOC_Os11g09110
	LOC_Os01g10990	LOC_Os01g22440		LOC_Os01g39420	LOC_Os01g65700		LOC_Os01g71820	LOC_Os02g01410	LOC_Os02g03170	LOC_Os02g05000		LOC_Os02g07750	LOC_Os02g14110		LOC_Os02g41990	LOC_Os02g46710	LOC_Os03g13050	LOC_Os03g22540	LOC_Os03g27400	LOC_Os03g38260	LOC_Os03g44130	LOC_Os03g45210	LOC_Os03g49480		LOC_Os03g59090	LOC_Os04g01560		LOC_Os04g56010		LOC_Os05g02130	LOC_Os06g12750	LOC_Os06g14560	LOC_Os06g33930	LOC_Os07g33090	LOC_Os07g49010		LOC_Os08g09170	LOC_Os08g31890	LOC_Os08g38850	LOC_Os09g25310	LOC_Os09g27460	LOC_Os09g30478	LOC_Os09g33900	LOC_Os10g10434	LOC_Os10g21216	LOC_Os10g23990	LOC_Os10g35530	LOC_Os11g05990	LOC_Os11g09120
	LOC_Os01g11000	LOC_Os01g22450		LOC_Os01g39430	LOC_Os01g65710		LOC_Os01g71830	LOC_Os02g01420	LOC_Os02g03180	LOC_Os02g05020		LOC_Os02g07760	LOC_Os02g14120		LOC_Os02g42000	LOC_Os02g46720	LOC_Os03g13060		LOC_Os03g27410	LOC_Os03g38270	LOC_Os03g44140	LOC_Os03g45220	LOC_Os03g49485			LOC_Os04g01570		LOC_Os04g56020		LOC_Os05g02140	LOC_Os06g12760	LOC_Os06g14570	LOC_Os06g33940	LOC_Os07g33100	LOC_Os07g49020		LOC_Os08g09180	LOC_Os08g31900	LOC_Os08g38860	LOC_Os09g25314	LOC_Os09g27470	LOC_Os09g30486	LOC_Os09g33910	LOC_Os10g10450	LOC_Os10g21218	LOC_Os10g24000	LOC_Os10g35540	LOC_Os11g06000	LOC_Os11g09130
	LOC_Os01g11010	LOC_Os01g22480		LOC_Os01g39440	LOC_Os01g65720		LOC_Os01g71840	LOC_Os02g01430	LOC_Os02g03190	LOC_Os02g05030		LOC_Os02g07770	LOC_Os02g14130		LOC_Os02g42020	LOC_Os02g46730	LOC_Os03g13070		LOC_Os03g27420	LOC_Os03g38284	LOC_Os03g44150	LOC_Os03g45230	LOC_Os03g49490			LOC_Os04g01580				LOC_Os05g02150	LOC_Os06g12780	LOC_Os06g14580	LOC_Os06g33950	LOC_Os07g33110	LOC_Os07g49030		LOC_Os08g09190	LOC_Os08g31910	LOC_Os08g38870	LOC_Os09g25320	LOC_Os09g27480	LOC_Os09g30490	LOC_Os09g33920	LOC_Os10g10460	LOC_Os10g21230	LOC_Os10g24004	LOC_Os10g35550	LOC_Os11g06010	LOC_Os11g09140
	LOC_Os01g11020	LOC_Os01g22490		LOC_Os01g39450	LOC_Os01g65730		LOC_Os01g71850	LOC_Os02g01440	LOC_Os02g03200	LOC_Os02g05040		LOC_Os02g07780	LOC_Os02g14140		LOC_Os02g42030	LOC_Os02g46740	LOC_Os03g13080		LOC_Os03g27430	LOC_Os03g38300	LOC_Os03g44159	LOC_Os03g45250	LOC_Os03g49500			LOC_Os04g01590				LOC_Os05g02160	LOC_Os06g12790	LOC_Os06g14590	LOC_Os06g33960	LOC_Os07g33120	LOC_Os07g49040		LOC_Os08g09200	LOC_Os08g31920	LOC_Os08g38880	LOC_Os09g25330	LOC_Os09g27490	LOC_Os09g30494	LOC_Os09g33930	LOC_Os10g10480	LOC_Os10g21234	LOC_Os10g24010	LOC_Os10g35560	LOC_Os11g06020	LOC_Os11g09150
	LOC_Os01g11040	LOC_Os01g22500		LOC_Os01g39464	LOC_Os01g65740		LOC_Os01g71860	LOC_Os02g01450	LOC_Os02g03210	LOC_Os02g05050		LOC_Os02g07790	LOC_Os02g14150		LOC_Os02g42040	LOC_Os02g46750	LOC_Os03g13100		LOC_Os03g27440	LOC_Os03g38310	LOC_Os03g44170	LOC_Os03g45260	LOC_Os03g49510			LOC_Os04g01600				LOC_Os05g02170	LOC_Os06g12800	LOC_Os06g14600	LOC_Os06g33970	LOC_Os07g33130	LOC_Os07g49050		LOC_Os08g09210	LOC_Os08g31930	LOC_Os08g38890	LOC_Os09g25340	LOC_Os09g27500	LOC_Os09g30498	LOC_Os09g33940	LOC_Os10g10490	LOC_Os10g21236	LOC_Os10g24020	LOC_Os10g35570	LOC_Os11g06030	LOC_Os11g09160
	LOC_Os01g11054	LOC_Os01g22510		LOC_Os01g39480	LOC_Os01g65750		LOC_Os01g71870	LOC_Os02g01460	LOC_Os02g03220	LOC_Os02g05060		LOC_Os02g07800	LOC_Os02g14160		LOC_Os02g42050	LOC_Os02g46760	LOC_Os03g13110		LOC_Os03g27450	LOC_Os03g38320	LOC_Os03g44180	LOC_Os03g45270	LOC_Os03g49520			LOC_Os04g01610				LOC_Os05g02180	LOC_Os06g12810	LOC_Os06g14610	LOC_Os06g33980	LOC_Os07g33150	LOC_Os07g49060		LOC_Os08g09220	LOC_Os08g31940	LOC_Os08g38900	LOC_Os09g25350	LOC_Os09g27510	LOC_Os09g30502	LOC_Os09g33950	LOC_Os10g10500	LOC_Os10g21238	LOC_Os10g24030	LOC_Os10g35580	LOC_Os11g06040	LOC_Os11g09170
	LOC_Os01g11070	LOC_Os01g22520		LOC_Os01g39490	LOC_Os01g65760		LOC_Os01g71880	LOC_Os02g01470	LOC_Os02g03230	LOC_Os02g05070		LOC_Os02g07810	LOC_Os02g14170		LOC_Os02g42060	LOC_Os02g46770	LOC_Os03g13120		LOC_Os03g27460	LOC_Os03g38330	LOC_Os03g44190	LOC_Os03g45280	LOC_Os03g49524			LOC_Os04g01620				LOC_Os05g02190	LOC_Os06g12820	LOC_Os06g14620	LOC_Os06g33990	LOC_Os07g33160	LOC_Os07g49070		LOC_Os08g09230	LOC_Os08g31950	LOC_Os08g38910	LOC_Os09g25360	LOC_Os09g27520	LOC_Os09g30506	LOC_Os09g33960	LOC_Os10g10510	LOC_Os10g21240	LOC_Os10g24040	LOC_Os10g35604	LOC_Os11g06050	LOC_Os11g09180
	LOC_Os01g11080	LOC_Os01g22530		LOC_Os01g39500	LOC_Os01g65770		LOC_Os01g71890	LOC_Os02g01480	LOC_Os02g03240	LOC_Os02g05080		LOC_Os02g07820	LOC_Os02g14180		LOC_Os02g42070	LOC_Os02g46780	LOC_Os03g13130		LOC_Os03g27470	LOC_Os03g38350	LOC_Os03g44200	LOC_Os03g45290	LOC_Os03g49530			LOC_Os04g01630				LOC_Os05g02200	LOC_Os06g12830	LOC_Os06g14630	LOC_Os06g34000	LOC_Os07g33170	LOC_Os07g49080		LOC_Os08g09240	LOC_Os08g31960	LOC_Os08g38920	LOC_Os09g25370	LOC_Os09g27530	LOC_Os09g30510	LOC_Os09g33970	LOC_Os10g10520	LOC_Os10g21244	LOC_Os10g24050	LOC_Os10g35630	LOC_Os11g06070	LOC_Os11g09190
	LOC_Os01g11110	LOC_Os01g22540		LOC_Os01g39510	LOC_Os01g65780		LOC_Os01g71900	LOC_Os02g01490	LOC_Os02g03250	LOC_Os02g05090		LOC_Os02g07830	LOC_Os02g14190		LOC_Os02g42080	LOC_Os02g46790	LOC_Os03g13140		LOC_Os03g27480	LOC_Os03g38359	LOC_Os03g44210	LOC_Os03g45300	LOC_Os03g49540			LOC_Os04g01640				LOC_Os05g02210	LOC_Os06g12840	LOC_Os06g14640	LOC_Os06g34010	LOC_Os07g33180	LOC_Os07g49090		LOC_Os08g09250	LOC_Os08g31970	LOC_Os08g38930	LOC_Os09g25380	LOC_Os09g27540	LOC_Os09g30970	LOC_Os09g33980	LOC_Os10g10530	LOC_Os10g21248	LOC_Os10g24060	LOC_Os10g35640	LOC_Os11g06080	LOC_Os11g09200
	LOC_Os01g11120	LOC_Os01g22550		LOC_Os01g39520	LOC_Os01g65790		LOC_Os01g71910	LOC_Os02g01500	LOC_Os02g03260	LOC_Os02g05100		LOC_Os02g07840	LOC_Os02g14210		LOC_Os02g42090	LOC_Os02g46800	LOC_Os03g13150		LOC_Os03g27484	LOC_Os03g38370	LOC_Os03g44220	LOC_Os03g45310	LOC_Os03g49550			LOC_Os04g01650				LOC_Os05g02220	LOC_Os06g12850	LOC_Os06g14650	LOC_Os06g34020	LOC_Os07g33190	LOC_Os07g49100		LOC_Os08g09260	LOC_Os08g31980	LOC_Os08g38940	LOC_Os09g25390	LOC_Os09g27550	LOC_Os09g30980	LOC_Os09g33986	LOC_Os10g10540	LOC_Os10g21250	LOC_Os10g24070	LOC_Os10g35644	LOC_Os11g06090	LOC_Os11g09210
	LOC_Os01g11130	LOC_Os01g22560		LOC_Os01g39530	LOC_Os01g65800		LOC_Os01g71930	LOC_Os02g01510	LOC_Os02g03270	LOC_Os02g05110		LOC_Os02g07850	LOC_Os02g14220		LOC_Os02g42100	LOC_Os02g46810	LOC_Os03g13160		LOC_Os03g27490	LOC_Os03g38375	LOC_Os03g44230	LOC_Os03g45320	LOC_Os03g49560			LOC_Os04g01660				LOC_Os05g02230	LOC_Os06g12860	LOC_Os06g14660	LOC_Os06g34030		LOC_Os07g49110		LOC_Os08g09270	LOC_Os08g31990	LOC_Os08g38950	LOC_Os09g25400	LOC_Os09g27560	LOC_Os09g30990	LOC_Os09g33992	LOC_Os10g10550	LOC_Os10g21254	LOC_Os10g24080	LOC_Os10g35650	LOC_Os11g06100	LOC_Os11g09220
	LOC_Os01g11140	LOC_Os01g22570		LOC_Os01g39540	LOC_Os01g65810		LOC_Os01g71940	LOC_Os02g01520	LOC_Os02g03280	LOC_Os02g05120		LOC_Os02g07860	LOC_Os02g14230		LOC_Os02g42110	LOC_Os02g46820	LOC_Os03g13170		LOC_Os03g27510	LOC_Os03g38390	LOC_Os03g44240		LOC_Os03g49570			LOC_Os04g01674				LOC_Os05g02240	LOC_Os06g12870	LOC_Os06g14670	LOC_Os06g34040		LOC_Os07g49114		LOC_Os08g09280	LOC_Os08g32000	LOC_Os08g38960	LOC_Os09g25410	LOC_Os09g27570	LOC_Os09g31000	LOC_Os09g34000	LOC_Os10g10560	LOC_Os10g21258	LOC_Os10g24090	LOC_Os10g35660	LOC_Os11g06110	LOC_Os11g09230
	LOC_Os01g11150	LOC_Os01g22590		LOC_Os01g39550	LOC_Os01g65820		LOC_Os01g71950	LOC_Os02g01530	LOC_Os02g03294	LOC_Os02g05130		LOC_Os02g07870	LOC_Os02g14240		LOC_Os02g42120	LOC_Os02g46830	LOC_Os03g13180		LOC_Os03g27520	LOC_Os03g38400	LOC_Os03g44250		LOC_Os03g49580			LOC_Os04g01690				LOC_Os05g02250	LOC_Os06g12876	LOC_Os06g14680	LOC_Os06g34060		LOC_Os07g49120		LOC_Os08g09290	LOC_Os08g32010	LOC_Os08g38970	LOC_Os09g25420	LOC_Os09g27580	LOC_Os09g31019	LOC_Os09g34010	LOC_Os10g10570	LOC_Os10g21264	LOC_Os10g24094	LOC_Os10g35670	LOC_Os11g06130	LOC_Os11g09240
	LOC_Os01g11160	LOC_Os01g22600		LOC_Os01g39560	LOC_Os01g65830		LOC_Os01g71960	LOC_Os02g01540	LOC_Os02g03310	LOC_Os02g05140		LOC_Os02g07880	LOC_Os02g14250		LOC_Os02g42134	LOC_Os02g46839	LOC_Os03g13190		LOC_Os03g27530	LOC_Os03g38410	LOC_Os03g44260		LOC_Os03g49590			LOC_Os04g01710				LOC_Os05g02260	LOC_Os06g12882	LOC_Os06g14690	LOC_Os06g34070		LOC_Os07g49130		LOC_Os08g09300	LOC_Os08g32020	LOC_Os08g38980	LOC_Os09g25430	LOC_Os09g27590	LOC_Os09g31025	LOC_Os09g34020	LOC_Os10g10580	LOC_Os10g21266	LOC_Os10g24100	LOC_Os10g35680	LOC_Os11g06140	LOC_Os11g09250
	LOC_Os01g11170	LOC_Os01g22620		LOC_Os01g39570	LOC_Os01g65840		LOC_Os01g71970	LOC_Os02g01550	LOC_Os02g03320	LOC_Os02g05150		LOC_Os02g07890	LOC_Os02g14260		LOC_Os02g42150	LOC_Os02g46850	LOC_Os03g13200		LOC_Os03g27540	LOC_Os03g38430	LOC_Os03g44270		LOC_Os03g49600			LOC_Os04g01720				LOC_Os05g02270	LOC_Os06g12890	LOC_Os06g14700	LOC_Os06g34080		LOC_Os07g49140		LOC_Os08g09310	LOC_Os08g32030	LOC_Os08g38990	LOC_Os09g25440	LOC_Os09g27610	LOC_Os09g31031	LOC_Os09g34030	LOC_Os10g10590	LOC_Os10g21268	LOC_Os10g24110	LOC_Os10g35690	LOC_Os11g06150	LOC_Os11g09260
	LOC_Os01g11190	LOC_Os01g22630			LOC_Os01g65850		LOC_Os01g71980	LOC_Os02g01560	LOC_Os02g03330	LOC_Os02g05160		LOC_Os02g07900	LOC_Os02g14280		LOC_Os02g42160	LOC_Os02g46860	LOC_Os03g13210		LOC_Os03g27550	LOC_Os03g38440	LOC_Os03g44280		LOC_Os03g49610			LOC_Os04g01730				LOC_Os05g02280	LOC_Os06g12900	LOC_Os06g14710	LOC_Os06g34090		LOC_Os07g49150		LOC_Os08g09320	LOC_Os08g32040	LOC_Os08g39000	LOC_Os09g25450	LOC_Os09g27620	LOC_Os09g31040	LOC_Os09g34040	LOC_Os10g10600	LOC_Os10g21272	LOC_Os10g24120	LOC_Os10g35710	LOC_Os11g06170	LOC_Os11g09270
	LOC_Os01g11200	LOC_Os01g22640			LOC_Os01g65860		LOC_Os01g71990	LOC_Os02g01570	LOC_Os02g03340			LOC_Os02g07910	LOC_Os02g14290		LOC_Os02g42170	LOC_Os02g46870	LOC_Os03g13220		LOC_Os03g27560	LOC_Os03g38450	LOC_Os03g44290		LOC_Os03g49620			LOC_Os04g01740				LOC_Os05g02290	LOC_Os06g12910	LOC_Os06g14720	LOC_Os06g34100		LOC_Os07g49160		LOC_Os08g09340	LOC_Os08g32050	LOC_Os08g39010	LOC_Os09g25460	LOC_Os09g27640	LOC_Os09g31050	LOC_Os09g34050	LOC_Os10g10610	LOC_Os10g21274	LOC_Os10g24140	LOC_Os10g35720	LOC_Os11g06180	LOC_Os11g09280
	LOC_Os01g11210	LOC_Os01g22650			LOC_Os01g65870		LOC_Os01g72000	LOC_Os02g01580	LOC_Os02g03350			LOC_Os02g07920	LOC_Os02g14300		LOC_Os02g42180	LOC_Os02g46880	LOC_Os03g13230		LOC_Os03g27570	LOC_Os03g38470	LOC_Os03g44300		LOC_Os03g49630			LOC_Os04g01750				LOC_Os05g02300	LOC_Os06g12920	LOC_Os06g14730	LOC_Os06g34110		LOC_Os07g49170		LOC_Os08g09350	LOC_Os08g32060	LOC_Os08g39030		LOC_Os09g27650	LOC_Os09g31060	LOC_Os09g34060	LOC_Os10g10620	LOC_Os10g21290	LOC_Os10g24150	LOC_Os10g35730	LOC_Os11g06190	LOC_Os11g09290
	LOC_Os01g11220	LOC_Os01g22660			LOC_Os01g65880		LOC_Os01g72009	LOC_Os02g01590	LOC_Os02g03360			LOC_Os02g07930	LOC_Os02g14310			LOC_Os02g46890	LOC_Os03g13240		LOC_Os03g27580	LOC_Os03g38480	LOC_Os03g44310		LOC_Os03g49640							LOC_Os05g02310	LOC_Os06g12930	LOC_Os06g14740	LOC_Os06g34120		LOC_Os07g49180		LOC_Os08g09360	LOC_Os08g32070	LOC_Os08g39040		LOC_Os09g27660	LOC_Os09g31080	LOC_Os09g34070		LOC_Os10g21298	LOC_Os10g24160	LOC_Os10g35740	LOC_Os11g06200	LOC_Os11g09300
	LOC_Os01g11230	LOC_Os01g22670			LOC_Os01g65890		LOC_Os01g72020	LOC_Os02g01610	LOC_Os02g03370			LOC_Os02g07940	LOC_Os02g14320			LOC_Os02g46900	LOC_Os03g13250		LOC_Os03g27590	LOC_Os03g38490	LOC_Os03g44320		LOC_Os03g49650							LOC_Os05g02320	LOC_Os06g12940	LOC_Os06g14750	LOC_Os06g34140		LOC_Os07g49190		LOC_Os08g09370	LOC_Os08g32080	LOC_Os08g39050		LOC_Os09g27670	LOC_Os09g31090	LOC_Os09g34075		LOC_Os10g21300	LOC_Os10g24170	LOC_Os10g35750	LOC_Os11g06210	LOC_Os11g09310
	LOC_Os01g11240	LOC_Os01g22680			LOC_Os01g65900		LOC_Os01g72030					LOC_Os02g07950	LOC_Os02g14330			LOC_Os02g46910	LOC_Os03g13260		LOC_Os03g27610	LOC_Os03g38500	LOC_Os03g44330		LOC_Os03g49660							LOC_Os05g02330	LOC_Os06g12950	LOC_Os06g14770	LOC_Os06g34150		LOC_Os07g49200		LOC_Os08g09380	LOC_Os08g32085	LOC_Os08g39060		LOC_Os09g27680	LOC_Os09g31100	LOC_Os09g34080		LOC_Os10g21308	LOC_Os10g24180	LOC_Os10g35760	LOC_Os11g06220	LOC_Os11g09329
	LOC_Os01g11250	LOC_Os01g22700			LOC_Os01g65902							LOC_Os02g07960	LOC_Os02g14340			LOC_Os02g46920	LOC_Os03g13274		LOC_Os03g27630	LOC_Os03g38510	LOC_Os03g44340		LOC_Os03g49680							LOC_Os05g02340	LOC_Os06g12960	LOC_Os06g14780	LOC_Os06g34160		LOC_Os07g49210		LOC_Os08g09390	LOC_Os08g32090	LOC_Os08g39070		LOC_Os09g27690	LOC_Os09g31120	LOC_Os09g34090		LOC_Os10g21310	LOC_Os10g24190	LOC_Os10g35770	LOC_Os11g06230	LOC_Os11g09350
	LOC_Os01g11260	LOC_Os01g22710			LOC_Os01g65904							LOC_Os02g07970	LOC_Os02g14350			LOC_Os02g46930	LOC_Os03g13290		LOC_Os03g27640	LOC_Os03g38520	LOC_Os03g44350		LOC_Os03g49690							LOC_Os05g02350	LOC_Os06g12970	LOC_Os06g14790	LOC_Os06g34180		LOC_Os07g49220		LOC_Os08g09400	LOC_Os08g32100	LOC_Os08g39080		LOC_Os09g27700	LOC_Os09g31130	LOC_Os09g34100		LOC_Os10g21312	LOC_Os10g24200	LOC_Os10g35780	LOC_Os11g06234	LOC_Os11g09360
	LOC_Os01g11270	LOC_Os01g22720			LOC_Os01g65920							LOC_Os02g07980	LOC_Os02g14360			LOC_Os02g46940	LOC_Os03g13300		LOC_Os03g27670	LOC_Os03g38530	LOC_Os03g44360		LOC_Os03g49700							LOC_Os05g02360	LOC_Os06g12980	LOC_Os06g14800	LOC_Os06g34190		LOC_Os07g49230		LOC_Os08g09410	LOC_Os08g32110	LOC_Os08g39090		LOC_Os09g27710	LOC_Os09g31140	LOC_Os09g34110		LOC_Os10g21314	LOC_Os10g24210	LOC_Os10g35790	LOC_Os11g06240	LOC_Os11g09370
	LOC_Os01g11280	LOC_Os01g22730			LOC_Os01g65940							LOC_Os02g07990	LOC_Os02g14370			LOC_Os02g46950	LOC_Os03g13310		LOC_Os03g27680	LOC_Os03g38534	LOC_Os03g44370		LOC_Os03g49710							LOC_Os05g02370	LOC_Os06g12990	LOC_Os06g14810	LOC_Os06g34200		LOC_Os07g49240		LOC_Os08g09420	LOC_Os08g32120	LOC_Os08g39100		LOC_Os09g27720	LOC_Os09g31160	LOC_Os09g34120		LOC_Os10g21322	LOC_Os10g24220	LOC_Os10g35800	LOC_Os11g06250	LOC_Os11g09375
	LOC_Os01g11300	LOC_Os01g22740			LOC_Os01g65950							LOC_Os02g08000	LOC_Os02g14380			LOC_Os02g46956	LOC_Os03g13320		LOC_Os03g27690	LOC_Os03g38540	LOC_Os03g44380		LOC_Os03g49720							LOC_Os05g02390	LOC_Os06g13000	LOC_Os06g14820	LOC_Os06g34210		LOC_Os07g49250		LOC_Os08g09430	LOC_Os08g32130	LOC_Os08g39120		LOC_Os09g27730	LOC_Os09g31170	LOC_Os09g34130		LOC_Os10g21324		LOC_Os10g35810	LOC_Os11g06259	LOC_Os11g09390
	LOC_Os01g11310	LOC_Os01g22750			LOC_Os01g65970							LOC_Os02g08010	LOC_Os02g14390			LOC_Os02g46962	LOC_Os03g13325		LOC_Os03g27700	LOC_Os03g38550	LOC_Os03g44390		LOC_Os03g49730							LOC_Os05g02400	LOC_Os06g13010		LOC_Os06g34220		LOC_Os07g49260		LOC_Os08g09440	LOC_Os08g32140	LOC_Os08g39130		LOC_Os09g27734	LOC_Os09g31180	LOC_Os09g34140		LOC_Os10g21326		LOC_Os10g35820	LOC_Os11g06268	LOC_Os11g09395
	LOC_Os01g11320	LOC_Os01g22760			LOC_Os01g65980							LOC_Os02g08014	LOC_Os02g14400			LOC_Os02g46970	LOC_Os03g13340			LOC_Os03g38560	LOC_Os03g44400		LOC_Os03g49740							LOC_Os05g02410	LOC_Os06g13020		LOC_Os06g34230		LOC_Os07g49270		LOC_Os08g09450	LOC_Os08g32150	LOC_Os08g39140		LOC_Os09g27740	LOC_Os09g31190	LOC_Os09g34150		LOC_Os10g21328		LOC_Os10g35830	LOC_Os11g06280	LOC_Os11g09410
	LOC_Os01g11330	LOC_Os01g22770			LOC_Os01g65986							LOC_Os02g08018	LOC_Os02g14410			LOC_Os02g46980	LOC_Os03g13350			LOC_Os03g38570	LOC_Os03g44410		LOC_Os03g49750							LOC_Os05g02420	LOC_Os06g13030		LOC_Os06g34240		LOC_Os07g49280		LOC_Os08g09460	LOC_Os08g32160	LOC_Os08g39150		LOC_Os09g27744	LOC_Os09g31200	LOC_Os09g34160		LOC_Os10g21332		LOC_Os10g35840	LOC_Os11g06290	LOC_Os11g09414
	LOC_Os01g11340	LOC_Os01g22780			LOC_Os01g65992							LOC_Os02g08020	LOC_Os02g14420			LOC_Os02g46990	LOC_Os03g13360			LOC_Os03g38580	LOC_Os03g44420		LOC_Os03g49770							LOC_Os05g02430	LOC_Os06g13040		LOC_Os06g34250		LOC_Os07g49290		LOC_Os08g09470	LOC_Os08g32170	LOC_Os08g39160		LOC_Os09g27750	LOC_Os09g31210	LOC_Os09g34170		LOC_Os10g21342		LOC_Os10g35850	LOC_Os11g06300	LOC_Os11g09418
	LOC_Os01g11350	LOC_Os01g22794			LOC_Os01g66000							LOC_Os02g08030	LOC_Os02g14430			LOC_Os02g47000	LOC_Os03g13370			LOC_Os03g38590			LOC_Os03g49790							LOC_Os05g02435	LOC_Os06g13050		LOC_Os06g34260		LOC_Os07g49300		LOC_Os08g09480	LOC_Os08g32180	LOC_Os08g39170		LOC_Os09g27760	LOC_Os09g31220	LOC_Os09g34180		LOC_Os10g21344		LOC_Os10g35870	LOC_Os11g06310	LOC_Os11g09450
	LOC_Os01g11360	LOC_Os01g22810			LOC_Os01g66010							LOC_Os02g08040	LOC_Os02g14440			LOC_Os02g47010	LOC_Os03g13380			LOC_Os03g38600			LOC_Os03g49800							LOC_Os05g02440	LOC_Os06g13060		LOC_Os06g34270		LOC_Os07g49310		LOC_Os08g09490	LOC_Os08g32190	LOC_Os08g39174		LOC_Os09g27770	LOC_Os09g31230	LOC_Os09g34190		LOC_Os10g21346		LOC_Os10g35880	LOC_Os11g06320	LOC_Os11g09460
	LOC_Os01g11370	LOC_Os01g22820			LOC_Os01g66020							LOC_Os02g08050	LOC_Os02g14450			LOC_Os02g47020	LOC_Os03g13390			LOC_Os03g38610			LOC_Os03g49810							LOC_Os05g02450	LOC_Os06g13070		LOC_Os06g34280		LOC_Os07g49320		LOC_Os08g09500	LOC_Os08g32200	LOC_Os08g39180		LOC_Os09g27780	LOC_Os09g31240	LOC_Os09g34200		LOC_Os10g21350		LOC_Os10g35890	LOC_Os11g06330	LOC_Os11g09470
	LOC_Os01g11390	LOC_Os01g22830			LOC_Os01g66030							LOC_Os02g08060	LOC_Os02g14460			LOC_Os02g47030	LOC_Os03g13400			LOC_Os03g38620			LOC_Os03g49820							LOC_Os05g02460	LOC_Os06g13080		LOC_Os06g34290		LOC_Os07g49330		LOC_Os08g09510	LOC_Os08g32210	LOC_Os08g39190		LOC_Os09g27795	LOC_Os09g31250	LOC_Os09g34214		LOC_Os10g21352		LOC_Os10g35920	LOC_Os11g06340	LOC_Os11g09474
	LOC_Os01g11400	LOC_Os01g22840			LOC_Os01g66040							LOC_Os02g08070	LOC_Os02g14470			LOC_Os02g47040	LOC_Os03g13430			LOC_Os03g38640			LOC_Os03g49830							LOC_Os05g02470	LOC_Os06g13090		LOC_Os06g34300		LOC_Os07g49340		LOC_Os08g09520	LOC_Os08g32220	LOC_Os08g39200		LOC_Os09g27800		LOC_Os09g34230		LOC_Os10g21356		LOC_Os10g35930	LOC_Os11g06350	LOC_Os11g09478
	LOC_Os01g11414	LOC_Os01g22850			LOC_Os01g66050							LOC_Os02g08080	LOC_Os02g14480			LOC_Os02g47060	LOC_Os03g13450			LOC_Os03g38650			LOC_Os03g49840							LOC_Os05g02480	LOC_Os06g13100		LOC_Os06g34310		LOC_Os07g49350		LOC_Os08g09530	LOC_Os08g32230	LOC_Os08g39210		LOC_Os09g27810		LOC_Os09g34240		LOC_Os10g21358		LOC_Os10g35940	LOC_Os11g06360	LOC_Os11g09510
	LOC_Os01g11430	LOC_Os01g22860			LOC_Os01g66060							LOC_Os02g08090	LOC_Os02g14490			LOC_Os02g47070	LOC_Os03g13460			LOC_Os03g38660			LOC_Os03g49850							LOC_Os05g02490			LOC_Os06g34320		LOC_Os07g49360		LOC_Os08g09540	LOC_Os08g32240	LOC_Os08g39220		LOC_Os09g27820		LOC_Os09g34250		LOC_Os10g21360			LOC_Os11g06370	LOC_Os11g09520
	LOC_Os01g11450	LOC_Os01g22870			LOC_Os01g66070							LOC_Os02g08100				LOC_Os02g47080	LOC_Os03g13470			LOC_Os03g38670			LOC_Os03g49860							LOC_Os05g02500			LOC_Os06g34330		LOC_Os07g49370		LOC_Os08g09570	LOC_Os08g32250	LOC_Os08g39230		LOC_Os09g27830		LOC_Os09g34260		LOC_Os10g21366			LOC_Os11g06380	LOC_Os11g09530
	LOC_Os01g11460	LOC_Os01g22880			LOC_Os01g66080							LOC_Os02g08110				LOC_Os02g47090	LOC_Os03g13480			LOC_Os03g38680			LOC_Os03g49870							LOC_Os05g02510			LOC_Os06g34340		LOC_Os07g49380		LOC_Os08g09580	LOC_Os08g32260	LOC_Os08g39240		LOC_Os09g27840		LOC_Os09g34270		LOC_Os10g21372			LOC_Os11g06390	LOC_Os11g09540
[truncated: 169 more rows]
[truncated: 3 more columns]

## Sheet: Table S10
Table S10. List of genes selected in I5 subpopulation. Detailing MSU and RAP gene ID, annotation and enrichment in Phytomine, high impact SNPs and mean Fst
[truncated: 4,701 more rows]

[truncated: 3 more sheets: Table S11, TableS12, Table13]
